# Supplementary material for: Transcriptional Response of Durum Wheat During Interaction with Debaryomyces hansenii and Fusarium graminearum
Source: Int J Mol Sci. 2026 Jan 1;27(1):457. doi: 10.3390/ijms27010457 (PMC12786629; doi:10.3390/ijms27010457)
Supplement: Supplementary file 1 [file ijms-27-00457-s001.zip]

Archive with 12 entries (12 files):
- Figure S1.pdf
- Figure S2.pdf
- Table S1.pdf
- Table S10.pdf
- Table S2.pdf
- Table S3.xlsx
- Table S4.xlsx
- Table S5.xlsx
- Table S6.xlsx
- Table S7.xlsx
- Table S8.pdf
- Table S9.xlsx
