# Supplementary material for: Transcriptional Response of Durum Wheat During Interaction with Debaryomyces hansenii and Fusarium graminearum
Source: Int J Mol Sci. 2026 Jan 1;27(1):457. doi: 10.3390/ijms27010457 (PMC12786629; doi:10.3390/ijms27010457)
Supplement: Supplementary file 1 [file ijms-27-00457-s001.zip › Table S3.xlsx]

## Sheet: Table S3
Table S3. List of the up- and downregulated genes of T. turgidum with FDR < 0.05 and │log2(FC)│≥ 1.
Gene ID	Gen description	Log2FoldChange	pvalue	padj
TRITD1Av1G179470	Zinc finger CCCH domain-containing protein 4 TE?	6.54585	0.000489413	0.0125308
TRITD4Av1G236320	UDP-glycosyltransferase	4.47789	0.000162637	0.00696296
TRITD6Av1G025400	Chlorophyll a-b binding protein, chloroplastic	3.79259	0.000106971	0.00552537
TRITD1Av1G195080	O-methyltransferase-like protein	3.39343	6.09921e-06	0.00102741
TRITD6Bv1G225730	12-oxophytodienoate reductase-like protein	3.09919	1.41906e-10	2.52734e-07
TRITD7Bv1G190550	Peroxidase	3.03558	0.000918262	0.01822
TRITD3Bv1G009820	NADP dependent sorbitol 6-phosphate dehydrogenase family protein	3.00764	1.96317e-07	9.87847e-05
TRITD3Bv1G262880	Dirigent protein	3.00164	4.59171e-05	0.00344765
TRITD7Av1G231170	GDSL esterase/lipase	2.99932	1.27999e-08	1.16309e-05
TRITD2Av1G273910	Dirigent protein	2.97019	4.24273e-05	0.00332671
TRITD7Bv1G190380	Xyloglucan 6-xylosyltransferase 1 G	2.86602	1.47188e-05	0.00179059
TRITD2Bv1G196620	Protein SPIRAL1 G	2.82696	1.23789e-07	6.97683e-05
TRITD0Uv1G026100		2.81345	0.00184767	0.0279537
TRITD4Av1G018710	Dirigent protein	2.74714	6.76179e-06	0.00110282
TRITD7Av1G241500	Peroxidase	2.65246	0.000155739	0.00680498
TRITD2Av1G036670	18S pre-ribosomal assembly protein gar2-like protein G	2.61201	1.53258e-05	0.00183817
TRITD1Bv1G055320	Fasciclin-like arabinogalactan protein	2.58414	2.33598e-07	0.000111623
TRITD7Av1G241010	Xyloglucan 6-xylosyltransferase 1	2.56415	2.00666e-06	0.000475247
TRITD2Bv1G164360	Protein YcgL G	2.5464	4.5589e-05	0.0034288
TRITD4Av1G249850	Protein nrt1 ptr family 1.2	2.54081	6.95352e-06	0.00112176
TRITD3Bv1G136150	Zinc finger CCCH domain protein	2.52639	5.09062e-06	0.000895889
TRITD3Bv1G141390	Cytochrome b561 domain-containing protein	2.50755	3.34019e-05	0.00287108
TRITD6Av1G172230	DEAD box RNA helicase (RH3) TE?	2.49169	1.25401e-05	0.00160907
TRITD4Bv1G032390	Protein NRT1/ PTR FAMILY 1.2	2.47857	0.00342184	0.0398842
TRITD3Bv1G014150	Arginine decarboxylase	2.4345	0.00116701	0.0212
TRITD3Bv1G199580	DNA glycosylase	2.43006	1.00882e-07	5.83345e-05
TRITD5Bv1G022620	SAUR-like auxin-responsive protein family	2.3902	0.000403033	0.0112579
TRITD1Bv1G205740	Fatty acyl-CoA reductase	2.33478	0.00297009	0.0369473
TRITD7Bv1G124880	L-gulonolactone oxidase	2.332	5.71488e-05	0.0038485
TRITD6Bv1G185120	Blue copper protein	2.32613	5.77199e-07	0.00020236
TRITD6Av1G001980	Isoflavone reductase-like protein	2.31592	0.000124519	0.00601311
TRITD3Av1G263160	2-oxoglutarate (2OG) and Fe(II)-dependent oxygenase superfamily protein	2.29889	1.87099e-05	0.00207294
TRITD0Uv1G029460		2.28517	0.000955876	0.0187243
TRITD2Av1G249550	Hydroxycinnamoyl-CoA shikimate/quinate hydroxycinnamoyl transferase	2.28259	3.56069e-08	2.55709e-05
TRITD7Av1G074880	Early light-induced protein	2.24065	0.00104934	0.019848
TRITD7Bv1G225550	receptor kinase 1	2.239	6.54104e-08	4.34686e-05
TRITD5Bv1G121120	Cyclin-like protein	2.23368	0.00290062	0.0363584
TRITD6Bv1G004340	Nitrate reductase	2.22626	7.74225e-06	0.00119696
TRITD7Av1G013090	Protein NRT1/ PTR FAMILY 2.1	2.21386	0.00290543	0.0363893
TRITD5Bv1G086820	Zinc induced facilitator-like protein	2.19282	0.00487977	0.0499131
TRITD0Uv1G000180		2.18664	1.60508e-06	0.0004155
TRITD0Uv1G049830		2.18172	0.00206876	0.0299429
TRITD2Bv1G008230	Chalcone synthase	2.17579	2.03772e-06	0.000476142
TRITD3Av1G007480	basic helix-loop-helix (bHLH) DNA-binding superfamily protein	2.17533	0.000297745	0.00943566
TRITD4Av1G025950	Pathogenesis-related thaumatin-like protein protein	2.17181	0.000724446	0.0159053
TRITD1Av1G207640	Subtilisin-like protease	2.17053	2.72751e-05	0.00256749
TRITD2Bv1G258050	Endo-1,4-beta-xylanase	2.14714	0.00380744	0.0428422
TRITD2Av1G010200	Cytochrome P450 family protein	2.14621	1.45021e-05	0.00177438
TRITD6Bv1G142150	cotton fiber protein	2.1427	0.00275505	0.0352496
TRITD1Bv1G002400	Dirigent protein	2.13819	0.0020063	0.0294103
TRITD1Av1G205760	MYB transcription factor	2.13646	0.000123129	0.00597663
TRITD5Av1G064370	GTPase Obg	2.13508	0.00132261	0.0228873
TRITD7Av1G089630	Protein kinase family protein	2.13054	0.000980758	0.0190114
TRITD3Bv1G193330	p-loop ntpase domain-containing protein lpa1-like 2 G	2.10244	0.00269604	0.0347241
TRITD6Av1G001960	4,5-dioxygenase-like protein	2.09653	0.000246936	0.00860169
TRITD2Bv1G019450	RING/U-box superfamily protein	2.09269	0.000623059	0.0144477
TRITD3Bv1G262210	Dirigent protein	2.08984	7.3585e-08	4.68053e-05
TRITD1Bv1G040470	NAD kinase G	2.08669	0.000451001	0.0120461
TRITD2Av1G038890	Terpene synthase	2.07637	0.00150615	0.0249161
TRITD6Bv1G218210	Disease resistance protein RPM1	2.05818	0.000264789	0.00886444
TRITD2Bv1G006040	Dirigent protein	2.03787	6.27318e-06	0.00104612
TRITD3Bv1G005570	Glycosyltransferase	2.03647	3.2307e-08	2.35815e-05
TRITD5Bv1G014870	Subtilisin-like protease	2.03544	0.00114656	0.0210172
TRITD7Av1G063690	Trichome birefringence-like protein	2.02971	8.57403e-06	0.00126851
TRITD7Bv1G040330	Trichome birefringence-like protein	2.02487	7.11027e-05	0.00433087
TRITD1Bv1G216200	Subtilisin-like protease	2.02249	0.00175032	0.0270506
TRITD5Av1G232010	Leucine Rich Repeat family protein, expressed	2.01862	0.00477445	0.0491975
TRITD3Av1G163010	Cytochrome b561 domain-containing protein	1.99634	0.000773165	0.0165249
TRITD2Bv1G037950	Peroxidase	1.99401	0.00338703	0.0396341
TRITD6Bv1G056540	glucuronoxylan 4-O-methyltransferase-like protein (DUF579)	1.99101	0.000782109	0.0166123
TRITD4Av1G235060	B3 domain-containing protein	1.99056	0.00417174	0.0452048
TRITD2Av1G016680	Aspartic proteinase nepenthesin-1	1.98834	0.00238945	0.0323866
TRITD7Av1G210100	Leucine-rich repeat receptor-like protein kinase	1.98834	0.000102481	0.00543013
TRITD1Av1G184510	Chlorophyll a-b binding protein, chloroplastic	1.98367	0.00135139	0.023196
TRITD4Bv1G127580	Laccase	1.98345	3.46327e-05	0.00294842
TRITD7Bv1G219050	Cytochrome P450	1.97877	0.00418365	0.0452678
TRITD6Bv1G152630	senescence-associated family protein (DUF581)	1.97699	0.000655581	0.0149347
TRITD1Bv1G172810	Chlorophyll a-b binding protein, chloroplastic	1.97675	0.00131038	0.0227908
TRITD0Uv1G090530		1.9738	2.51284e-07	0.000116546
TRITD6Av1G001970	Flavonoid 3'-hydroxylase	1.97083	0.00472136	0.048854
TRITD5Av1G112110	Non-specific lipid-transfer protein	1.97017	0.00334273	0.0393084
TRITD2Av1G273750	Nuclease S1	1.96378	0.000842274	0.0173124
TRITD7Bv1G027670	Growth-regulating factor	1.96074	0.00226345	0.0314099
TRITD1Av1G214080	Cytochrome b561 and DOMON domain-containing protein	1.95299	2.04749e-06	0.000476142
TRITD2Bv1G193590	Cyclin-like	1.94716	0.000235811	0.00844688
TRITD7Bv1G150410	Cytochrome P450, putative	1.93419	0.00139801	0.0236859
TRITD0Uv1G010530		1.92925	0.00173634	0.0269282
TRITD7Bv1G083970	Cytochrome P450, putative	1.92519	0.0018221	0.02772
TRITD4Bv1G000020	Cytochrome P450 family protein, expressed	1.92207	0.000339982	0.0102559
TRITD3Bv1G037620	Fasciclin-like arabinogalactan protein	1.92155	4.58237e-07	0.000173629
TRITD6Bv1G003190	Isoflavone reductase-like protein	1.92028	0.000237026	0.00845973
TRITD3Bv1G255440	4-coumarate--CoA ligase like	1.91947	7.60573e-07	0.000241889
TRITD4Av1G032830	Proline-rich protein	1.91891	0.00184549	0.0279403
TRITD5Av1G159310	Serine carboxypeptidase family protein, expressed	1.91393	5.08651e-05	0.00362614
TRITD5Bv1G053200	GTPase Obg	1.90932	0.000449007	0.0120217
TRITD5Av1G130940	TPX2 (Targeting protein for Xklp2) family protein	1.9074	0.000182449	0.00736497
TRITD5Av1G242070	Aspartic proteinase nepenthesin-1	1.89854	0.0024082	0.032522
TRITD1Bv1G215550	Subtilisin-like protease	1.88813	0.000210618	0.00794104
TRITD3Av1G154670	Zinc finger CCCH domain protein	1.88427	0.000264591	0.00886444
TRITD3Bv1G188390	AP2-like ethylene-responsive transcription factor	1.88405	0.00328199	0.038937
TRITD4Bv1G119860	Trichome birefringence-like protein	1.8769	0.000740493	0.0161289
TRITD2Av1G244430	Homeobox-leucine zipper family protein	1.8767	0.00213569	0.0304785
TRITD2Av1G272430	UDP-glycosyltransferase	1.87387	0.00416311	0.0451333
TRITD3Bv1G181110	Jacalin lectin family protein	1.86848	0.000479641	0.012438
TRITD4Av1G168490	Glucuronoxylan 4-O-methyltransferase	1.86676	5.95691e-06	0.00102012
TRITD6Bv1G083310	Carboxypeptidase	1.86513	0.000657618	0.0149509
TRITD3Bv1G006540	WAT1-related protein	1.85206	0.00103038	0.0196226
TRITD1Bv1G038320	3-N-debenzoyl-2-deoxytaxol N-benzoyltransferase	1.85164	1.2352e-05	0.00159943
TRITD3Av1G214890	DNA glycosylase	1.84896	7.53312e-05	0.00446027
TRITD5Bv1G172110	O-acyltransferase WSD1	1.8462	0.000966343	0.0188795
TRITD5Av1G052680	COBRA-like protein	1.83716	4.36248e-06	0.000800217
TRITD7Bv1G170910	Flavonoid 3'-hydroxylase	1.82476	3.19745e-06	0.000644192
TRITD5Av1G057530	Myb transcription factor	1.8242	0.00181987	0.027719
TRITD7Bv1G033840	Auxin binding protein G	1.82407	0.00264203	0.034275
TRITD4Bv1G059730	Carboxypeptidase	1.82346	7.51031e-05	0.00445268
TRITD5Av1G089770	E3 ubiquitin protein ligase drip2 G	1.82288	0.00235586	0.032145
TRITD7Bv1G003790	hydroxysteroid dehydrogenase 3	1.82111	0.00335974	0.0394183
TRITD7Bv1G222000	Dirigent protein	1.8206	0.000930807	0.0184348
TRITD3Bv1G281330	Caffeic acid O-methyltransferase	1.81788	3.13382e-05	0.00275758
TRITD5Av1G231990	Chalcone-flavonone isomerase family protein	1.81458	5.93393e-05	0.00392583
TRITD3Bv1G149170	Pectinesterase	1.80976	0.000773452	0.0165249
TRITD7Bv1G162470	Leucine-rich repeat receptor-like protein kinase	1.80269	0.000614917	0.0143452
TRITD2Av1G077070	Membrane lipoprotein lipid attachment site-containing protein-like	1.8018	1.64619e-08	1.46134e-05
TRITD4Av1G214290	RING/U-box superfamily protein	1.7867	0.000811618	0.0169659
TRITD6Av1G044080	glucuronoxylan 4-O-methyltransferase-like protein (DUF579)	1.7861	0.00128361	0.0225319
TRITD5Av1G216950	Protein kinase family protein, putative, expressed	1.7858	0.00234924	0.0320859
TRITD7Av1G262370	Patatin	1.77807	0.00386835	0.0431812
TRITD1Av1G136190	Zinc finger family protein	1.77649	1.22933e-05	0.00159943
TRITD7Av1G095050	electron transporter, putative (Protein of unknown function, DUF547)	1.77505	0.000184916	0.00740412
TRITD5Av1G231090	Trichome birefringence-like protein	1.77084	0.000113367	0.00570739
TRITD3Av1G187820	Cellulose synthase, expressed	1.76862	2.35552e-05	0.00233066
TRITD6Av1G225080	12-oxophytodienoate reductase-like protein	1.7647	0.000146186	0.00655562
TRITD2Av1G003920	Protein PLANT CADMIUM RESISTANCE 2	1.76252	0.00382757	0.0429167
TRITD2Av1G256360	HXXXD-type acyl-transferase family protein, putative	1.75636	0.000423875	0.01165
TRITD3Av1G185910	MADS-box transcription factor	1.75604	6.71068e-06	0.00110056
TRITD1Bv1G202230	Methyltransferase	1.7537	0.000225967	0.00821839
TRITD4Av1G227090	MYB transcription factor	1.75164	0.000311214	0.00971374
TRITD1Bv1G208060	Cytochrome b561 and DOMON domain-containing protein	1.74997	0.000199239	0.00772512
TRITD4Av1G064640	Peroxidase	1.74967	0.000429984	0.0117598
TRITD3Av1G001460	Glycosyltransferase	1.74582	1.92785e-06	0.000466509
TRITD2Av1G182580	Serine/threonine-protein kinase	1.74355	0.00415771	0.0451077
TRITD7Av1G240840	Protease inhibitor/seed storage/lipid transfer family protein	1.74304	0.00406264	0.0444882
TRITD0Uv1G065520		1.74203	0.00110823	0.0205513
TRITD6Bv1G173340	Myb factor	1.73859	0.00219121	0.0308551
TRITD2Bv1G189820	Cysteine-rich repeat secretory protein	1.73532	0.00212245	0.0304605
TRITD7Av1G009720	Sucrose synthase	1.73188	0.00032972	0.0101007
TRITD3Av1G031380	Fasciclin-like arabinogalactan protein	1.72579	1.55656e-07	8.25072e-05
TRITD3Bv1G268880	Nucleolar RNA binding protein G	1.72297	8.49913e-05	0.00480843
TRITD2Av1G293040	Protein NRT1/ PTR FAMILY 5.5	1.72297	0.000473817	0.0123369
TRITD5Bv1G224480	RAC-gamma serine/threonine-protein kinase G	1.72241	0.000179883	0.0072878
TRITD2Av1G227270	Beta-glucosidase	1.71755	0.000132885	0.00625443
TRITD2Bv1G160970	Sugar transporter, putative	1.71648	0.00147286	0.0245522
TRITD5Bv1G048360	COBRA-like protein	1.7092	4.32932e-06	0.000799846
TRITD5Bv1G111400	2-aminoethanethiol dioxygenase	1.70872	0.00019718	0.00769451
TRITD2Av1G197020	Sugar transporter, putative	1.70699	6.38994e-11	1.29324e-07
TRITD2Bv1G013440	Cytochrome P450	1.70667	0.000458909	0.0120915
TRITD3Bv1G001850	WAT1-related protein	1.69538	0.00024603	0.008585
TRITD2Bv1G001910	Cytochrome P450	1.6893	0.00427354	0.0457995
TRITD1Av1G002720	Dirigent protein	1.68878	0.00409655	0.0446619
TRITD7Av1G086030	Glycosyltransferase	1.68826	1.39477e-05	0.00172986
TRITD5Bv1G109790	TPX2 (Targeting protein for Xklp2) family protein	1.68418	3.18131e-07	0.00013887
TRITD7Av1G206040	Serine/threonine-protein kinase	1.68125	0.00397579	0.0439151
TRITD2Bv1G263220	Protein MID1-COMPLEMENTING ACTIVITY 1 G	1.67915	0.000104568	0.00547752
TRITD2Bv1G211520	HXXXD-type acyl-transferase family protein, putative	1.67904	4.99025e-05	0.00360234
TRITD5Bv1G230380	Trichome birefringence-like protein	1.6784	0.00022869	0.00828514
TRITD3Av1G273830	Glucan endo-1,3-beta-glucosidase, putative	1.6743	0.00414756	0.0450524
TRITD4Av1G043440	Laccase	1.67425	7.43563e-06	0.00115759
TRITD3Bv1G171120	Cellulose synthase, expressed	1.67299	5.73248e-05	0.0038485
TRITD5Av1G197380	Cell surface glycoprotein 1 G	1.66455	0.0041542	0.0451026
TRITD3Av1G224660	Laccase	1.66334	0.000481011	0.0124445
TRITD2Av1G200920	Protein YcgL G	1.66256	0.00412638	0.0449321
TRITD3Av1G220570	Transcription factor LG2 G	1.6605	0.000832168	0.0172096
TRITD1Bv1G130750	Expansin protein	1.65081	2.99635e-05	0.00267897
TRITD4Av1G261430	Beta-fructofuranosidase 1	1.65067	0.000598591	0.0141316
TRITD5Av1G117960	Pleiotropic drug resistance ABC transporter	1.6493	0.000827787	0.0171745
TRITD2Av1G227980	YABBY protein	1.64707	0.000579315	0.0138768
TRITD2Bv1G245310	Chalcone synthase	1.64352	2.86035e-12	1.06131e-08
TRITD4Bv1G179260	Cysteine/O-acetylserine efflux protein G	1.63493	1.73609e-06	0.000436152
TRITD1Av1G206570	Methyltransferase	1.63454	0.000922186	0.0182734
TRITD2Bv1G225590	CRIB domain-containing protein RIC10	1.63347	2.0445e-07	0.000100035
TRITD7Bv1G147040	guanylate kinase 1 G	1.62897	3.28863e-06	0.000654186
TRITD3Av1G236250	Very-long-chain (3R)-3-hydroxyacyl-CoA dehydratase G	1.62815	0.000591186	0.0140237
TRITD4Av1G230580	Xyloglucan endotransglucosylase/hydrolase	1.62199	0.00144794	0.0242898
TRITD3Av1G198480	Jacalin lectin family protein	1.62045	0.00150435	0.0249093
TRITD6Av1G055660	Flavin-containing monooxygenase	1.61951	2.66467e-06	0.000581591
TRITD4Av1G146960	Protein ZINC INDUCED FACILITATOR-LIKE 1	1.6192	0.000177231	0.00724083
TRITD1Bv1G066440	GDSL esterase/lipase G	1.6135	0.000451368	0.0120487
TRITD5Bv1G111480	Purple acid phosphatase	1.61312	0.000300423	0.00950492
TRITD5Bv1G152700	Cinnamoyl-CoA reductase 4	1.61102	0.00302388	0.0372443
TRITD2Av1G010710	Flowering-promoting factor 1-like protein 1 G	1.61076	0.00403665	0.0443235
TRITD4Bv1G199760	Apyrase	1.60984	4.26216e-05	0.00333006
TRITD7Bv1G058480	Phosphate transporter PHO1-like protein	1.60883	0.000695139	0.0154834
TRITD1Av1G017070	30S ribosomal protein S4 G	1.60651	0.00186301	0.0281094
TRITD4Bv1G011860	Fantastic four-like protein	1.60152	0.000316395	0.00981549
TRITD7Av1G278920	Glucuronoxylan 4-O-methyltransferase	1.59991	0.00138098	0.0234687
TRITD6Av1G002900	Nitrate reductase	1.5996	0.00031306	0.00972713
TRITD1Bv1G215510	Chlorophyll a-b binding protein, chloroplastic	1.59931	0.000552934	0.0135197
TRITD3Bv1G029640	Lipase	1.5991	4.47538e-06	0.000810025
TRITD6Bv1G172520	Protein curvature thylakoid chloroplastic-like	1.59749	0.00100761	0.0193212
TRITD5Bv1G252240	transcription factor, putative (Protein of unknown function, DUF547)	1.59725	0.000489382	0.0125308
TRITD2Av1G228580	Kinesin-like protein	1.59713	8.57545e-06	0.00126851
TRITD1Bv1G177890	Peroxidase	1.59671	3.91239e-07	0.000156936
TRITD7Bv1G142180	GDSL esterase/lipase	1.59341	4.72364e-06	0.000837928
TRITD5Av1G241530	Methylsterol monooxygenase 1-2	1.58649	0.00232635	0.0319004
TRITD4Av1G186420	Serine carboxypeptidase family protein, expressed	1.5846	0.00346831	0.0402152
TRITD2Av1G259500	PAP/OAS1 substrate-binding domain superfamily G	1.58442	0.000754273	0.0162792
TRITD2Av1G278770	glutamate receptor 2.6 G	1.58141	0.000887067	0.0178637
TRITD2Av1G222160	Expansin-B17	1.58109	0.00015815	0.00685648
TRITD6Bv1G157700	Growth-regulating factor G	1.58103	0.00404405	0.0443797
TRITD7Av1G063180	Auxin efflux carrier component	1.5788	0.00314678	0.038112
TRITD0Uv1G028890		1.57407	0.00473845	0.0489853
TRITD5Bv1G036740	Transmembrane protein, putative G	1.57134	0.00108825	0.0203078
TRITD6Av1G193400	Blue copper protein	1.57067	5.50571e-10	8.17138e-07
TRITD6Bv1G206460	Disease resistance protein (NBS-LRR class) family	1.57008	0.000365375	0.0105894
TRITD6Av1G160390	Integrator complex subunit 4 G	1.56723	0.000588123	0.0139734
TRITD4Av1G185310	Pectinesterase	1.56232	5.26578e-05	0.00367491
TRITD2Bv1G201500	Prolyl endopeptidase	1.55793	0.00461071	0.0481115
TRITD1Bv1G175410	Adenine phosphoribosyltransferase-like protein, putative (DUF2358)	1.5546	0.00115161	0.0210366
TRITD4Bv1G197190	4-hydroxy-tetrahydrodipicolinate reductase	1.55246	0.000134897	0.00629589
TRITD4Bv1G152130	Dirigent protein	1.55199	0.0015095	0.0249245
TRITD3Bv1G216290	Leucine-rich repeat receptor-like protein kinase	1.54374	0.00247116	0.0329723
TRITD3Av1G053900	Blue copper protein	1.54267	4.80981e-05	0.00351653
TRITD5Av1G164750	Cytochrome b561 and DOMON domain-containing protein	1.54159	6.31874e-05	0.00406293
TRITD4Av1G253530	Sucrose synthase	1.54091	0.000109409	0.00560579
TRITD2Av1G234280	Protein SPIRAL1 G	1.54043	0.000845137	0.0173368
TRITD7Av1G223010	Flavonoid 3'-hydroxylase	1.53963	4.86398e-08	3.33183e-05
TRITD3Bv1G007420	Dirigent protein	1.53956	0.00133492	0.0230202
TRITD5Av1G242350	Polyribonucleotide nucleotidyltransferase G	1.5351	8.56022e-05	0.00482461
TRITD2Bv1G085560	DNA-directed RNA polymerase subunit beta'	1.53504	5.64179e-05	0.00382928
TRITD3Av1G224600	Laccase	1.53453	0.00361593	0.0413986
TRITD4Bv1G165440	EPIDERMAL PATTERNING FACTOR-like protein	1.53385	0.00281882	0.0357327
TRITD7Av1G009530	Disease resistance protein (NBS-LRR class) family	1.53378	0.000526933	0.0130852
TRITD7Av1G004700	disease resistance protein (TIR-NBS-LRR class)	1.53302	0.00393608	0.043651
TRITD1Bv1G096580	Cellulose synthase	1.52924	0.000184645	0.00739993
TRITD7Bv1G045230	Cysteine-rich repeat secretory protein	1.52738	0.000325096	0.0100103
TRITD5Bv1G023480	Vacuolar sorting receptor family protein	1.52484	0.00226639	0.0314267
TRITD3Bv1G212040	Dof zinc finger protein	1.52256	0.00137009	0.0233833
TRITD7Av1G083920	Phosphate transporter PHO1-like protein	1.52029	0.00022401	0.00816876
TRITD3Bv1G007880	Leucine-rich repeat receptor-like protein kinase family protein	1.51665	0.004125	0.044928
TRITD4Av1G231730	Polyamine aminopropyltransferase	1.51426	0.00239191	0.0323981
TRITD4Bv1G006530	Phosphomethylpyrimidine synthase	1.5138	0.00360296	0.0413032
TRITD4Av1G200580	Homeobox protein knotted-1-like 1	1.51146	0.000883985	0.0178258
TRITD2Bv1G176690	Mitogen activated protein kinase kinase G	1.50995	0.000822543	0.0170979
TRITD2Bv1G044270	Tyrosine-specific transporter, putative	1.50926	0.000241873	0.00854019
TRITD0Uv1G040240		1.50086	0.000114084	0.00570739
TRITD7Av1G232130	GDSL esterase/lipase G	1.50055	7.11767e-06	0.00114409
TRITD5Av1G142630	Cellulose synthase	1.4978	8.80379e-05	0.00488764
TRITD5Av1G012540	suppressor SRP40-like protein G	1.4959	0.00332869	0.039241
TRITD7Bv1G183010	Calmodulin, putative	1.49577	0.00363006	0.0415284
TRITD2Av1G173740	E3 ubiquitin protein ligase drip2 G	1.49544	0.000492068	0.0125843
TRITD7Bv1G232200	Fatty acyl-CoA reductase	1.49248	0.000178943	0.00726294
TRITD2Bv1G052320	Terpene synthase	1.48888	0.00467632	0.0485458
TRITD1Av1G211650	Xyloglucan endotransglucosylase/hydrolase	1.48837	0.000110925	0.00563339
TRITD4Bv1G151510	Beta-xylosidase, putative	1.48061	0.000638947	0.0147024
TRITD5Av1G180210	Cytochrome P450, putative	1.47845	0.00101736	0.019446
TRITD4Bv1G110920	Peroxidase	1.47444	0.00118776	0.0213849
TRITD2Bv1G219560	Purine permease	1.47133	0.00352681	0.0407238
TRITD3Av1G229400	Adenine nucleotide alpha hydrolases-like superfamily	1.47032	0.00261512	0.0340846
TRITD4Bv1G183100	Fasciclin-like arabinogalactan protein	1.46408	0.00199858	0.0293298
TRITD3Bv1G172090	Protein E6 G	1.46214	0.00220702	0.0309407
TRITD1Bv1G004440	Serine carboxypeptidase, putative	1.46091	0.00023041	0.00830889
TRITD2Av1G227700	Actin-related protein 2/3 complex subunit 2	1.45703	0.003673	0.0418797
TRITD7Av1G036520	Late embryogenesis abundant protein	1.45677	0.000167138	0.00708071
TRITD5Bv1G205700	Alpha/beta-Hydrolases superfamily protein	1.45487	4.54605e-05	0.0034288
TRITD6Av1G218690	RNA-binding family protein	1.45333	0.0018684	0.0281524
TRITD4Bv1G031160	Glucuronoxylan 4-O-methyltransferase	1.45033	0.000178811	0.00726294
TRITD2Bv1G029440	Receptor-like protein kinase	1.44499	0.000187666	0.00744726
TRITD5Av1G178050	Alpha-L-fucosidase 1	1.4391	3.96567e-06	0.000752544
TRITD2Bv1G247910	Serine/threonine-protein kinase	1.43637	0.00300502	0.0370838
TRITD1Av1G125910	Mitochondrial carrier protein	1.43374	0.000158025	0.00685648
TRITD3Bv1G034070	Protein GLUTAMINE DUMPER 4 G	1.43243	0.00294511	0.0367108
TRITD5Av1G229330	Pectin lyase-like superfamily protein	1.43157	0.00056553	0.0136849
TRITD2Bv1G004790	O-acyltransferase WSD1	1.42394	0.000446035	0.0119637
TRITD2Av1G286090	Yellow stripe-like transporter 12	1.42376	0.000576845	0.0138448
TRITD4Av1G144480	Alpha/beta-Hydrolases superfamily protein, putative	1.42031	0.00188229	0.0282969
TRITD7Av1G175690	Polygalacturonase	1.41831	0.00189985	0.028453
TRITD4Av1G053340	Trichome birefringence-like protein	1.41626	0.000828673	0.0171745
TRITD5Bv1G237900	Glycerol-3-phosphate acyltransferase 3, putative G	1.41329	0.00211506	0.0304078
TRITD3Av1G033590	Profilin	1.41324	0.000454902	0.0120771
TRITD4Bv1G004600	Type I inositol-1,4,5-trisphosphate 5-phosphatase CVP2	1.41268	0.000878915	0.0177558
TRITD2Bv1G156220	60 kDa chaperonin	1.40686	0.00293731	0.0366546
TRITD3Av1G230060	Leucine-rich repeat receptor-like protein kinase	1.40342	0.000346081	0.0103251
TRITD7Bv1G146630	Aldehyde dehydrogenase, putative	1.40071	0.000271935	0.00902128
TRITD6Av1G085610	Tetraspanin family protein	1.39925	0.00252535	0.0333752
TRITD3Bv1G162020	Sugar transporter, putative	1.39698	0.000583682	0.0139274
TRITD7Av1G179930	Leucine-rich repeat receptor-like protein kinase	1.39343	0.00130696	0.0227595
TRITD7Bv1G030870	Alpha/beta-Hydrolases superfamily protein, putative	1.39295	1.10214e-05	0.00148705
TRITD2Bv1G096640	Squamosa promoter-binding protein	1.39059	0.00091423	0.0181805
TRITD6Bv1G184870	Rapid alkalinization factor 1 G	1.39057	0.00213695	0.0304785
TRITD3Av1G254260	hydroxysteroid dehydrogenase 3	1.38931	0.00381984	0.0428954
TRITD2Bv1G085270	Late embryogenesis abundant (LEA) hydroxyproline-rich glycoprotein family	1.38847	0.000211271	0.00795118
TRITD6Bv1G205750	Clustered mitochondria protein	1.38838	0.0010723	0.0201537
TRITD3Bv1G264060	Rapid alkalinization factor	1.38574	0.00461577	0.0481423
TRITD1Bv1G121800	Mitochondrial carrier protein	1.38559	0.000599543	0.0141466
TRITD2Bv1G146820	RAB6-interacting golgin (DUF662)	1.38431	5.95386e-05	0.00393317
TRITD6Bv1G018100	NBS-LRR disease resistance protein-like protein	1.38196	0.00149678	0.0248301
TRITD4Av1G057610	MYB transcription factor	1.37762	0.00266976	0.0344853
TRITD5Av1G230960	Pathogenesis-related thaumatin family protein	1.37505	0.000587752	0.013972
TRITD3Av1G219750	PAP/OAS1 substrate-binding domain superfamily G	1.37489	0.00418265	0.0452678
TRITD3Bv1G083170	Germin-like protein 1	1.37477	8.40687e-06	0.00126175
TRITD2Av1G272960	Receptor-like kinase	1.37429	0.00333862	0.0392843
TRITD1Av1G192070	Formin-like protein	1.37297	0.004277	0.0458076
TRITD3Av1G268100	ERD (Early-responsive to dehydration stress) family protein	1.36899	0.000223851	0.00816876
TRITD1Bv1G181580	Jacalin lectin family protein	1.36602	0.000206092	0.0078631
TRITD5Bv1G206300	Auxin-responsive protein	1.3604	3.39713e-07	0.000141362
TRITD2Bv1G119940	Leucine-rich repeat receptor-like serine/threonine-protein kinase	1.35971	0.00265639	0.0343627
TRITD3Av1G232860	IQ domain-containing protein	1.35838	0.000145074	0.00655115
TRITD3Bv1G134600	Pectin lyase-like superfamily protein	1.35598	0.00315194	0.0381221
TRITD4Av1G006150	glutamyl-tRNA (Gln) amidotransferase subunit A (DUF620)	1.35593	0.000816145	0.0169995
TRITD4Bv1G134930	alpha/beta-Hydrolases superfamily protein	1.35186	0.00285026	0.0359716
TRITD1Bv1G169210	WEB family protein	1.35097	0.00128486	0.0225319
TRITD7Av1G264230	Disease resistance protein RPM1	1.3473	0.0017005	0.026601
TRITD5Av1G203730	Nitrate transporter 1.1 G	1.34717	0.00110318	0.0205177
TRITD7Av1G001620	Beta-fructofuranosidase 1	1.34434	6.38239e-07	0.000215285
TRITD6Bv1G138380	Membrane steroid-binding protein	1.34163	0.00403836	0.0443314
TRITD1Bv1G156930	Kinase	1.34077	8.14253e-09	8.23968e-06
TRITD6Av1G005420	Receptor-like kinase	1.33496	0.000730929	0.016006
TRITD7Bv1G048450	Drug/metabolite transporter G	1.33203	0.0017682	0.0271949
TRITD7Av1G073570	Receptor-like kinase	1.33001	9.96951e-05	0.00532629
TRITD4Bv1G131990	Phospholipase A2	1.32801	0.00356407	0.0409628
TRITD7Av1G185800	2,3-bisphosphoglycerate-independent phosphoglycerate mutase G	1.32669	0.00252276	0.0333722
TRITD7Bv1G119100	CoA ligase	1.32387	0.00147576	0.024573
TRITD1Bv1G149480	D-amino acid dehydrogenase	1.32198	0.00107663	0.020201
TRITD3Bv1G088030	Kinesin, putative	1.32194	0.00233492	0.0319707
TRITD2Bv1G243570	Shikimate kinase	1.32139	8.81824e-08	5.35343e-05
TRITD7Bv1G190130	Protease inhibitor/seed storage/lipid transfer family protein	1.31683	0.00454123	0.0476546
TRITD1Bv1G119210	Aquaporin-1	1.31644	0.00128397	0.0225319
TRITD4Bv1G171640	Hydrolase, alpha/beta fold family protein, expressed	1.31558	1.89474e-05	0.00208137
TRITD4Av1G247470	Laccase	1.30901	0.00246214	0.0328715
TRITD3Av1G114340	Callose synthase-like protein	1.3074	0.00122735	0.0218678
TRITD1Bv1G186620	Glycosyltransferase	1.3072	0.00331119	0.0391478
TRITD6Av1G187600	Pentatricopeptide repeat-containing protein	1.30706	0.00204799	0.0297729
TRITD2Bv1G264470	NBS-LRR resistance-like protein	1.30588	0.00187925	0.0282681
TRITD6Bv1G207990	Plasma membrane ATPase	1.30542	8.37887e-05	0.00474643
TRITD5Av1G143390	Cinnamoyl-CoA reductase	1.30518	0.000102608	0.00543013
TRITD5Bv1G083500	Response regulator protein	1.30313	8.93881e-05	0.00494411
TRITD3Av1G215260	Respiratory burst oxidase-like protein	1.30204	0.000478222	0.0124157
TRITD3Av1G073640	Germin-like protein G	1.29909	9.28353e-06	0.00133002
TRITD4Bv1G174380	Hexosyltransferase G	1.29651	0.000283773	0.0091891
TRITD4Av1G002700	E3 ubiquitin-protein ligase	1.29632	0.000616233	0.0143452
TRITD5Av1G132520	Purple acid phosphatase	1.29595	2.77e-05	0.00259105
TRITD2Av1G031220	3-oxo-5-alpha-steroid 4-dehydrogenase family protein	1.28607	0.000220497	0.00810939
TRITD2Av1G008530	Stress responsive A/B barrel domain protein	1.28055	0.00259061	0.0339057
TRITD3Bv1G236290	23S rRNA (uracil(747)-C(5))-methyltransferase RlmC	1.278	0.00120862	0.0216396
TRITD2Av1G260890	Transmembrane protein 45B	1.27713	0.00237786	0.0322636
TRITD7Av1G051150	Phosphoglycerate kinase G	1.27633	0.00396634	0.0438539
TRITD5Bv1G094580	Trichome birefringence-like protein	1.27368	0.0048125	0.0494408
TRITD6Bv1G000650	Cell surface glycoprotein 1 G	1.27305	0.00384351	0.0430305
TRITD2Av1G003730	Cytochrome P450	1.27123	0.000228112	0.00827766
TRITD5Av1G257370	Remorin	1.27112	6.92311e-05	0.00426351
TRITD7Av1G219520	Stress enhanced protein 1, chloroplastic	1.26825	0.00182744	0.0277607
TRITD3Av1G182660	IQ domain-containing protein	1.26788	0.0017356	0.0269282
TRITD4Bv1G199540	Pollen allergen-like protein	1.26758	0.00390696	0.0434487
TRITD0Uv1G021050		1.26505	0.00403254	0.0443003
TRITD2Bv1G162640	NAC domain protein	1.26497	1.10051e-06	0.000314105
TRITD5Av1G107100	Ulp1 protease family, C-terminal catalytic domain containing protein, expressed G	1.26423	0.00127597	0.0224487
TRITD2Av1G259430	Periaxin-like protein G	1.26364	0.00395851	0.0438112
TRITD7Av1G198750	hydroxyproline-rich glycoprotein family protein G	1.26338	3.42568e-05	0.00292761
TRITD1Av1G050170	Leucine-rich repeat receptor-like protein kinase family	1.26116	0.000312242	0.00971859
TRITD7Av1G090790	Nucleolar gar2-like protein G	1.26105	0.000199021	0.00772512
TRITD6Av1G064790	Peptidylprolyl isomerase	1.26065	0.000772338	0.0165249
TRITD1Av1G091750	Cellulose synthase	1.25987	0.00179224	0.0274508
TRITD3Bv1G244240	Plant invertase/pectin methylesterase inhibitor family protein, expressed	1.25975	0.00443959	0.0469866
TRITD2Av1G019460	Glycosyltransferases	1.25929	0.00247341	0.0329825
TRITD7Bv1G104400	Sugar transporter, putative	1.25832	0.00214188	0.0304785
TRITD3Av1G259580	Calcineurin-like metallo-phosphoesterase superfamily protein G	1.25585	0.00190477	0.0284779
TRITD3Av1G202870	Nuclear transport factor 2	1.25395	0.00341283	0.0398312
TRITD3Av1G229570	Chaperone protein dnaJ	1.25369	0.000483813	0.0124735
TRITD6Bv1G089980	CASP-like protein	1.25235	0.0024972	0.0331903
TRITD2Av1G073890	Peptidyl-prolyl cis-trans isomerase, putative	1.25157	0.000858852	0.0174614
TRITD7Bv1G231930	Gibberellin-regulated protein 2, putative	1.25114	0.000102961	0.00543168
TRITD1Av1G120320	Homeobox BEL1-like protein G	1.24809	0.00476575	0.0491306
TRITD4Av1G029720	Microtubule associated protein family protein, putative, expressed	1.24769	0.000461355	0.0121406
TRITD1Bv1G175950	Cellulose synthase-like protein	1.2475	0.00342483	0.0398899
TRITD3Bv1G027870	transmembrane protein, putative (DUF 3339)	1.24573	0.00136458	0.0233414
TRITD3Av1G132540	Beta-galactosidase	1.245	0.002683	0.0346163
TRITD7Av1G249170	Potassium transporter	1.24448	0.00147036	0.0245198
TRITD1Av1G168400	Isoflavone reductase-like protein	1.23915	0.00171709	0.0267601
TRITD7Av1G189890	FAD-binding Berberine family protein	1.23808	0.00353824	0.0407965
TRITD5Bv1G143960	N utilization substance protein B homolog	1.23779	0.000436198	0.011857
TRITD3Av1G168410	Myb transcription factor	1.23721	0.00375964	0.0425554
TRITD4Av1G038650	Phospholipase A2	1.2363	0.00154683	0.0252414
TRITD2Bv1G124930	3-oxo-5-alpha-steroid 4-dehydrogenase family protein	1.23593	0.00281749	0.0357327
TRITD5Bv1G072550	E3 ubiquitin protein ligase drip2 G	1.23505	0.00307406	0.0376454
TRITD7Bv1G135850	Phosphoenolpyruvate carboxylase	1.23169	2.3187e-05	0.0023086
TRITD4Av1G146990	Auxin efflux carrier component	1.2295	0.00403119	0.0442963
TRITD4Av1G192390	NADH-ubiquinone oxidoreductase 75 kDa subunit, mitochondrial G	1.22944	0.00395694	0.0438047
TRITD5Av1G247940	4-hydroxy-tetrahydrodipicolinate reductase	1.22744	0.000806637	0.0169173
TRITD4Av1G201460	Type I inositol-1,4,5-trisphosphate 5-phosphatase CVP2	1.22637	0.000363611	0.0105815
TRITD7Bv1G117840	Ferredoxin-like protein	1.22604	0.00305236	0.0374604
TRITD5Bv1G172450	Endoglucanase	1.22582	0.000494298	0.0125995
TRITD5Av1G194130	Blue copper protein	1.22531	0.00475898	0.0490955
TRITD1Av1G197620	Trehalose-6-phosphate synthase	1.22084	0.000273088	0.00902128
TRITD6Bv1G073500	TPX2 (targeting protein for Xklp2) protein family G	1.21926	0.00297741	0.0369583
TRITD7Bv1G000740	COP1-interacting-like protein G	1.21902	0.000542923	0.013363
TRITD3Bv1G066080	Gdt1-like protein chloroplastic-like	1.21819	0.00323141	0.0386666
TRITD1Av1G034230	Endoglucanase	1.21784	0.00429038	0.0459095
TRITD1Av1G115640	Aquaporin-1	1.21725	0.00289412	0.0363123
TRITD4Bv1G040770	Dirigent protein	1.21288	0.00140201	0.0237265
TRITD3Av1G232850	transmembrane protein G	1.21196	0.00325973	0.038797
TRITD3Bv1G185270	Purple acid phosphatase	1.2105	0.00135463	0.023216
TRITD7Av1G056400	Blue copper protein	1.20856	0.00183079	0.0277925
TRITD3Bv1G203380	Laccase	1.20795	0.000256435	0.00874301
TRITD3Av1G186090	ABC transporter family protein	1.20779	0.00234079	0.0320097
TRITD1Av1G094820	Long-chain-alcohol oxidase	1.20558	0.000707495	0.0156772
TRITD4Bv1G203170	Nitrate transporter 1.1	1.20523	0.001773	0.0272404
TRITD7Bv1G204410	FAD-binding Berberine family protein	1.20464	0.00211807	0.0304314
TRITD2Av1G062410	Translation elongation factor EF1A/initiation factor IF2gamma family protein	1.20442	0.00352163	0.0406746
TRITD5Av1G034120	disease resistance protein (TIR-NBS-LRR class)	1.20388	0.00434448	0.0462947
TRITD2Bv1G070760	Alpha/beta hydrolase, putative	1.20337	0.00129363	0.0226411
TRITD2Bv1G184290	Expansin-B17	1.20253	0.00132401	0.0228939
TRITD2Bv1G023500	Acyl-[acyl-carrier-protein] desaturase	1.20242	0.0041357	0.0449726
TRITD7Bv1G008490	Late embryogenesis abundant protein	1.20132	0.000642561	0.0147548
TRITD5Av1G047890	Lysine/histidine transporter	1.20022	0.00040821	0.0113668
TRITD5Bv1G228850	Pectin lyase-like superfamily protein	1.19821	0.000147454	0.00657495
TRITD4Av1G224850	Invertase/pectin methylesterase inhibitor family protein	1.19694	0.00454654	0.0476775
TRITD2Av1G247770	Zinc transporter	1.19689	0.00090903	0.0181175
TRITD1Av1G112500	Tetraspanin family protein	1.19398	0.000952253	0.0186879
TRITD6Av1G214740	Maf-like protein G	1.19155	0.00359517	0.0412458
TRITD5Av1G128130	Protein FLUORESCENT IN BLUE LIGHT, chloroplastic	1.1909	0.000263617	0.00885992
TRITD3Bv1G186340	Photosystem II reaction center PsbP family protein	1.19077	0.00375044	0.0424907
TRITD4Bv1G177750	methyl-coenzyme M reductase II subunit gamma, putative (DUF3741)	1.19007	0.00388636	0.0432925
TRITD3Av1G029950	Transmembrane protein 97, Putative	1.19002	0.00244102	0.0327073
TRITD4Av1G229230	1,4-dihydroxy-2-naphthoate polyprenyltransferase, chloroplastic	1.18828	0.00324054	0.0386879
TRITD2Av1G084010	Beta-amylase	1.1863	0.00257606	0.0337863
TRITD1Av1G029350	3-N-debenzoyl-2-deoxytaxol N-benzoyltransferase	1.18614	0.000695143	0.0154834
TRITD2Bv1G028540	Isoflavone reductase-like protein	1.18614	0.00196193	0.0289734
TRITD6Av1G169440	Oligopeptide transporter, putative	1.18256	0.000516554	0.0129066
TRITD1Bv1G162100	Laccase	1.18225	0.000576942	0.0138448
TRITD7Bv1G176720	Macrophage migration inhibitory factor	1.18075	0.00218991	0.0308465
TRITD6Av1G004970	3-ketoacyl-CoA synthase	1.17787	0.000846104	0.0173368
TRITD2Av1G023030	D-alanine--D-alanine ligase	1.17731	0.000421998	0.0116271
TRITD6Av1G083930	Protein kinase	1.17724	0.000598498	0.0141316
TRITD2Av1G139020	Aldo/keto reductase family-like protein	1.17671	0.00475897	0.0490955
TRITD7Av1G000320	Glycine-tRNA ligase, alpha subunit	1.17649	0.000358717	0.0105017
TRITD5Bv1G107040	RNA-binding family protein	1.17373	0.000942529	0.0185773
TRITD1Bv1G153050	DUF630 family protein, putative (DUF630 and DUF632)	1.17357	0.00388158	0.0432609
TRITD1Bv1G167110	UDP-glucose pyrophosphorylase	1.17329	0.00060655	0.014244
TRITD6Bv1G152510	F-box-like protein	1.17314	1.23617e-05	0.00159943
TRITD7Bv1G174620	Thylakoid lumenal 16.5 kDa protein, chloroplastic G	1.17303	0.000519295	0.0129605
TRITD4Bv1G023740	Interferon-activable protein G	1.17229	0.00453216	0.0476155
TRITD2Av1G271210	Ribulose bisphosphate carboxylase/oxygenase activase	1.1719	0.00198201	0.0291636
TRITD6Av1G008580	Acylamino-acid-releasing enzyme	1.17155	0.00358621	0.0411748
TRITD3Av1G082590	Rapid alkalinization factor (RALF) family protein	1.17103	2.14053e-05	0.00223175
TRITD2Av1G291290	Peroxisomal membrane (Mpv17/PMP22) family protein	1.1708	0.00208276	0.0300697
TRITD5Av1G241660	Late embryogenesis abundant protein G	1.17021	0.00382172	0.0428954
TRITD7Av1G009840	Cytochrome P450	1.16687	0.000658753	0.0149572
TRITD2Bv1G260610	Peroxisomal membrane (Mpv17/PMP22) family protein	1.1664	6.43343e-05	0.00407466
TRITD5Av1G146820	AT-rich interactive domain-containing protein 1A G	1.1645	0.000558324	0.0135918
TRITD3Bv1G056720	Pentatricopeptide repeat-containing protein	1.16309	0.0022383	0.031173
TRITD5Bv1G020170	Protoporphyrinogen oxidase	1.16179	4.27055e-05	0.00333006
TRITD5Av1G171460	Beta-glucosidase	1.16159	1.79149e-06	0.000440698
TRITD3Av1G019380	Starch synthase, chloroplastic/amyloplastic	1.16106	0.00190365	0.0284779
TRITD0Uv1G106270		1.1603	0.0046536	0.048389
TRITD4Bv1G116990	Kinesin-related protein	1.15888	2.48801e-06	0.000548409
TRITD4Bv1G186950	Acetyl-coenzyme A synthetase	1.15797	0.00427079	0.0457989
TRITD1Bv1G121600	P-loop containing nucleoside triphosphate hydrolases superfamily protein G	1.15777	0.00103176	0.0196321
TRITD4Av1G010790	ABC transporter G family member	1.15716	2.9542e-06	0.000606155
TRITD5Bv1G116670	Chloroplastic group IIA intron splicing facilitator CRS1, chloroplastic	1.15684	0.000993818	0.0191599
TRITD7Bv1G137990	Auxin-responsive protein	1.15552	9.33206e-06	0.00133176
TRITD2Av1G231540	Cyclin-like	1.15538	0.0020404	0.0296892
TRITD5Bv1G132860	DNA-3-methyladenine glycosylase, putative	1.15519	0.000818027	0.0170279
TRITD3Av1G059210	Gdt1-like protein chloroplastic-like	1.15505	0.00199529	0.0293008
TRITD6Bv1G198650	Pectin lyase superfamily protein	1.15449	0.000108577	0.00558245
TRITD3Bv1G005920	Glutamate decarboxylase	1.15391	0.000895795	0.0179644
TRITD3Av1G007600	Pentatricopeptide repeat-containing protein	1.15205	0.00313243	0.0380459
TRITD1Bv1G108820	Major facilitator superfamily transporter	1.15085	0.00262598	0.0341477
TRITD1Av1G136660	Expansin protein	1.15067	1.81151e-10	2.98732e-07
TRITD3Bv1G276400	Disease resistance protein RPM1	1.1501	7.29868e-06	0.00114832
TRITD2Av1G244420	L-allo-threonine aldolase	1.14981	0.00381318	0.0428648
TRITD3Bv1G087040	Beta-glucosidase, putative	1.14864	0.00274147	0.0351364
TRITD2Av1G294280	cysteine-rich RLK (RECEPTOR-like protein kinase) 30 G	1.14731	0.00241036	0.0325413
TRITD6Av1G079280	transmembrane protein, putative (Protein of unknown function, DUF642)	1.14676	0.00236997	0.0322182
TRITD0Uv1G036860		1.14626	4.55435e-05	0.0034288
TRITD2Av1G279810	Chalcone synthase	1.14624	2.14501e-05	0.00223175
TRITD4Av1G019170	Beta-xylosidase, putative	1.14584	0.00203247	0.0296125
TRITD3Av1G132180	Calcineurin B-like protein	1.14311	0.00446314	0.047135
TRITD3Bv1G095590	50S ribosomal 5, chloroplastic G	1.1424	0.000749308	0.016235
TRITD4Av1G027980	Kinase family protein	1.14179	0.000231201	0.00831267
TRITD2Bv1G239090	Leucine-rich repeat receptor-like protein kinase	1.14151	0.000920415	0.0182464
TRITD5Av1G043650	CASP-like protein	1.14024	0.00208949	0.0301277
TRITD5Av1G208460	ternary complex factor MIP1 leucine-zipper protein (Protein of unknown function, DUF547)	1.13987	0.00311037	0.0379121
TRITD2Bv1G079820	Transporter-related family protein	1.13663	0.00193445	0.0287488
TRITD4Av1G071140	Pentatricopeptide repeat-containing protein	1.13594	0.00226588	0.0314267
TRITD3Bv1G087720	Serine/threonine-protein kinase ULK4 G	1.13408	0.000768348	0.0164791
TRITD2Bv1G251950	Auxin response factor	1.13339	0.00311737	0.0379444
TRITD7Av1G176250	Auxin-responsive protein	1.13139	0.00027887	0.00910015
TRITD7Bv1G154320	FAD-binding Berberine family protein	1.13047	0.00247276	0.0329825
TRITD3Av1G206330	transcription factor-like protein	1.12929	0.00059086	0.0140235
TRITD3Av1G123780	Callose synthase-like protein	1.12859	0.000516183	0.0129046
TRITD1Av1G191090	DNA helicase	1.12619	0.00422005	0.0454925
TRITD7Bv1G232050	Glucuronoxylan 4-O-methyltransferase	1.12575	0.00368841	0.0419982
TRITD6Av1G147680	Adenine phosphoribosyltransferase	1.12558	4.64052e-07	0.000173629
TRITD2Bv1G204680	Argonaute family protein	1.12433	0.00368083	0.0419368
TRITD7Av1G206490	S-adenosyl-L-methionine-dependent methyltransferases superfamily protein	1.12427	0.0004434	0.0119476
TRITD4Bv1G134250	Tyrosine-specific transport protein	1.12395	0.000839832	0.017306
TRITD3Bv1G258070	Disease resistance protein RPP13 G	1.12281	0.00152671	0.0250559
TRITD5Bv1G128220	Chlorophyll a-b binding protein, chloroplastic	1.12262	0.00259191	0.0339126
TRITD6Av1G189430	RING/U-box superfamily protein	1.12087	0.00128649	0.0225516
TRITD1Bv1G044170	Serine protease	1.11967	4.77527e-05	0.00350856
TRITD6Bv1G046530	Glucan endo-1,3-beta-glucosidase 3	1.11898	0.00328109	0.038937
TRITD2Bv1G189580	YABBY protein	1.11803	0.000238175	0.00846349
TRITD5Bv1G162760	Beta-glucosidase	1.11761	0.000350572	0.0104061
TRITD1Bv1G216940	1-acyl-sn-glycerol-3-phosphate acyltransferase	1.11663	0.000447941	0.0120003
TRITD4Bv1G073110	Hexosyltransferase	1.11616	0.00298676	0.036978
TRITD6Bv1G197020	Pentatricopeptide repeat-containing protein	1.11595	0.00308752	0.0377462
TRITD7Av1G174880	Choline transporter-related family protein	1.11493	6.40753e-05	0.00406984
TRITD7Bv1G115250	ABC transporter ATP-binding protein	1.11384	0.000675705	0.0152333
TRITD3Bv1G004690	Pentatricopeptide repeat-containing protein	1.113	0.00334406	0.0393084
TRITD5Av1G113870	Trichome birefringence-like protein	1.11221	0.000765913	0.0164663
TRITD4Av1G141910	Cysteine--tRNA ligase G	1.11097	0.00110974	0.0205623
TRITD2Bv1G128070	Aspartyl/glutamyl-tRNA(Asn/Gln) amidotransferase subunit B	1.10935	0.000722473	0.0158912
TRITD5Bv1G156330	Alcohol dehydrogenase	1.10636	0.00319565	0.0383935
TRITD3Av1G170610	MYB transcription factor	1.10367	0.00129669	0.0226766
TRITD5Bv1G204830	Cytochrome c biogenesis protein	1.10268	0.00215074	0.0305395
TRITD7Bv1G178970	NBS-LRR-like resistance protein	1.10215	0.00466471	0.0484592
TRITD3Bv1G085320	Purple acid phosphatase	1.1015	0.000231028	0.00831267
TRITD6Bv1G144210	14 kDa proline-rich protein DC2.15	1.09979	0.00486163	0.0497733
TRITD7Bv1G216430	Kinase family protein	1.09935	0.00136514	0.0233421
TRITD7Av1G103100	Squamosa promoter binding-like protein	1.09924	0.000579002	0.0138768
TRITD6Av1G223250	50S ribosomal protein L9	1.0981	0.00270209	0.0347718
TRITD6Av1G010380	GDSL esterase/lipase	1.098	0.00209298	0.030136
TRITD2Bv1G184590	Starch synthase, chloroplastic/amyloplastic	1.09594	2.69552e-05	0.00255357
TRITD5Av1G185480	Tetratricopeptide repeat (TPR)-like superfamily protein	1.09438	0.00323603	0.0386804
TRITD3Bv1G120300	3-hydroxyisobutyrate dehydrogenase, putative	1.09355	0.000310068	0.00970188
TRITD5Av1G183340	Endoglucanase	1.09315	0.00151298	0.0249409
TRITD4Av1G007240	Pentatricopeptide repeat-containing protein	1.09288	0.00325804	0.0387955
TRITD6Av1G156120	Protein kinase family protein	1.09204	0.000293242	0.00936628
TRITD1Bv1G215520	Pectinesterase	1.09003	0.0045477	0.0476775
TRITD3Bv1G161330	IQ domain-containing protein	1.08992	0.00228734	0.0316187
TRITD2Bv1G213980	Ascorbate peroxidase	1.08953	0.00195423	0.0289365
TRITD1Bv1G134810	D-3-phosphoglycerate dehydrogenase	1.08942	0.00379891	0.0427844
TRITD4Bv1G017750	Glycosyltransferase	1.08906	0.0027068	0.0348205
TRITD3Av1G150230	Kinesin-like protein	1.08841	0.00184595	0.0279403
TRITD2Av1G264750	Kinesin-like protein	1.08616	0.000132605	0.00625443
TRITD6Bv1G223420	50S ribosomal protein L9	1.08467	0.002571	0.0337697
TRITD5Bv1G093180	Peroxidase	1.08231	2.8245e-06	0.000598861
TRITD5Bv1G206410	Cinnamoyl CoA reductase	1.08229	2.38976e-06	0.000534693
TRITD6Av1G213960	F-box family protein	1.08018	0.00452278	0.0475282
TRITD2Bv1G227540	Kinesin-like protein	1.07989	7.46194e-05	0.0044299
TRITD3Av1G261840	NUP50 (Nucleoporin 50 kDa) protein G	1.07779	0.00223298	0.0311477
TRITD1Av1G002590	Terpene synthase	1.07762	0.00294738	0.0367249
TRITD3Av1G079070	Insulin-induced protein G	1.07585	0.00292787	0.0365778
TRITD4Av1G172670	Methylsterol monooxygenase 1-2	1.07496	0.000688283	0.0154076
TRITD2Av1G227780	Aspartyl/glutamyl-tRNA(Asn/Gln) amidotransferase subunit B, putative isoform 1 G	1.07289	0.00326715	0.0388425
TRITD1Av1G185290	MYB transcription factor	1.07201	0.000717234	0.0158093
TRITD5Bv1G177060	Serine/threonine protein phosphatase 2A regulatory subunit B	1.07078	0.00421754	0.0454908
TRITD2Av1G250550	ELKS/Rab6-interacting/CAST family protein	1.07071	4.77173e-05	0.00350856
TRITD1Av1G164280	Tubulin beta chain	1.06993	0.000684025	0.0153509
TRITD0Uv1G010190		1.06941	0.00212495	0.0304605
TRITD3Bv1G277330	ATP-dependent RNA helicase	1.06913	0.000888177	0.017878
TRITD4Av1G244300	Methyltransferase, putative	1.06769	0.00311554	0.037943
TRITD6Av1G147280	Filament-like plant protein	1.0673	0.000766571	0.0164663
TRITD3Bv1G173130	choice-of-anchor C domain protein, putative (Protein of unknown function, DUF642)	1.06685	0.00222314	0.0310493
TRITD5Bv1G228660	50S ribosomal protein L17	1.06635	0.00123159	0.0219258
TRITD7Av1G130470	Peptidyl-prolyl cis-trans isomerase	1.06516	0.00307286	0.0376454
TRITD6Bv1G187700	Galactoside 2-alpha-L-fucosyltransferase	1.06464	0.00239391	0.0323981
TRITD3Bv1G229690	Sulfite exporter TauE/SafE family protein, putative	1.06408	0.00104436	0.0197873
TRITD5Av1G148020	GTPase-activating protein pac-1 G	1.06354	0.00336655	0.0394878
TRITD3Bv1G097640	Kelch repeat protein, putative	1.06298	0.00144549	0.0242869
TRITD6Av1G212120	Plasma membrane ATPase	1.06198	0.00220434	0.0309323
TRITD4Av1G242050	Receptor-like protein kinase	1.06125	0.00135207	0.0231988
TRITD0Uv1G008510		1.05884	0.000989467	0.0191215
TRITD2Av1G225290	Transporter-related family protein	1.05487	0.000409069	0.0113836
TRITD2Av1G283280	NBS-LRR-like resistance protein G	1.05415	0.00385805	0.043139
TRITD5Bv1G008230	Subtilisin-like protease	1.05412	0.0038686	0.0431812
TRITD1Av1G180260	UDP-sugar pyrophosphorylase 1	1.04791	0.00297144	0.0369473
TRITD4Bv1G153570	Formin-like protein	1.04772	0.00471361	0.0488078
TRITD3Av1G283450	Pectinesterase	1.04751	0.00180858	0.0276251
TRITD6Av1G186800	Lipoxygenase homology domain-containing protein 1	1.0474	0.000192517	0.0075456
TRITD3Av1G232690	Beta-glucosidase	1.04731	5.23061e-05	0.00367339
TRITD4Av1G200170	Phosphomethylpyrimidine synthase	1.04729	0.000339586	0.010252
TRITD5Av1G147010	Microtubule associated protein family protein, putative, expressed	1.04531	0.00162262	0.0258765
TRITD5Bv1G107740	Protein FLUORESCENT IN BLUE LIGHT, chloroplastic	1.04518	0.00242708	0.0326455
TRITD4Av1G233880	Superoxide dismutase	1.04237	0.00160156	0.0256955
TRITD6Av1G179420	Amino acid permease	1.04152	0.00219851	0.0308934
TRITD6Av1G180330	Chloroplast lysine N-methyltransferase	1.04097	0.00462437	0.0481863
TRITD2Bv1G264480	Disease resistance protein (NBS-LRR class) family	1.04024	0.0026441	0.0342832
TRITD2Av1G177630	Acetyl-coenzyme A synthetase	1.04004	2.00016e-06	0.000475247
TRITD3Bv1G281040	Pectin acetylesterase	1.03897	5.06918e-05	0.00362614
TRITD7Av1G159430	Pentatricopeptide repeat-containing protein	1.03874	0.00303908	0.0373696
TRITD3Av1G195240	Subtilisin-like protease	1.03522	0.00487657	0.0498918
TRITD5Av1G224990	RAC-alpha serine/threonine-protein kinase G	1.03467	0.00219491	0.0308876
TRITD3Bv1G157030	Microtubule-associated protein-like	1.03462	0.00399276	0.044037
TRITD5Av1G225270	carboxyl-terminal peptidase, putative (DUF239)	1.03351	0.00260627	0.0340007
TRITD5Av1G255620	ATP dependent RNA helicase	1.03333	0.00213475	0.0304785
TRITD4Av1G261410	Acid invertase 1	1.03038	0.00114135	0.0209773
TRITD4Av1G027590	protein kinase family protein	1.02994	0.000651698	0.0148728
TRITD6Bv1G179680	RING/U-box superfamily protein	1.02921	0.000975378	0.0189562
TRITD5Av1G224480	Lactoylglutathione lyase	1.02893	0.00464483	0.0483316
TRITD2Av1G179380	Glucan endo-1,3-beta-glucosidase, putative	1.02851	0.00479018	0.049314
TRITD2Av1G186590	zinc finger homeodomain 1	1.02761	0.00322089	0.0385718
TRITD7Bv1G049440	Leucine-rich repeat receptor-like kinase	1.02623	0.00185981	0.0280773
TRITD2Av1G008570	dimethylallyl, adenosine tRNA methylthiotransferase G	1.02587	0.00338633	0.0396341
TRITD4Av1G044080	Ankyrin repeat family protein, putative, expressed	1.02399	0.00123084	0.0219213
TRITD1Av1G167110	Amino acid permease	1.02334	0.000339622	0.010252
TRITD2Bv1G193620	Pentatricopeptide repeat-containing protein	1.0226	0.00160957	0.0257421
TRITD5Bv1G128060	BRCT domain-containing DNA repair protein G	1.02223	0.00105381	0.0198836
TRITD7Av1G001870	Disease resistance protein (NBS-LRR class) family	1.02107	0.00130642	0.0227595
TRITD2Av1G284350	Auxin response factor	1.0205	0.000393862	0.0110781
TRITD3Av1G065040	basic helix-loop-helix (bHLH) DNA-binding superfamily protein G	1.01899	0.000967107	0.0188862
TRITD1Av1G179250	Kinase family protein	1.01829	0.000483646	0.0124735
TRITD5Av1G002610	Receptor-like protein kinase	1.01649	0.00313576	0.0380539
TRITD5Bv1G161600	ankyrin repeat-containing protein 2 G	1.01616	0.00248025	0.0330422
TRITD3Bv1G173890	arginine N-methyltransferase, putative (DUF688)	1.01586	0.000259384	0.00878925
TRITD5Bv1G136720	65-kDa microtubule-associated-like protein	1.01528	0.00324208	0.0386879
TRITD3Av1G002980	Disease resistance protein (NBS-LRR class) family	1.01522	0.00243658	0.032697
TRITD3Av1G246220	Rhodanese-like domain-containing protein 4, chloroplastic	1.01357	0.00198183	0.0291636
TRITD6Av1G168030	Peptide transporter 1	1.01231	0.000336074	0.010217
TRITD6Av1G043730	Elongation factor 4	1.01202	0.00165584	0.0262096
TRITD4Bv1G172810	Cyanate hydratase	1.00641	0.000426314	0.0116882
TRITD6Av1G169310	Protein kinase family protein	1.00594	0.000617559	0.0143661
TRITD7Bv1G180160	Plant calmodulin-binding protein-like protein	1.00401	0.00470326	0.048731
TRITD6Av1G214220	oxidoreductase/transition metal ion-binding protein (DUF3531)	1.00358	0.000600302	0.0141495
TRITD2Bv1G088340	Phototropic-responsive NPH3 family protein	1.00328	0.00379098	0.0427581
TRITD0Uv1G023660		1.00105	0.00198032	0.0291581
TRITD5Bv1G134890	CAAX amino terminal protease family protein	1.00072	0.00370414	0.0421269
TRITD3Bv1G174910	Clustered mitochondria protein	1.00062	0.00224547	0.0312437
TRITD5Av1G009960	Folylpolyglutamate synthase	1.00049	0.0034178	0.039858
TRITD7Bv1G065340	electron transporter, putative (Protein of unknown function, DUF547)	1.00019	0.00402132	0.0442206
TRITD3Av1G201000	Secretory carrier-associated membrane protein	-1.0002	0.00265844	0.0343691
TRITD2Bv1G253080	Pathogenesis-related protein PR-4	-1.00066	0.00389852	0.0433954
TRITD7Av1G201790	Serine/threonine-protein kinase	-1.00083	0.000556044	0.0135659
TRITD3Av1G203320	Inositol-1,4,5-trisphosphate 5-phosphatase 4 isoform 1 G	-1.00103	0.00201538	0.0295041
TRITD7Av1G160300	E3 ubiquitin-protein ligase RGLG2	-1.00112	0.00356375	0.0409628
TRITD1Av1G000530	Receptor-like kinase	-1.00136	0.000626916	0.0144779
TRITD4Bv1G030490	F-box/kelch-repeat protein	-1.00142	0.000619136	0.0143803
TRITD5Bv1G200930	Mitochondrial carrier family protein	-1.0017	0.00224154	0.0311987
TRITD1Bv1G202580	Serine/threonine-protein kinase	-1.00225	0.00265631	0.0343627
TRITD1Bv1G194010	Kaurene synthase	-1.00349	0.00194808	0.0288935
TRITD7Bv1G129820	1-phosphatidylinositol-3-phosphate 5-kinase	-1.00403	0.0034646	0.0401826
TRITD4Bv1G144220	Kinase, putative	-1.00421	0.00235994	0.0321629
TRITD6Bv1G082410	Cytochrome P450 family protein	-1.00433	0.00116404	0.0211726
TRITD1Av1G025900	G-patch domain containing protein G	-1.00569	0.00340091	0.0397249
TRITD1Bv1G001690	Charged multivesicular body protein 5	-1.00585	0.00422358	0.0454925
TRITD3Bv1G041250	ATP-dependent 6-phosphofructokinase	-1.00658	0.00168505	0.0264645
TRITD1Bv1G214650	Receptor-like kinase	-1.00861	0.000273192	0.00902128
TRITD3Av1G136760	Aldehyde dehydrogenase	-1.00886	0.00266022	0.034382
TRITD6Av1G210140	CsAtPR5 G	-1.01059	0.00124969	0.0221594
TRITD2Bv1G243600	Early light-induced protein 2, chloroplastic	-1.0116	0.00214382	0.0304789
TRITD2Av1G245110	Ethylene-responsive transcription factor, putative	-1.01315	0.000816284	0.0169995
TRITD3Bv1G062810	Gibberellin 2-oxidase 2	-1.0135	0.00267237	0.0345077
TRITD1Bv1G144270	Leucine-rich repeat protein kinase family protein	-1.0142	0.00250937	0.0333025
TRITD2Bv1G096130	Phosphatase 2C family protein	-1.01469	0.00279446	0.0355699
TRITD3Av1G007100	Beta-fructofuranosidase, insoluble isoenzyme 3 G	-1.01549	0.00110581	0.0205296
TRITD6Bv1G049560	ATP-dependent RNA helicase	-1.01554	0.00431249	0.0460685
TRITD4Av1G164110	NAC domain-containing protein G	-1.0162	0.00153234	0.0251166
TRITD5Bv1G226980	Glycosyltransferase	-1.01628	0.0026427	0.034275
TRITD7Bv1G062770	Acetylglutamate kinase	-1.01638	0.00258048	0.0338327
TRITD2Bv1G172110	F-box domain containing protein-like TE?	-1.01675	0.0046095	0.0481102
TRITD0Uv1G020380		-1.0171	0.000602022	0.0141826
TRITD3Bv1G009810	Trypsin inhibitor	-1.0175	0.00120734	0.0216396
TRITD5Bv1G161840	Alpha/beta-Hydrolases superfamily protein	-1.01759	0.00237021	0.0322182
TRITD5Bv1G038010	APOLLO	-1.0182	0.000480405	0.0124445
TRITD2Bv1G146670	Arogenate dehydratase	-1.01832	0.00325093	0.0387441
TRITD5Av1G004790	ERD (Early-responsive to dehydration stress) family protein	-1.01844	0.00105506	0.0198968
TRITD7Bv1G188620	Calcium lipid binding protein, putative	-1.01867	0.000177959	0.00724942
TRITD2Av1G019520	Elongation factor 1-alpha	-1.01909	0.00242274	0.0325997
TRITD6Av1G022980	Ubiquitin	-1.01924	0.00320848	0.0384646
TRITD1Av1G089780	Plant/T7N9-9 protein	-1.01952	0.000175702	0.00723027
TRITD3Av1G063750	Cytochrome P450, putative	-1.01952	0.00115331	0.0210456
TRITD4Bv1G026430	Zinc finger-like protein	-1.02113	0.00284855	0.0359602
TRITD2Av1G225720	Protein root UVB sensitive 2, chloroplastic	-1.02115	0.0038133	0.0428648
TRITD6Av1G008060	Cysteine-rich receptor kinase	-1.02169	0.000487319	0.0125308
TRITD7Bv1G129440	Polyadenylate-binding protein 1-B-binding protein G	-1.02183	0.0010134	0.0193989
TRITD7Av1G172560	1-phosphatidylinositol-3-phosphate 5-kinase	-1.02185	0.00398411	0.0439743
TRITD1Bv1G121880	60S ribosomal export protein NMD3	-1.02218	0.0041	0.0446776
TRITD0Uv1G068560		-1.02229	0.00106778	0.0200941
TRITD4Av1G030910	Ribosomal protein l7ae	-1.02253	0.000849783	0.0173987
TRITD4Av1G260400	Serine/threonine-protein kinase	-1.02274	0.00447277	0.047192
TRITD6Bv1G167490	Universal stress protein A-like protein	-1.02294	0.00348681	0.0403823
TRITD2Av1G274050	D-3-phosphoglycerate dehydrogenase	-1.02316	0.00168838	0.0264701
TRITD2Av1G140280	Leucine-rich repeat protein kinase family protein G	-1.02324	0.000279304	0.00910015
TRITD1Bv1G181240	Foldase protein PrsA G	-1.02412	0.000212935	0.00795379
TRITD7Av1G174520	O-glucosyltransferase rumi like	-1.02412	0.000121537	0.00595319
TRITD1Bv1G165190	Aminotransferase-related family protein	-1.02446	0.00286214	0.0360603
TRITD2Bv1G063310	Phospho-2-dehydro-3-deoxyheptonate aldolase	-1.02492	0.0038652	0.0431812
TRITD2Av1G007660	Exocyst complex component, putative	-1.02508	0.000260337	0.00880432
TRITD3Av1G223970	O-fucosyltransferase family protein	-1.02581	0.00160019	0.0256955
TRITD3Av1G186930	ATP synthase subunit g, mitochondrial	-1.0261	0.00408138	0.0445838
TRITD6Bv1G216820	Germin-like protein 1-1	-1.02742	0.00450224	0.0474018
TRITD1Bv1G050230	BTB/POZ and MATH domain-containing protein 2	-1.02824	0.0033833	0.0396233
TRITD5Av1G133670	OBP32pep, putative (DUF220)	-1.02857	0.00021118	0.00795118
TRITD1Av1G102490	Cysteine-rich receptor-like kinase	-1.02866	0.00428855	0.0459008
TRITD6Bv1G061930	4-hydroxyphenylpyruvate dioxygenase	-1.02899	0.00162519	0.025899
TRITD4Av1G198310	Thioesterase family protein	-1.0291	0.00298731	0.036978
TRITD2Av1G153500	RNA-binding family protein, putative	-1.02912	0.00334419	0.0393084
TRITD3Av1G230780	RING finger protein	-1.03034	0.00391128	0.0434722
TRITD7Av1G233580	Receptor kinase	-1.03076	0.0036211	0.0414471
TRITD5Bv1G251720	Leucine-rich repeat receptor-like protein kinase family protein	-1.03077	0.00157308	0.0254975
TRITD6Av1G154560	Cytochrome b5	-1.03103	0.000593058	0.0140509
TRITD4Av1G209030	2-oxoglutarate (2OG) and Fe(II)-dependent oxygenase superfamily protein	-1.0317	0.000370616	0.0106542
TRITD5Bv1G188610	Receptor-like protein kinase	-1.03238	0.00126681	0.0223209
TRITD5Av1G187000	Eukaryotic aspartyl protease family protein	-1.03261	0.00188469	0.0283213
TRITD1Bv1G195100	Serine/threonine-protein kinase	-1.03368	0.000237366	0.00845973
TRITD7Av1G068480	GeBP-type transcription factor G	-1.03392	0.000476033	0.0123805
TRITD3Bv1G245550	LURP-one-like protein	-1.0341	0.000736909	0.0160917
TRITD3Av1G001110	Cysteine-rich receptor-like kinase	-1.03439	0.00110436	0.0205296
TRITD7Bv1G197350	F-box/LRR protein	-1.03596	0.000642735	0.0147548
TRITD7Av1G186030	ADP-ribosylation factor family protein	-1.03665	0.000128021	0.00611621
TRITD5Av1G240220	Respiratory burst oxidase homolog	-1.03747	0.00311986	0.0379548
TRITD2Bv1G027120	receptor kinase 1	-1.0377	0.00397175	0.0438923
TRITD0Uv1G074100		-1.03779	0.00118605	0.0213628
TRITD3Av1G080260	Lipase	-1.03818	0.00446858	0.0471701
TRITD4Av1G257000	Haloacid dehalogenase-like hydrolase family protein	-1.03843	0.00115528	0.0210643
TRITD3Bv1G169030	B3 domain-containing protein	-1.03885	0.00370384	0.0421269
TRITD6Av1G186770	TPR repeat-containing thioredoxin TTL4	-1.0398	0.00214476	0.0304805
TRITD7Bv1G051710	Glycosyltransferase	-1.04049	0.000756967	0.0163057
TRITD2Av1G222940	Mitochondrial intermembrane space import and assembly protein 40 G	-1.0414	0.000176567	0.00723411
TRITD1Bv1G025330	Acyl-CoA dehydrogenase	-1.04183	3.06712e-05	0.00272039
TRITD7Av1G176070	Lipid phosphate phosphatase-like protein	-1.04249	0.00431112	0.046065
TRITD5Av1G229270	Ethylene-responsive transcription factor, putative	-1.0426	0.000234665	0.00841259
TRITD5Av1G188190	Glycosyltransferase	-1.04312	0.00165784	0.0262096
TRITD6Bv1G145580	Acetylglutamate kinase-like protein	-1.04359	0.00182348	0.02772
TRITD1Bv1G058920	carboxyl-terminal peptidase, putative (DUF239)	-1.04388	0.00390721	0.0434487
TRITD1Av1G134360	Cytochrome c-type biogenesis protein CcmE	-1.04449	0.00012787	0.00611621
TRITD7Bv1G163280	Tryptophan synthase beta chain	-1.0454	0.0043451	0.0462947
TRITD7Bv1G131190	Kinase family protein	-1.04546	0.00401878	0.0442036
TRITD3Bv1G276740	U-box domain-containing protein	-1.04584	0.00185096	0.0279749
TRITD3Bv1G051740	Glycosyltransferase	-1.04596	0.00313549	0.0380539
TRITD7Av1G174280	Kinase family protein	-1.04666	0.00201744	0.0295191
TRITD7Bv1G051750	U-box domain-containing family protein	-1.04697	0.000432004	0.0117861
TRITD4Av1G032750	Armadillo repeat only protein	-1.04731	0.00438819	0.0466336
TRITD0Uv1G039710		-1.04741	0.00281997	0.0357327
TRITD7Av1G076230	Receptor-like protein kinase	-1.04831	0.00144791	0.0242898
TRITD5Bv1G095550	Autophagy-related protein	-1.04864	0.00183783	0.0278615
TRITD7Av1G094810	Lectin receptor kinase	-1.04937	0.00178059	0.0273288
TRITD3Av1G166400	WEB family protein, chloroplastic G	-1.04962	0.002042	0.0297027
TRITD7Bv1G023580	Receptor-like kinase	-1.05021	0.000814901	0.0169866
TRITD2Bv1G208060	Calcium-binding EF-hand family protein	-1.05031	0.00112162	0.0207049
TRITD6Av1G095770	U-box domain-containing protein	-1.05036	0.00309699	0.0378309
TRITD5Bv1G227520	Histone H2A	-1.05037	0.00320168	0.0384245
TRITD6Av1G037190	ABC transporter B family protein	-1.0506	0.000371936	0.0106773
TRITD3Bv1G230050	NAD(P)H dehydrogenase (Quinone)	-1.0512	0.00143015	0.0240656
TRITD3Av1G252590	Thiamin pyrophosphokinase 1	-1.0514	0.00218324	0.0307818
TRITD1Av1G003850	Serine/threonine-protein kinase	-1.0515	0.00289439	0.0363123
TRITD2Bv1G007020	Cytochrome P450 family protein, expressed	-1.05199	0.00165925	0.0262096
TRITD1Av1G207510	B12D protein	-1.05238	0.000271423	0.00901874
TRITD5Av1G010090	Cationic amino acid transporter, putative	-1.05252	0.0048465	0.0496793
TRITD0Uv1G051680		-1.05255	9.94375e-06	0.00139214
TRITD6Av1G193530	Heat-shock protein, putative	-1.0532	0.0032285	0.0386526
TRITD4Av1G177890	A-kinase anchor protein 9, putative isoform 1 G	-1.05447	0.000457289	0.0120915
TRITD5Bv1G229720	LURP-one-like protein	-1.05486	0.00393613	0.043651
TRITD3Bv1G233230	Selenium-binding protein	-1.0549	0.000121526	0.00595319
TRITD6Bv1G029520	Basic secretory protease	-1.05542	0.00025732	0.00875633
TRITD5Bv1G181750	Cytokinin riboside 5'-monophosphate phosphoribohydrolase	-1.05609	0.00304575	0.0374308
TRITD4Bv1G006180	Fasciclin-like arabinogalactan protein 16 G	-1.05627	0.00469785	0.0486899
TRITD1Bv1G128230	Cytochrome c-type biogenesis protein CcmE	-1.05645	0.00014093	0.00643887
TRITD7Bv1G129190	Pectinesterase inhibitor	-1.05667	0.000840684	0.017306
TRITD7Bv1G176210	DUF4228 domain protein	-1.05709	0.0015759	0.0255091
TRITD6Av1G221600	Protein DETOXIFICATION	-1.05754	0.000523465	0.0130354
TRITD4Av1G005880	plant/protein	-1.05799	0.00350424	0.0405369
TRITD7Av1G158780	External alternative NAD(P)H-ubiquinone oxidoreductase B2, mitochondrial	-1.05821	0.00321402	0.0385103
TRITD3Av1G159730	Acidic endochitinase	-1.05834	0.00333242	0.0392425
TRITD1Av1G119540	F-box family protein	-1.05853	0.00251242	0.0333232
TRITD5Av1G247220	UDP-galactose transporter	-1.0586	0.00370768	0.042136
TRITD5Bv1G230060	CASP-like protein	-1.05867	0.000289091	0.00926693
TRITD3Av1G036100	Alkaline alpha-galactosidase seed imbibition protein	-1.06009	0.0015507	0.0252726
TRITD3Bv1G164920	ATP-dependent 6-phosphofructokinase	-1.06023	0.0017317	0.0269083
TRITD6Bv1G138020	CBS domain-containing protein CBSX5	-1.06023	0.00133764	0.0230353
TRITD5Av1G094830	HVA22-like protein	-1.06089	0.000366471	0.0106024
TRITD2Bv1G089940	Receptor-like protein kinase	-1.06166	0.000432416	0.0117902
TRITD4Av1G066840	Thioredoxin family protein	-1.06219	0.00171491	0.0267601
TRITD3Bv1G159250	U3 small nucleolar RNA-associated protein 18-like protein	-1.06265	0.000166317	0.00706607
TRITD1Bv1G087080	Protein kinase	-1.06329	0.00128829	0.0225654
TRITD7Bv1G147090	ABC transporter A family protein G	-1.06359	2.88714e-06	0.000601025
TRITD7Av1G077760	CONSTANS-like zinc finger protein, putative	-1.0637	0.00126166	0.0222565
TRITD5Av1G148620	Serine/threonine-protein kinase	-1.06454	0.000839631	0.017306
TRITD0Uv1G068970		-1.06458	0.00198781	0.0292006
TRITD6Av1G041320	Receptor kinase	-1.06491	0.00300265	0.0370765
TRITD1Av1G052350	Pentatricopeptide repeat-containing protein G	-1.06524	0.000511155	0.0128661
TRITD3Bv1G244060	Potassium transporter	-1.06606	0.00459734	0.0480396
TRITD7Bv1G206480	Kinase	-1.06725	0.000145863	0.00655562
TRITD5Av1G228200	Glycosyltransferase	-1.06759	0.00136322	0.0233273
TRITD2Bv1G014080	ABC transporter G family member	-1.06849	0.00373304	0.0423798
TRITD1Av1G107040	G-patch domain containing protein, expressed	-1.06915	0.00215112	0.0305395
TRITD1Av1G048640	Ribosomal protein	-1.06938	0.00393841	0.0436539
TRITD4Bv1G182210	auxin response factor 1 G	-1.06938	0.00450513	0.0474159
TRITD6Av1G194960	2-oxoglutarate (2OG) and Fe(II)-dependent oxygenase superfamily protein	-1.06943	0.00420383	0.0453976
TRITD1Bv1G036180	G-patch domain containing protein	-1.06968	0.00130235	0.02274
TRITD2Av1G178310	Arogenate dehydratase	-1.07062	0.00168472	0.0264645
TRITD3Av1G153940	ADP,ATP carrier protein	-1.07144	0.00142816	0.0240502
TRITD3Bv1G081270	Optic atrophy 3 protein (OPA3)	-1.07145	0.0031745	0.0382905
TRITD7Av1G239990	Cytochrome P450	-1.07156	0.0028576	0.036035
TRITD2Av1G289700	DNA-directed RNA polymerase subunit beta G	-1.07171	0.00248376	0.0330611
TRITD1Av1G160460	Chitinase	-1.07269	0.000474079	0.0123369
TRITD2Bv1G025040	LITAF-domain-containing protein G	-1.07287	0.00101938	0.0194631
TRITD5Bv1G027030	Glucan 1,3-beta-glucosidase	-1.07467	0.0047603	0.0490972
TRITD6Av1G012370	NAC domain-containing protein, putative	-1.07475	0.00215234	0.0305395
TRITD7Bv1G221080	Cytochrome P450	-1.07489	0.000167709	0.00708468
TRITD4Av1G057340	DUF3511 domain protein	-1.07528	0.000212159	0.00795118
TRITD5Av1G156390	cDNA clone:002-134-A11, full insert sequence G	-1.07546	0.00447861	0.0472424
TRITD4Bv1G185630	4-coumarate--CoA ligase-like protein 4	-1.07553	0.000604457	0.0142173
TRITD5Bv1G187310	NADPH--cytochrome P450 reductase	-1.07609	0.00312985	0.038034
TRITD2Bv1G196050	RING finger protein	-1.07628	0.00346301	0.0401826
TRITD7Bv1G051620	Receptor-like protein kinase	-1.07639	0.00125393	0.0221992
TRITD5Av1G175570	Disease resistance protein RPP13	-1.07666	0.000371927	0.0106773
TRITD4Av1G201720	Lactoylglutathione lyase	-1.07722	1.57597e-05	0.00185145
TRITD3Av1G059960	Ethylene-responsive transcription factor, putative	-1.07724	1.75342e-06	0.000436152
TRITD3Bv1G044070	WRKY transcription factor	-1.07745	0.0020854	0.0300871
TRITD2Bv1G230630	Protein FLX-like 2 G	-1.07858	0.00298567	0.036978
TRITD2Av1G198230	Aldose 1-epimerase	-1.07903	0.00145536	0.0243363
TRITD0Uv1G024190		-1.07978	0.000857036	0.0174404
TRITD1Bv1G030900	WRKY transcription factor	-1.07998	0.00124015	0.0220342
TRITD3Bv1G224460	NAC domain-containing protein	-1.08005	0.00132088	0.022879
TRITD5Bv1G044630	DNA-directed RNA polymerase subunit	-1.08018	0.00228385	0.0316097
TRITD7Bv1G079990	Stress up-regulated Nod 19 protein	-1.08068	0.00221657	0.0309771
TRITD2Bv1G164340	1-deoxy-D-xylulose-5-phosphate synthase G	-1.08123	0.000793084	0.0167274
TRITD6Av1G171830	Phosphatidic acid phosphatase-like	-1.08174	1.84793e-05	0.00206213
TRITD2Av1G289790	Exocyst complex component, putative	-1.08183	0.00458238	0.047962
TRITD7Av1G037330	Glutamyl-tRNA reductase	-1.08197	0.00423989	0.045605
TRITD1Bv1G086680	Heavy metal-associated protein	-1.08231	0.000135321	0.00630907
TRITD3Bv1G030020	MADS-box transcription factor	-1.0831	0.000634879	0.0146239
TRITD2Bv1G030400	Ribosomal protein L19	-1.08321	0.000212499	0.00795118
TRITD2Bv1G195400	2-oxoglutarate (2OG) and Fe(II)-dependent oxygenase superfamily protein	-1.08357	0.000294687	0.00938549
TRITD1Bv1G124260	Cellulose synthase-like protein	-1.08404	0.000337737	0.0102507
TRITD3Av1G158170	WRKY transcription factor	-1.0842	0.000380637	0.0108472
TRITD5Av1G245920	TVP38/TMEM64 family membrane protein	-1.08454	0.000119556	0.00587555
TRITD2Av1G191290	Cinnamyl alcohol dehydrogenase G	-1.08459	0.000176539	0.00723411
TRITD5Av1G194430	NADPH--cytochrome P450 reductase	-1.0849	0.0019086	0.0285073
TRITD3Bv1G148870	Kelch repeat-containing F-box-like protein	-1.08562	0.0034884	0.0403851
TRITD2Av1G066110	Polyol transporter	-1.08603	0.000468826	0.0122825
TRITD5Av1G198990	Aminotransferase like protein	-1.08605	3.62887e-05	0.00305204
TRITD1Av1G023780	WRKY transcription factor	-1.08626	0.000754923	0.0162853
TRITD3Av1G181400	MACPF domain protein G	-1.0867	0.00463112	0.048234
TRITD7Av1G245810	Geranylgeranyl diphosphate synthase	-1.08701	0.00377616	0.0426518
TRITD2Av1G193590	Ring finger protein, putative	-1.08719	0.000631563	0.0145701
TRITD3Av1G054750	Ring finger protein, putative	-1.08737	0.00297563	0.0369583
TRITD6Bv1G204530	Leucine-rich repeat receptor-like protein kinase family protein	-1.08747	0.00076231	0.016397
TRITD6Av1G124350	MutL DNA mismatch repair protein	-1.08758	0.000616338	0.0143452
TRITD3Av1G168420	Mitochondrial carrier protein-like	-1.08807	0.000711655	0.0157331
TRITD2Bv1G159530	Ring finger protein, putative	-1.08816	0.00137849	0.0234687
TRITD2Av1G035520	Nucleolar family protein	-1.08825	0.00216014	0.0306011
TRITD3Bv1G255320	Basic 7S globulin	-1.08829	7.40319e-06	0.00115659
TRITD6Bv1G085600	Ran-binding zinc finger protein	-1.08833	0.00029584	0.00941128
TRITD5Av1G214980	Peroxisomal membrane protein 13 G	-1.08864	0.00126565	0.0223093
TRITD6Bv1G228730	Disease resistance protein (NBS-LRR class) family	-1.08872	0.00153266	0.0251166
TRITD6Bv1G226820	transmembrane protein, putative (DUF594)	-1.08944	0.0046006	0.0480624
TRITD5Av1G140470	Endo-1,3(4)-beta-glucanase 1	-1.08979	0.00212257	0.0304605
TRITD4Bv1G182260	Anthranilate phosphoribosyltransferase	-1.08996	0.00165543	0.0262096
TRITD6Bv1G108640	Pentatricopeptide repeat-containing protein, putative	-1.09021	0.00182743	0.0277607
TRITD3Bv1G171920	Optic atrophy 3 protein (OPA3)	-1.09051	0.00455262	0.0477113
TRITD5Av1G171280	Arginine decarboxylase	-1.09079	0.0033583	0.0394118
TRITD5Bv1G027090	Kinase, putative	-1.09125	0.00141711	0.0239002
TRITD4Bv1G174570	alpha/beta-Hydrolases superfamily protein	-1.09135	0.00295855	0.0368371
TRITD2Bv1G091850	Glucose-6-phosphate/phosphate translocator-like protein	-1.09172	0.00304723	0.0374388
TRITD4Av1G184260	piezo-type mechanosensitive ion channel component G	-1.09197	0.0017432	0.02698
TRITD7Av1G042290	Acyl-coenzyme A oxidase	-1.0922	0.00070937	0.0156982
TRITD1Av1G199060	ABC(ATP-binding) family transporter	-1.09224	0.00195332	0.0289327
TRITD4Av1G154160	Coiled-coil domain-containing protein SCD2 G	-1.09284	0.00100966	0.0193439
TRITD5Bv1G163500	glycosyltransferase family exostosin protein	-1.09322	0.00139296	0.0236208
TRITD2Av1G211360	Chitinase	-1.09354	8.18997e-06	0.00124034
TRITD7Av1G013330	Aspartic proteinase nepenthesin-1	-1.0945	0.000813483	0.0169848
TRITD1Bv1G218090	Zinc finger CCCH domain protein	-1.0948	0.0041609	0.0451204
TRITD2Bv1G090080	Receptor-like protein kinase	-1.09518	0.000189162	0.00749994
TRITD4Bv1G118600	Mitochondrial carrier protein, expressed	-1.09614	0.00177066	0.0272233
TRITD3Bv1G179280	Secretory carrier-associated membrane protein	-1.09621	0.00160407	0.0256955
TRITD1Av1G172020	Glucan endo-1,3-beta-glucosidase, putative	-1.09691	0.00302475	0.0372447
TRITD1Bv1G188670	Receptor-like protein kinase	-1.09701	3.96378e-05	0.00320687
TRITD2Bv1G202400	Cactin	-1.09776	0.00138021	0.0234687
TRITD5Av1G156980	Caffeoyl-CoA O-methyltransferase	-1.09871	0.000509208	0.0128409
TRITD1Bv1G125140	zinc finger B-box protein TE?	-1.09897	0.00267304	0.0345077
TRITD7Av1G179290	B-cell receptor-associated protein 31-like containing protein	-1.09907	6.00484e-05	0.00396097
TRITD3Av1G246730	Transmembrane protein, putative G	-1.09983	0.00104626	0.0198065
TRITD6Bv1G161420	Protein kinase	-1.1001	0.000269789	0.00897785
TRITD7Bv1G137400	N-(5'-phosphoribosyl)anthranilate isomerase	-1.10052	0.00134262	0.0230901
TRITD5Av1G238040	Anthranilate phosphoribosyltransferase	-1.10065	0.00195927	0.0289725
TRITD7Bv1G151640	Inositol oxygenase	-1.10116	0.000182914	0.00737038
TRITD7Av1G073930	U box domain-containing protein	-1.10202	0.00208599	0.0300871
TRITD5Av1G228590	Histone H2A	-1.10224	0.00131953	0.0228697
TRITD5Av1G107020	VQ motif family protein, expressed	-1.10283	0.00312318	0.0379841
TRITD7Av1G037610	Protein kinase family protein	-1.10291	0.00319876	0.0383997
TRITD1Bv1G117430	F-box family protein	-1.10314	0.000314767	0.00977335
TRITD6Bv1G159710	Adenine nucleotide alpha hydrolases-like superfamily protein	-1.10341	0.0022124	0.0309737
TRITD2Bv1G012250	Glycosyltransferase	-1.10432	0.0038901	0.0433125
TRITD6Av1G005530	Protein kinase	-1.10449	0.00011478	0.00572295
TRITD7Bv1G122570	U3 small nucleolar RNA-associated protein 18-like protein	-1.10464	0.00165848	0.0262096
TRITD7Bv1G205860	Core-2/I-branching beta-1,6-N-acetylglucosaminyltransferase family protein	-1.10483	0.00355889	0.0409486
TRITD7Av1G059230	electron protein, putative (Protein of unknown function, DUF547)	-1.10495	0.000877753	0.0177484
TRITD6Av1G020020	Peroxisome biogenesis protein 16	-1.10501	0.000159679	0.00690262
TRITD7Bv1G143830	multidrug resistance-associated protein 2	-1.10509	0.00117757	0.0213181
TRITD3Av1G193910	Protein DETOXIFICATION	-1.10662	0.000255213	0.00874103
TRITD5Bv1G035620	Heparanase	-1.10677	1.24995e-05	0.00160849
TRITD7Bv1G153620	Serine/threonine-protein kinase	-1.10693	0.00220639	0.0309407
TRITD5Bv1G099410	F-box protein	-1.10714	0.000974978	0.0189562
TRITD6Av1G005620	Germin-like protein	-1.1079	0.000102563	0.00543013
TRITD4Bv1G050480	Coiled-coil domain-containing protein SCD2 G	-1.10807	0.00085118	0.0173987
TRITD5Av1G019880	Defensin	-1.10875	0.00213262	0.0304785
TRITD5Av1G053870	Syntaxin	-1.109	0.00259611	0.0339377
TRITD5Bv1G152290	Auxin efflux carrier family protein, putative	-1.10962	0.0001683	0.00709647
TRITD6Bv1G210520	Serine-rich protein G	-1.11006	0.000642764	0.0147548
TRITD5Bv1G213840	Glutathione S-transferase	-1.11022	0.00186788	0.0281524
TRITD7Av1G061590	Beta-1,3-galactosyltransferase-like protein	-1.11025	0.000147521	0.00657495
TRITD5Bv1G228690	Ethylene-responsive transcription factor, putative	-1.1109	0.000691049	0.0154308
TRITD7Av1G173190	Tubby-like F-box protein	-1.11187	0.00314759	0.038112
TRITD6Av1G197400	Protein kinase	-1.11197	0.00135868	0.0232764
TRITD2Bv1G193400	Glutamate dehydrogenase	-1.11216	0.000497358	0.0126398
TRITD7Av1G223310	Glycosyltransferase	-1.11241	0.00258347	0.0338421
TRITD2Bv1G246290	Exocyst complex component, putative	-1.11294	0.000851569	0.0173987
TRITD6Av1G052790	Syntaxin, putative	-1.11317	0.00318465	0.0383027
TRITD3Bv1G092570	Alpha-glucosidase-like	-1.11336	0.0011478	0.0210225
TRITD1Bv1G064980	Malic enzyme	-1.11337	0.00201575	0.0295041
TRITD6Av1G085800	Cytokinin oxidase/dehydrogenase	-1.11451	0.00250287	0.0332459
TRITD5Av1G187660	Receptor-like protein kinase	-1.11468	0.00445179	0.0470862
TRITD5Av1G217560	Receptor-like protein kinase	-1.11502	0.000912548	0.0181633
TRITD6Bv1G133900	Embryo sac development arrest 6, putative G	-1.11525	0.00229698	0.0316831
TRITD1Bv1G134520	Sugar transporter, putative	-1.11571	0.00481001	0.0494381
TRITD4Av1G196420	50S ribosomal protein L18	-1.11588	0.000856005	0.0174404
TRITD2Av1G285560	Pathogenesis-related protein PR-4	-1.11602	0.000602814	0.0141937
TRITD2Av1G265740	Pleiotropic drug resistance ABC transporter	-1.11605	0.00309374	0.0378119
TRITD5Bv1G166180	cytochrome C oxidase assembly factor	-1.11629	0.000312348	0.00971859
TRITD2Bv1G083240	Protein DETOXIFICATION	-1.1165	0.000744546	0.0161712
TRITD4Av1G258040	Serine/threonine-protein kinase	-1.11733	0.0041094	0.044769
TRITD2Bv1G090300	Receptor-like protein kinase	-1.11764	0.00431382	0.0460717
TRITD1Av1G104610	GRAM domain-containing protein / ABA-responsive protein-related	-1.11834	0.00230196	0.0317027
TRITD7Av1G200100	Kelch repeat protein	-1.11892	0.000387735	0.0109646
TRITD1Bv1G023010	NBS-LRR-like resistance protein	-1.11947	0.00386516	0.0431812
TRITD7Av1G055050	Alpha/beta-Hydrolases superfamily protein, putative	-1.11947	0.00102308	0.019522
TRITD1Av1G115360	Cytochrome P450 family protein	-1.11953	0.00324215	0.0386879
TRITD1Av1G004660	Bowman-Birk type trypsin inhibitor G	-1.11985	0.00082824	0.0171745
TRITD3Av1G168590	Cytokinin riboside 5'-monophosphate phosphoribohydrolase	-1.12	0.00480647	0.0494188
TRITD3Av1G002140	Receptor kinase G	-1.12029	0.0003425	0.0103039
TRITD7Bv1G070020	E3 ubiquitin-protein ligase	-1.12043	0.000367831	0.010624
TRITD5Bv1G155360	MTD1 G	-1.1224	0.00103884	0.0197331
TRITD5Av1G002520	Hydroxysteroid dehydrogenase, putative	-1.12299	0.000699234	0.0155495
TRITD5Av1G239980	4-coumarate--CoA ligase-like 4	-1.12309	0.000150538	0.00666132
TRITD2Bv1G083610	Internal alternative NAD(P)H-ubiquinone oxidoreductase A1, mitochondrial	-1.12312	0.000180764	0.00731682
TRITD6Bv1G053550	NBS-LRR disease resistance protein	-1.12312	0.00443714	0.0469718
TRITD3Av1G223540	Laccase	-1.12417	0.0048475	0.0496793
TRITD7Av1G181580	Peroxidase	-1.12429	0.000375155	0.0107627
TRITD7Bv1G130250	Tubby-like F-box protein	-1.12436	0.00185061	0.0279749
TRITD2Av1G193780	flowering time control protein FCA G	-1.12449	0.000278896	0.00910015
TRITD4Bv1G036460	Aspartic proteinase Asp1	-1.1246	0.000449444	0.0120261
TRITD5Bv1G047670	Respiratory burst oxidase, putative, expressed	-1.12475	9.52902e-05	0.00515528
TRITD2Bv1G161910	Aldose 1-epimerase	-1.12477	0.00114775	0.0210225
TRITD7Bv1G140380	Ribonuclease 3-like protein 3	-1.12483	0.00453576	0.0476196
TRITD2Bv1G092180	Ras-related protein Rab-18	-1.12487	0.000845644	0.0173368
TRITD2Av1G073860	Protein DETOXIFICATION	-1.12592	0.000419242	0.0115799
TRITD5Bv1G178570	Enoyl-CoA hydratase 2, peroxisomal	-1.12603	0.00052629	0.0130765
TRITD1Av1G173840	O-fucosyltransferase family protein	-1.12638	0.00400925	0.044156
TRITD7Av1G264590	Protein POLAR LOCALIZATION DURING ASYMMETRIC DIVISION AND REDISTRIBUTION G	-1.12646	0.00222194	0.0310423
TRITD7Bv1G219540	Calcium-dependent lipid-binding domain protein	-1.12733	0.00316697	0.0382346
TRITD7Av1G252660	Ferredoxin--NADP reductase 2 G	-1.12763	0.000546614	0.0134242
TRITD5Av1G170790	Alpha/beta-Hydrolases superfamily protein	-1.12767	0.00056636	0.0136901
TRITD4Bv1G133560	Phosphoenolpyruvate carboxykinase, putative, expressed G	-1.12811	0.000177423	0.00724083
TRITD1Av1G167490	Bidirectional sugar transporter SWEET	-1.12909	0.00350696	0.0405505
TRITD3Av1G250990	General regulatory factor 12, IOTA isoform 2 G	-1.12914	0.00317922	0.0382905
TRITD2Bv1G248520	Heavy metal transport/detoxification superfamily protein	-1.12936	0.00359956	0.0412855
TRITD2Av1G193580	Ring finger protein, putative	-1.12942	0.00307404	0.0376454
TRITD5Av1G101410	Glycosyltransferase G	-1.12963	0.00346053	0.0401806
TRITD1Av1G129800	zinc finger B-box protein TE?	-1.13013	0.00227487	0.031505
TRITD6Av1G038760	Flavin-containing monooxygenase	-1.13022	0.00145972	0.0243789
TRITD3Bv1G259680	Endo-1,3-beta-glucanase	-1.13064	0.000152207	0.00670329
TRITD1Av1G170230	Soluble inorganic pyrophosphatase	-1.13074	0.00010281	0.00543013
TRITD5Bv1G207200	TOM1-like protein 2	-1.13092	0.00291691	0.0364922
TRITD5Av1G002510	Cytochrome P450-like protein	-1.13131	0.00387364	0.0432049
TRITD2Bv1G133790	Xylosyltransferase 1	-1.13146	0.00153578	0.0251585
TRITD5Bv1G234740	UDP-glycosyltransferase	-1.13149	0.00232626	0.0319004
TRITD6Av1G208830	Receptor lectin kinase	-1.13174	0.000771474	0.0165249
TRITD4Av1G229810	RING/U-box superfamily protein	-1.13183	0.00417585	0.0452382
TRITD4Bv1G146370	Homocysteine S-methyltransferase family protein	-1.13227	0.00170384	0.0266188
TRITD3Bv1G146580	Mitochondrial carrier protein-like	-1.13244	0.00169716	0.0265703
TRITD5Av1G120110	F-box family protein	-1.13277	0.0028226	0.0357327
TRITD4Bv1G047010	P-loop containing nucleoside triphosphate hydrolases superfamily protein G	-1.13282	0.00239356	0.0323981
TRITD1Bv1G216580	Short chain dehydrogenase/reductase	-1.13398	0.000525622	0.0130672
TRITD3Av1G221440	ABC transporter B family protein	-1.1341	9.65641e-05	0.00520901
TRITD3Bv1G266910	NAD kinase	-1.13415	0.00219395	0.0308839
TRITD2Av1G053510	Ring finger protein, putative	-1.13431	0.000183672	0.00738467
TRITD4Av1G226440	Receptor-like kinase	-1.13447	0.00181187	0.0276318
TRITD3Bv1G231640	Aldehyde dehydrogenase, putative	-1.13497	0.00379603	0.0427786
TRITD6Av1G086280	basic helix-loop-helix (bHLH) DNA-binding superfamily protein	-1.13552	0.00442367	0.0468647
TRITD3Av1G213210	WRKY transcription factor	-1.13578	0.000198301	0.00771122
TRITD1Av1G021870	Acyl-CoA dehydrogenase	-1.1362	0.000316565	0.00981549
TRITD3Av1G166730	WRKY transcription factor	-1.13644	0.00442386	0.0468647
TRITD6Av1G019880	Plant basic secretory family protein	-1.13713	0.00108477	0.0202853
TRITD4Bv1G142950	Branched-chain-amino-acid aminotransferase	-1.13752	3.30582e-06	0.000654186
TRITD1Bv1G167220	Ammonium transporter	-1.13796	0.000153797	0.00675635
TRITD4Av1G036200	Patatin	-1.13844	0.000193413	0.00756191
TRITD1Av1G119000	Pectinesterase	-1.13893	0.00055525	0.013554
TRITD2Bv1G077460	Homeodomain leucine zipper protein G	-1.13917	0.000851748	0.0173987
TRITD7Av1G242290	Carbonic anhydrase	-1.13926	0.000344286	0.0103146
TRITD4Bv1G108950	Thioredoxin, putative	-1.13938	0.000500686	0.0127026
TRITD3Av1G212540	U-box domain-containing protein	-1.141	0.00255321	0.0336237
TRITD1Bv1G062580	Copper ion binding protein G	-1.14128	5.25052e-05	0.00367491
TRITD6Bv1G158820	Cytochrome P450 family ABA 8'-hydroxylase	-1.14138	0.00253815	0.0334848
TRITD3Av1G263800	Leucine-rich repeat receptor-like kinase	-1.14252	0.000865635	0.0175592
TRITD4Bv1G172450	Methylesterase	-1.14253	0.00135412	0.023216
TRITD5Av1G049830	Sn1-specific diacylglycerol lipase alpha	-1.14307	0.000128126	0.00611621
TRITD3Bv1G240940	O-acetylserine (thiol) lyase (OAS-TL) isoform A1 G	-1.14317	0.000216421	0.00803681
TRITD6Bv1G153180	Purine permease family protein	-1.14404	0.000158062	0.00685648
TRITD2Av1G223030	GRAM domain-containing protein / ABA-responsive protein-related	-1.14443	0.00443081	0.0469272
TRITD7Av1G089620	Protein kinase family protein	-1.14465	0.00166752	0.0263005
TRITD4Bv1G124650	Arogenate dehydratase	-1.14487	0.00127903	0.0224827
TRITD4Bv1G196680	UDP-galactose transporter	-1.14536	0.000209353	0.00792641
TRITD1Av1G042270	Glutathione S-transferase	-1.14541	0.00319826	0.0383997
TRITD4Bv1G191670	Sugar transporter protein	-1.14561	0.00083748	0.0173034
TRITD2Bv1G163530	Anthranilate synthase	-1.14583	0.000102423	0.00543013
TRITD3Bv1G265490	FMN-dependent NADPH-azoreductase	-1.14583	0.00419035	0.0453072
TRITD6Bv1G086370	cytochrome P450 family protein G	-1.1462	0.00333469	0.0392589
TRITD7Av1G210300	Pleiotropic drug resistance ABC transporter	-1.1464	0.00161565	0.0258057
TRITD2Bv1G025720	Elongation factor 1-alpha	-1.14642	0.000426078	0.0116882
TRITD4Av1G064920	WRKY transcription factor	-1.14667	0.00309819	0.0378351
TRITD5Av1G179610	Ethylene-responsive transcription factor	-1.14679	5.76972e-05	0.00385153
TRITD5Av1G023190	Kinase, putative	-1.14686	0.000157207	0.00685566
TRITD4Bv1G152350	Phosphatase 2C family protein	-1.14688	0.00450136	0.0474018
TRITD1Bv1G059850	Lactoylglutathione lyase/glyoxalase I family protein	-1.1477	3.2159e-05	0.00280059
TRITD3Av1G163210	S-adenosylmethionine-dependent methyltransferase	-1.14861	8.86089e-05	0.00491321
TRITD3Bv1G248400	Esterase PIR7B	-1.14929	0.000952337	0.0186879
TRITD0Uv1G014700		-1.14974	0.000300571	0.00950492
TRITD6Av1G013180	Glutathione S-transferase,-like protein	-1.14983	0.00222585	0.0310677
TRITD5Av1G255350	Leucine-rich repeat receptor-like protein kinase family protein	-1.15001	0.00113177	0.0208576
TRITD2Av1G172590	Hydroxyproline-rich glycoprotein-like	-1.15059	0.00213638	0.0304785
TRITD3Av1G010140	Protein NEGATIVE REGULATOR OF RESISTANCE	-1.15081	0.00317885	0.0382905
TRITD1Bv1G147100	Basic 7S globulin	-1.15092	0.000249252	0.0086335
TRITD1Bv1G006270	Chymotrypsin inhibitor	-1.15098	0.00241771	0.0325615
TRITD2Av1G228200	Auxin-responsive protein-like	-1.15212	0.000310455	0.00970716
TRITD6Av1G150850	GRAM domain-containing protein / ABA-responsive protein-related	-1.15217	0.00165499	0.0262096
TRITD2Av1G051450	Signal peptidase subunit-12	-1.15234	0.000663604	0.0150443
TRITD3Bv1G194850	2-oxoglutarate (2OG) and Fe(II)-dependent oxygenase superfamily protein, putative	-1.15323	0.00202054	0.0295256
TRITD6Bv1G001960	Rhodanese-like domain containing protein, expressed	-1.15343	1.01153e-05	0.00139279
TRITD1Bv1G149410	F-box family protein	-1.15371	0.00344686	0.0400723
TRITD2Av1G164720	Protein DETOXIFICATION	-1.15373	0.00130496	0.0227595
TRITD1Av1G101150	Transmembrane protein, putative G	-1.15378	0.00194122	0.0288251
TRITD3Av1G173680	Chitinase	-1.15403	0.000409655	0.0113928
TRITD4Bv1G055540	Protein kinase family protein, putative, expressed	-1.15408	4.66002e-05	0.00349015
TRITD2Bv1G175440	Chitinase	-1.15415	0.000396985	0.0111519
TRITD6Bv1G226900	Receptor protein kinase, putative	-1.15421	1.92427e-05	0.00208971
TRITD3Av1G074690	WRKY transcription factor	-1.15424	0.00151958	0.0250035
TRITD1Av1G220400	2-oxoglutarate-dependent dioxygenase-related family protein	-1.15427	0.000444327	0.0119476
TRITD6Bv1G207840	Transmembrane protein 184C	-1.15477	0.000221322	0.00813068
TRITD3Av1G182900	Receptor-like protein kinase	-1.15485	0.000586518	0.0139576
TRITD4Av1G189260	Anthocyanin 5-aromatic acyltransferase	-1.15558	0.000913552	0.0181751
TRITD5Bv1G132920	RING/U-box superfamily protein	-1.15571	0.0013148	0.0228145
TRITD7Av1G252760	Copper-transporting ATPase	-1.15594	0.00357796	0.0410907
TRITD4Bv1G116920	RING-box protein	-1.15617	0.00166864	0.0263088
TRITD7Av1G174670	Cleavage and polyadenylation specificity factor subunit 5	-1.15695	0.000968334	0.0189006
TRITD6Av1G212740	Protein phosphatase 2c, putative	-1.15725	0.00211674	0.0304222
TRITD2Av1G256550	Multidrug resistance protein ABC transporter family	-1.15744	0.000999022	0.0192062
TRITD7Bv1G160980	protein kinase family protein	-1.15753	0.00108784	0.0203078
TRITD4Bv1G133010	Regulator of Vps4 activity in the MVB pathway protein, putative	-1.15779	0.00419632	0.0453498
TRITD1Av1G035170	1-aminocyclopropane-1-carboxylate oxidase	-1.15806	0.000381925	0.0108551
TRITD4Bv1G137660	Thaumatin	-1.15868	0.00150756	0.0249161
TRITD7Av1G088430	Caffeoyl-CoA O-methyltransferase	-1.15874	0.000744976	0.0161726
TRITD2Bv1G202510	MACPF domain-containing CAD1-like protein G	-1.15874	0.000810169	0.0169435
TRITD1Av1G223550	S-type anion channel	-1.15925	0.0004956	0.0126095
TRITD6Bv1G210000	Protein phosphatase 2c, putative	-1.15939	0.00142217	0.0239766
TRITD4Bv1G186060	Respiratory burst oxidase homolog	-1.16029	0.00158677	0.0255889
TRITD2Bv1G172060	F-box family protein	-1.16072	0.00343132	0.0399528
TRITD3Bv1G004950	3'-N-debenzoyl-2'-deoxytaxol N-benzoyltransferase	-1.16093	0.00121407	0.0217268
TRITD7Av1G219580	Pre-mRNA-splicing factor syf2 G	-1.16136	0.00228671	0.0316187
TRITD3Av1G249280	TSL-kinase interacting protein 1 G	-1.16137	0.000512011	0.0128661
TRITD3Bv1G243100	polyadenylate-binding protein 1-B-binding protein G	-1.16217	0.00206736	0.0299429
TRITD3Av1G249940	Sec14p-like phosphatidylinositol transfer family protein	-1.16296	0.000229606	0.00830481
TRITD2Av1G175240	Ethylene-responsive transcription factor	-1.16305	0.000509438	0.0128409
TRITD4Av1G250920	Serpin-like protein	-1.16402	0.000287831	0.00925148
TRITD3Av1G052010	Cytochrome P450	-1.16415	0.00276707	0.0353526
TRITD7Bv1G217160	Indole-3-glycerol phosphate synthase-like	-1.16465	0.0024403	0.0327073
TRITD1Av1G204020	WRKY transcription factor	-1.16553	0.000681648	0.0153105
TRITD5Av1G158870	Calcium-binding EF-hand family protein-like	-1.16555	0.000223781	0.00816876
TRITD5Av1G132900	Acetylglutamate kinase G	-1.16581	0.00350209	0.0405224
TRITD4Av1G260350	Leucine-rich repeat receptor-like protein kinase family protein	-1.16643	0.000794332	0.0167302
TRITD1Av1G042790	Protein CHUP1, chloroplastic G	-1.16654	0.00101395	0.019401
TRITD7Av1G225820	SAUR-like auxin-responsive family protein	-1.16717	0.000488985	0.0125308
TRITD5Av1G125990	Indole-3-glycerol phosphate synthase	-1.16782	0.00221565	0.0309771
TRITD3Av1G225440	ABC subfamily C transporter	-1.16792	0.000277352	0.00908022
TRITD5Bv1G247140	transmembrane protein, putative (DUF247)	-1.16823	2.86996e-05	0.00261982
TRITD7Av1G233280	Receptor protein kinase-like	-1.16881	0.000181049	0.00731905
TRITD4Bv1G057680	Serine/threonine-protein kinase	-1.16896	0.000322754	0.00997266
TRITD3Bv1G230580	Proline--tRNA ligase	-1.16953	0.000579973	0.0138768
TRITD2Bv1G259250	Exocyst complex component, putative	-1.17005	0.0017423	0.02698
TRITD3Av1G082700	Flowering-promoting factor 1-like protein 1 G	-1.17065	0.000118182	0.0058146
TRITD5Av1G226340	Chaperonin-like RbcX protein	-1.17106	0.00209323	0.030136
TRITD4Bv1G016030	Glutamate decarboxylase	-1.1713	0.00256482	0.0337067
TRITD6Av1G042000	Peptide-N4-(N-acetyl-beta-glucosaminyl)asparagine amidase A	-1.17142	0.000412222	0.0114432
TRITD1Av1G000480	Phospholipid-transporting ATPase	-1.17174	0.00365767	0.0417584
TRITD3Bv1G154290	AP2/B3 transcription factor family protein	-1.17212	3.26579e-05	0.00281801
TRITD7Bv1G070850	Receptor-like protein kinase	-1.17228	0.00243019	0.0326571
TRITD3Bv1G012560	kinase-like protein	-1.17246	0.000947805	0.0186386
TRITD1Bv1G159510	O-fucosyltransferase family protein	-1.173	0.00117971	0.0213181
TRITD2Av1G045130	Cytochrome P450	-1.1732	0.00373893	0.0424251
TRITD3Bv1G164180	Receptor-like protein kinase	-1.1734	0.001332	0.0229962
TRITD3Av1G034960	WRKY transcription factor	-1.17351	0.00178279	0.0273513
TRITD7Bv1G137570	Lipid phosphate phosphatase-like protein	-1.17357	0.00154708	0.0252414
TRITD5Av1G142750	Zinc finger protein	-1.17382	0.00109165	0.0203541
TRITD5Bv1G138040	Serine/threonine-protein kinase	-1.1739	0.00438699	0.0466336
TRITD3Av1G012230	Receptor-like kinase	-1.17483	0.000437355	0.0118739
TRITD4Av1G011130	Blue copper protein	-1.17499	0.000357911	0.0105017
TRITD3Av1G140140	Inorganic pyrophosphatase 2	-1.17515	0.00414017	0.0450051
TRITD4Bv1G019260	Glutathione S-transferase	-1.1757	0.000708645	0.0156899
TRITD3Bv1G119650	Calmodulin-binding protein	-1.17591	0.0011381	0.0209656
TRITD5Bv1G106200	Glucan endo-1,3-beta-glucosidase, putative	-1.17591	0.00110613	0.0205296
TRITD7Bv1G164580	Cytochrome P450 family cinnamate 4-hydroxylase	-1.17594	0.000644064	0.0147661
TRITD3Av1G017650	Receptor-like protein kinase	-1.17619	0.00301431	0.0371676
TRITD2Av1G086750	Glucose-6-phosphate/phosphate translocator-like protein	-1.17622	0.000485246	0.0125032
TRITD3Bv1G036950	Receptor lectin kinase	-1.17672	0.000991441	0.0191431
TRITD1Bv1G150190	Isopentenyl-diphosphate delta-isomerase	-1.1768	0.000111399	0.00564924
TRITD4Bv1G019450	Protein kinase family protein	-1.17733	0.00100166	0.019232
TRITD2Bv1G140040	MYND type zinc finger protein	-1.17736	0.000328302	0.0100881
TRITD4Bv1G180440	Receptor-like kinase	-1.17771	0.00241904	0.0325696
TRITD7Bv1G147200	Heat shock protein HSP20/alpha crystallin family G	-1.17792	3.22673e-05	0.00280059
TRITD5Av1G007170	Thaumatin-like protein	-1.17843	0.000108049	0.00556817
TRITD6Av1G063430	Alpha/beta-Hydrolases superfamily protein	-1.17866	0.00095823	0.0187539
TRITD7Bv1G085630	RING/U-box superfamily protein	-1.17877	0.000993031	0.0191599
TRITD2Bv1G232130	Peptide chain release factor 3 G	-1.1788	0.00466071	0.0484403
TRITD3Av1G270730	RING/U-box superfamily protein	-1.17964	0.00168774	0.0264694
TRITD2Bv1G008870	Erythronate-4-phosphate dehydrogenase	-1.17987	6.11487e-06	0.00102741
TRITD5Av1G107750	AP2-like ethylene-responsive transcription factor	-1.1799	9.89645e-05	0.00529615
TRITD1Bv1G156390	Soluble inorganic pyrophosphatase	-1.18068	0.000513604	0.0128762
TRITD3Av1G165800	Ras-related protein, expressed	-1.18072	0.0043495	0.0463305
TRITD0Uv1G032140		-1.1812	0.00320524	0.0384464
TRITD2Av1G014210	Glutamyl-tRNA (Gln) amidotransferase subunit A	-1.18123	0.00211402	0.0304051
TRITD2Av1G191420	F-box protein family-like	-1.18127	0.00339623	0.0396999
TRITD1Bv1G193610	NBS-LRR-like resistance protein	-1.18166	0.00229871	0.0316893
TRITD5Av1G113030	rRNA processing protein-like protein G	-1.18168	0.00046615	0.0122415
TRITD1Bv1G117660	Pectinesterase	-1.18169	0.00244364	0.0327186
TRITD5Av1G224400	Squalene synthase	-1.18182	0.00288839	0.0362767
TRITD6Av1G130470	High affinity nitrate transporter	-1.18277	0.00444465	0.047029
TRITD6Bv1G075610	TMV response-related protein	-1.18301	0.00402604	0.0442586
TRITD3Av1G186250	Ribose-phosphate pyrophosphokinase 4 family protein G	-1.18309	6.16727e-05	0.00400873
TRITD1Av1G130240	PLAC8 family protein G	-1.18337	0.00108379	0.0202755
TRITD6Av1G171510	chitin synthase, putative (DUF1218)	-1.1837	0.00165883	0.0262096
TRITD3Bv1G163580	MACPF domain protein G	-1.18393	0.00231728	0.0318245
TRITD2Bv1G220490	Lectin receptor kinase	-1.18427	0.00145034	0.0243043
TRITD2Av1G207740	F-box family protein	-1.18434	0.00216533	0.030602
TRITD7Av1G068320	Pathogenesis-related protein 1	-1.18504	0.00441685	0.0468462
TRITD5Bv1G053990	Plant calmodulin-binding protein-like protein	-1.18533	0.00325798	0.0387955
TRITD6Bv1G007990	Subtilisin-like protease	-1.18596	0.00010569	0.0055033
TRITD6Bv1G090450	basic helix-loop-helix (bHLH) DNA-binding superfamily protein	-1.1861	0.00370873	0.042136
TRITD1Av1G086410	RING finger protein	-1.18651	0.000295919	0.00941128
TRITD5Av1G217470	Glycosyltransferase G	-1.18684	0.00479552	0.0493514
TRITD6Bv1G134380	MYB	-1.18747	0.00283002	0.0357966
TRITD6Av1G135370	Ergosterol biosynthetic protein 28	-1.18763	0.000897661	0.0179876
TRITD3Bv1G241570	Sec14p-like phosphatidylinositol transfer family protein	-1.18765	0.00209129	0.0301342
TRITD4Bv1G158060	Cytochrome b561 and DOMON domain-containing protein	-1.18787	0.00122347	0.0218161
TRITD2Av1G183990	Nicotinate phosphoribosyltransferase	-1.1879	0.000994679	0.0191612
TRITD5Bv1G077220	HVA22-like protein	-1.18791	0.00233664	0.0319726
TRITD2Bv1G189070	NBS-LRR disease resistance protein	-1.18809	0.00469274	0.0486483
TRITD1Av1G183730	Protein kinase-like protein	-1.18849	0.00128051	0.0224981
TRITD3Bv1G128440	Pleiotropic drug resistance ABC transporter	-1.18874	0.00161038	0.0257422
TRITD3Av1G009010	Protein kinase	-1.18915	0.00090788	0.0181027
TRITD3Av1G253470	Laccase	-1.18935	0.00428825	0.0459008
TRITD1Bv1G203160	Lipid phosphate phosphatase-like protein	-1.18938	0.000689973	0.0154222
TRITD0Uv1G000990		-1.19036	0.00344492	0.0400692
TRITD4Bv1G043610	Receptor-like kinase	-1.19043	0.000343917	0.010314
TRITD3Bv1G006040	Glycosyltransferase	-1.19073	0.000613203	0.0143303
TRITD6Bv1G013270	Cysteine-rich receptor kinase	-1.19081	0.000550381	0.0134795
TRITD3Bv1G269040	Protein DETOXIFICATION G	-1.1914	0.00393071	0.0436228
TRITD4Bv1G200680	Flavin-containing monooxygenase	-1.1916	0.000453734	0.0120612
TRITD6Av1G174710	Lectin receptor kinase	-1.19247	0.000287989	0.00925148
TRITD1Av1G216690	Myb transcription factor	-1.19299	0.000444381	0.0119476
TRITD4Av1G189380	Glucans biosynthesis glucosyltransferase H G	-1.19331	0.000995781	0.0191687
TRITD3Av1G245030	Glycosyltransferase	-1.19332	0.00108023	0.0202344
TRITD2Av1G225810	MYB-related protein	-1.19348	0.000561785	0.0136239
TRITD4Av1G249500	DUF674 family protein	-1.19352	0.000857918	0.0174503
TRITD2Bv1G085450	Sugar transporter, putative	-1.19404	0.000788821	0.0166931
TRITD5Bv1G189700	Calcineurin-like metallo-phosphoesterase superfamily	-1.19436	0.00147432	0.0245674
TRITD7Bv1G144780	3-ketoacyl-CoA synthase	-1.19472	0.00387309	0.0432049
TRITD4Av1G037460	Regulator of Vps4 activity in the MVB pathway protein, putative	-1.1948	0.00163498	0.0259992
TRITD7Bv1G207480	Transmembrane-like protein G	-1.19546	0.000369286	0.0106355
TRITD2Av1G045090	Cytochrome P450	-1.19637	0.00229286	0.0316794
TRITD2Bv1G144190	Ethylene-responsive transcription factor	-1.19692	0.000112569	0.00569983
TRITD1Bv1G216410	Iron-sulfur cluster assembly protein	-1.19731	0.00022918	0.00829613
TRITD3Bv1G082570	WRKY transcription factor	-1.19785	0.00234431	0.0320381
TRITD5Av1G064030	Plant calmodulin-binding protein-like protein	-1.19867	0.00268938	0.0346642
TRITD4Bv1G172720	Jasmonate ZIM domain protein	-1.19886	0.00426295	0.0457814
TRITD3Bv1G169010	Ribose-phosphate pyrophosphokinase, putative	-1.19892	8.66429e-05	0.00486199
TRITD3Av1G043400	UDP-glycosyltransferase	-1.19909	0.000200821	0.00775503
TRITD1Av1G183920	Xyloglucan galactosyltransferase KATAMARI1-like protein	-1.19934	0.00366316	0.0417996
TRITD2Av1G247980	Ribosome maturation protein SBDS	-1.19938	0.000515575	0.0129039
TRITD5Av1G222230	Actin cross-linking protein, putative	-1.1999	0.00107375	0.0201555
TRITD5Bv1G138200	Heat Stress Transcription Factor family protein	-1.20021	0.000437746	0.0118773
TRITD1Av1G167640	Phospholipase A1	-1.20037	0.00474967	0.049033
TRITD6Bv1G221540	Kinase family protein	-1.20049	0.00283076	0.0357966
TRITD6Bv1G029840	Protein kinase family protein	-1.20131	0.000306757	0.00963821
TRITD4Av1G261870	HXXXD-type acyl-transferase-like protein	-1.20142	0.00317934	0.0382905
TRITD2Av1G280700	Exocyst complex component, putative	-1.20144	0.00130207	0.02274
TRITD3Av1G020840	Protein TRM32	-1.20145	6.51939e-07	0.000218253
TRITD2Bv1G235680	Receptor-like kinase	-1.2016	0.00387972	0.043251
TRITD2Av1G061990	Receptor kinase	-1.20181	0.00172651	0.0268474
TRITD6Bv1G072830	Alpha/beta-Hydrolases superfamily protein	-1.20259	0.000800676	0.0168399
TRITD3Av1G045660	Multidrug resistance protein ABC transporter family protein	-1.20296	0.00408403	0.0445919
TRITD7Bv1G212830	Anthocyanidin reductase	-1.20297	0.00168005	0.0264173
TRITD5Bv1G138100	Mitochondrial carrier family	-1.20349	0.00110951	0.0205623
TRITD7Av1G188930	Ring finger protein, putative	-1.20364	0.000734889	0.0160633
TRITD1Bv1G215660	B12D protein	-1.20374	0.000522214	0.0130188
TRITD1Av1G169570	chitin synthase, putative (DUF1218)	-1.20396	0.00321514	0.0385133
TRITD2Bv1G022800	F-box domain containing protein, expressed	-1.2041	0.00305846	0.0375146
TRITD1Bv1G007900	Glycosyltransferase	-1.20413	0.00223687	0.0311726
TRITD1Av1G180340	Ammonium transporter	-1.20415	0.000401086	0.0112246
TRITD1Av1G106470	Plant/F9H3-4 protein	-1.20435	0.00140412	0.0237531
TRITD5Bv1G249520	Protein BREVIS RADIX	-1.20447	7.93551e-05	0.00458607
TRITD1Av1G158230	Mitochondrial carrier	-1.20459	0.0016046	0.0256955
TRITD1Bv1G223090	Tryptophan synthase alpha chain	-1.20473	3.6891e-05	0.00308175
TRITD1Bv1G115170	Glutathione S-transferase	-1.20517	0.00305544	0.0374879
TRITD4Bv1G130740	Anthranilate synthase	-1.20524	0.00472742	0.0488939
TRITD5Av1G077380	Ethylene-responsive transcription factor	-1.20548	0.000613443	0.0143303
TRITD4Bv1G036430	NAC domain protein	-1.20551	0.00022611	0.00821839
TRITD4Av1G152880	Tryptophan synthase beta chain G	-1.2059	0.000501568	0.0127105
TRITD1Av1G180710	Receptor protein kinase, putative	-1.20596	0.00196071	0.0289734
TRITD3Av1G230480	Vesicle-associated membrane family protein G	-1.20631	0.00229421	0.0316794
TRITD1Av1G206080	Ribosomal RNA large subunit methyltransferase E	-1.20729	0.000347437	0.0103476
TRITD1Av1G020960	Sugar transporter, putative	-1.20764	0.000649587	0.0148322
TRITD1Bv1G152660	Pectinesterase	-1.20806	0.000118186	0.0058146
TRITD3Bv1G279720	Protein kinase	-1.20819	0.000889796	0.0178797
TRITD7Av1G193160	Inositol oxygenase	-1.20944	0.000150287	0.00665822
TRITD1Bv1G020740	protein kinase family protein	-1.20966	0.000129158	0.00615711
TRITD5Bv1G176000	La-related protein	-1.20978	0.000774686	0.0165434
TRITD6Av1G218040	Germin-like protein 1-1	-1.21056	0.000388987	0.0109827
TRITD5Av1G231950	rRNA N-glycosidase	-1.21064	0.00191917	0.0286077
TRITD5Av1G115550	2-oxoglutarate (2OG) and Fe(II)-dependent oxygenase superfamily protein	-1.21091	0.000217113	0.00804239
TRITD3Bv1G154520	Lipid phosphate phosphatase-like protein	-1.211	3.87036e-05	0.00317449
TRITD4Bv1G194740	TVP38/TMEM64 family membrane protein	-1.2113	0.000370654	0.0106542
TRITD4Av1G173200	F-box/kelch-repeat protein	-1.2116	0.0021403	0.0304785
TRITD1Bv1G167530	Ring finger protein, putative	-1.21261	0.000447923	0.0120003
TRITD2Av1G264560	Histone-lysine N-methyltransferase	-1.21327	0.00131239	0.0228052
TRITD3Av1G164850	Serine/threonine-protein kinase	-1.21339	0.00311045	0.0379121
TRITD5Bv1G102960	Cysteine protease	-1.21345	0.000127213	0.00610363
TRITD6Bv1G191640	Protein kinase	-1.21361	0.000724206	0.0159053
TRITD6Av1G154700	Kinase family protein	-1.21378	0.00109707	0.0204381
TRITD1Bv1G181780	p-loop containing nucleoside triphosphate hydrolases superfamily protein	-1.21387	0.00033617	0.010217
TRITD2Av1G156500	WRKY transcription factor	-1.21397	0.00062395	0.0144477
TRITD5Av1G132650	Sugar transporter, putative	-1.21398	0.000142779	0.00646058
TRITD3Bv1G260670	Amino acid permease	-1.21406	0.00112536	0.020748
TRITD2Bv1G237280	wall-associated receptor kinase-like protein	-1.21424	0.000357187	0.0104975
TRITD2Av1G172610	tRNA N6-adenosine threonylcarbamoyltransferase G	-1.21485	0.00329457	0.0390344
TRITD2Bv1G058940	Cytochrome P450	-1.21505	0.00423272	0.0455442
TRITD2Av1G211370	Chitinase	-1.21513	2.82582e-08	2.09699e-05
TRITD4Bv1G017320	Sec14p-like phosphatidylinositol transfer family protein	-1.21513	0.00207294	0.0299598
TRITD3Bv1G201000	Membrane-associated kinase regulator-like protein, putative G	-1.21533	0.00242761	0.0326455
TRITD2Bv1G210420	Vacuolar sorting receptor family protein	-1.21566	0.0027837	0.0354837
TRITD5Bv1G034250	Phosphatase 2C family protein	-1.21574	8.6258e-05	0.00484929
TRITD2Av1G288060	Receptor-like kinase	-1.21583	0.00114322	0.0209912
TRITD7Bv1G002220	WAT1-related protein	-1.21633	0.00361013	0.0413464
TRITD3Av1G238410	E3 ubiquitin-protein ligase RGLG2	-1.21657	0.00425972	0.0457683
TRITD3Av1G279150	Pathogenesis-related protein PR-4	-1.21675	0.002889	0.0362767
TRITD2Bv1G131770	Plant/T7H20-70 protein G	-1.2168	1.79176e-05	0.0020197
TRITD2Bv1G262440	Peroxidase	-1.21727	1.94237e-06	0.00046748
TRITD5Av1G138360	Receptor-mediated endocytosis protein 6 homolog G	-1.21739	0.0025272	0.0333898
TRITD5Bv1G135170	Calcium-binding family protein	-1.21794	0.000968697	0.0189006
TRITD7Av1G187620	VQ motif family protein	-1.21852	0.000965034	0.0188622
TRITD2Av1G278940	Plant elicitor peptide 2 G	-1.21861	0.00381978	0.0428954
TRITD2Av1G256570	Multidrug resistance protein ABC transporter family	-1.21904	0.00378911	0.0427556
TRITD3Bv1G208430	ABC transporter B family protein	-1.21905	0.000505257	0.0127736
TRITD5Av1G208630	Basic-leucine zipper (BZIP) transcription factor family	-1.21928	0.00214142	0.0304785
TRITD3Bv1G275040	Pathogenesis-related protein PR-4	-1.21956	2.23064e-05	0.00229004
TRITD3Av1G001170	Cysteine/Histidine-rich C1 domain family protein	-1.22019	0.00430669	0.0460287
TRITD4Bv1G147020	Heat shock 70 kDa protein	-1.22061	0.000505493	0.0127736
TRITD6Av1G079570	Glycosyltransferase	-1.22149	0.00461893	0.0481527
TRITD3Bv1G205680	O-fucosyltransferase family protein	-1.22193	0.000263107	0.00885992
TRITD4Bv1G028540	Receptor-kinase, putative	-1.22257	0.00255213	0.0336195
TRITD3Av1G150100	WRKY family transcription factor	-1.22352	0.00190535	0.0284779
TRITD5Bv1G231520	Zinc finger protein	-1.22381	0.00202962	0.0296048
TRITD1Av1G191920	p-loop containing nucleoside triphosphate hydrolases superfamily protein	-1.22416	8.55774e-06	0.00126851
TRITD2Av1G009510	Phosphoglycerate mutase-like protein	-1.22468	0.00270146	0.0347718
TRITD2Av1G274320	Isoaspartyl peptidase/L-asparaginase	-1.22474	0.00337491	0.0395603
TRITD2Bv1G248430	Heavy metal transport/detoxification superfamily protein	-1.22506	0.000487566	0.0125308
TRITD5Bv1G112400	Pathogenesis-related protein 1-1	-1.22547	0.00206912	0.0299429
TRITD2Av1G269180	Protein kinase	-1.22622	3.63983e-05	0.00305204
TRITD2Bv1G090070	Receptor-like protein kinase	-1.22633	4.11079e-06	0.000769046
TRITD6Bv1G050310	ABC transporter B family protein	-1.22699	0.000439578	0.0119052
TRITD1Bv1G171900	Xyloglucan galactosyltransferase KATAMARI1-like protein	-1.22708	0.00282054	0.0357327
TRITD0Uv1G102070		-1.22743	5.02733e-05	0.00361035
TRITD1Bv1G159810	Phosphatidylinositol:ceramide inositolphosphotransferase	-1.22745	0.00171067	0.0267161
TRITD3Av1G236900	RING/U-box superfamily protein	-1.2283	0.00031257	0.0097187
TRITD2Bv1G206930	Leucine-rich repeat receptor-like protein kinase	-1.22845	0.000141148	0.00643887
TRITD7Av1G187470	Glucan endo-1,3-beta-glucosidase, putative	-1.22864	6.33854e-06	0.00104916
TRITD3Av1G284150	Protein kinase	-1.22922	0.0011797	0.0213181
TRITD3Bv1G164950	Clathrin interactor EPSIN 1	-1.22967	0.000250855	0.00864951
TRITD1Av1G140190	Ethylene-responsive transcription factor, putative	-1.22978	0.00223936	0.031178
TRITD6Bv1G123120	High affinity nitrate transporter	-1.23005	0.000197844	0.0077083
TRITD3Av1G174080	Glutathione S-transferase	-1.23042	0.000212658	0.00795118
TRITD7Av1G026250	Carbonic anhydrase	-1.23043	0.00235082	0.0320977
TRITD1Av1G225320	Tryptophan synthase alpha chain	-1.2305	1.43007e-05	0.00176497
TRITD4Av1G187310	Protein kinase family protein	-1.23051	0.000516137	0.0129046
TRITD1Av1G008870	3-ketoacyl-CoA synthase	-1.23091	0.00252512	0.0333752
TRITD0Uv1G115540		-1.23107	0.0017889	0.0274185
TRITD7Bv1G222440	DUF668 family protein	-1.2312	0.000640595	0.0147327
TRITD7Bv1G222310	Eukaryotic aspartyl protease family protein	-1.23185	0.000244874	0.00857829
TRITD5Av1G210110	F-box protein TE?	-1.23198	8.69208e-05	0.00486199
TRITD6Bv1G054290	Leucine-rich repeat receptor-like protein kinase family protein	-1.23205	0.001736	0.0269282
TRITD1Bv1G219050	DUF1645 family protein	-1.23239	8.00917e-06	0.00122546
TRITD3Av1G254860	methyl esterase 1	-1.2326	0.00271539	0.0348925
TRITD7Bv1G049890	UDP-glycosyltransferase	-1.2328	0.00253937	0.0334909
TRITD4Av1G024100	Homocysteine S-methyltransferase family protein	-1.23347	0.000297346	0.00943566
TRITD3Bv1G198890	Ammonium transporter	-1.23385	4.35982e-05	0.00336133
TRITD2Bv1G260070	O-methyltransferase	-1.23495	0.000906211	0.0180799
TRITD5Av1G227990	Protein ELC	-1.23505	0.00290294	0.0363684
TRITD6Av1G176890	Cobyric acid synthase G	-1.23566	0.000630056	0.0145429
TRITD3Av1G188720	Optic atrophy 3 protein (OPA3)	-1.23606	0.000130065	0.00617393
TRITD1Bv1G168720	TOM1-like protein 2	-1.23658	0.000476346	0.0123814
TRITD7Av1G059840	Shikimate kinase	-1.2368	0.00129719	0.0226766
TRITD1Av1G200750	Cytochrome P450	-1.23698	0.000405555	0.011307
TRITD2Bv1G166040	WPP domain interacting protein, putative G	-1.23706	0.00045278	0.0120574
TRITD5Av1G132890	Pathogenesis-related protein 1-1	-1.23718	2.05619e-05	0.00217462
TRITD6Bv1G038020	Calmodulin-binding protein-like	-1.23721	1.52947e-05	0.00183817
TRITD1Bv1G005940	Dehydration-induced 19-like protein	-1.23737	0.000686501	0.0153832
TRITD3Av1G001180	Glycosyltransferase	-1.23751	0.00200849	0.0294171
TRITD7Bv1G162580	Pleiotropic drug resistance ABC transporter	-1.23754	0.000539669	0.013305
TRITD5Bv1G130180	Hexosyltransferase	-1.23815	0.000572008	0.0137668
TRITD3Av1G026210	MADS-box transcription factor	-1.23831	0.00037566	0.0107703
TRITD6Av1G040440	E3 ubiquitin-protein ligase	-1.23855	0.000193442	0.00756191
TRITD7Bv1G168860	Pre-mRNA-splicing factor syf2 G	-1.23857	0.000259025	0.00878376
TRITD7Bv1G023310	Ring finger protein, putative	-1.23874	0.00221443	0.0309763
TRITD5Av1G000220	Vesicle-associated membrane protein, putative	-1.23879	0.000352694	0.0104413
TRITD1Bv1G188290	IQ domain-containing protein	-1.23926	0.000171102	0.00716342
TRITD5Bv1G219910	Actin cross-linking protein, putative	-1.23937	7.54871e-05	0.00446356
TRITD4Bv1G014360	RNA-binding protein 34	-1.23937	0.000974537	0.0189562
TRITD3Bv1G234040	Leucine-rich repeat transmembrane protein kinase G	-1.23965	0.00101264	0.0193925
TRITD7Av1G219630	Benzyl alcohol O-benzoyltransferase	-1.2397	0.00329233	0.0390344
TRITD7Bv1G082590	ABC transporter family protein	-1.23971	6.34767e-05	0.00406293
TRITD2Bv1G188380	MYB-related protein	-1.2402	0.00180829	0.0276251
TRITD1Bv1G115070	Glutathione S-transferase	-1.24042	0.00260114	0.0339735
TRITD0Uv1G051770		-1.24071	0.00234923	0.0320859
TRITD7Bv1G009060	Glutamyl-tRNA reductase	-1.24096	0.00148	0.0246343
TRITD3Bv1G144240	Methyltransferase-related family protein	-1.24115	0.00047406	0.0123369
TRITD4Bv1G137320	Armadillo repeat only	-1.24127	0.000454572	0.0120763
TRITD6Av1G005610	Subtilisin-like protease	-1.24144	9.66343e-05	0.00520901
TRITD3Av1G030870	Lectin receptor kinase	-1.24147	0.00472092	0.048854
TRITD3Bv1G194470	Kinase family protein	-1.24193	3.34732e-05	0.00287167
TRITD6Av1G059900	Haloacid dehalogenase-like hydrolase domain-containing protein 3	-1.24194	0.00176593	0.0271728
TRITD4Av1G212290	Receptor-kinase, putative	-1.24268	0.00112117	0.0207049
TRITD1Bv1G192600	Heat shock transcription factor	-1.24312	0.00241559	0.0325527
TRITD5Av1G044520	Protein kinase	-1.2434	0.00382277	0.0428954
TRITD5Bv1G133500	WRKY transcription factor	-1.24363	0.00131274	0.0228052
TRITD5Av1G197670	E3 ubiquitin-protein ligase	-1.24368	0.00451308	0.0474599
TRITD4Av1G193630	Microsomal glutathione S-transferase 3	-1.24382	0.00117401	0.0212924
TRITD4Bv1G137530	UDP-glycosyltransferase	-1.24401	0.00209034	0.0301303
TRITD3Av1G212070	Kinase family protein	-1.24465	7.91161e-05	0.00458607
TRITD6Av1G174910	3-hydroxy-3-methylglutaryl coenzyme A reductase	-1.24487	0.000407652	0.0113584
TRITD7Av1G270070	DUF668 family protein	-1.2452	0.00241539	0.0325527
TRITD3Av1G152090	Zinc finger homeodomain protein 1	-1.24588	0.000329846	0.0101007
TRITD4Av1G147150	Late embryogenesis abundant (LEA) hydroxyproline-rich glycoprotein family	-1.24642	0.00394929	0.0437309
TRITD2Bv1G151060	Nicotinate phosphoribosyltransferase	-1.24648	0.000793823	0.0167274
TRITD3Av1G017160	Cytochrome P450	-1.24667	0.000789963	0.0167014
TRITD3Av1G267780	Glutathione S-transferase	-1.24682	0.00381208	0.0428648
TRITD1Av1G001850	Charged multivesicular body protein 5	-1.24685	0.00132695	0.0229357
TRITD2Av1G059110	Peptide transporter	-1.24686	0.00294234	0.0366901
TRITD5Av1G221130	Pleiotropic drug resistance ABC transporter	-1.24735	0.00197767	0.0291382
TRITD3Bv1G005270	GDSL esterase/lipase	-1.24737	0.00206927	0.0299429
TRITD7Bv1G038750	Beta-1,3-galactosyltransferase-like protein	-1.24743	7.19636e-05	0.00435027
TRITD6Av1G060090	PLATZ transcription factor family protein	-1.24748	0.00243128	0.0326571
TRITD5Bv1G005160	F-box protein TE?	-1.24772	0.00070432	0.0156408
TRITD7Bv1G189410	Cytochrome P450	-1.24865	0.00245622	0.0328418
TRITD2Bv1G054960	C2 domain-containing protein	-1.24868	0.0032973	0.0390344
TRITD3Bv1G053690	ABC subfamily C transporter	-1.24872	0.00318744	0.0383259
TRITD1Bv1G036920	Lecithin-cholesterol acyltransferase-like 1	-1.24901	0.000970629	0.0189217
TRITD5Av1G055540	NAC domain-containing protein	-1.24928	0.00274265	0.0351367
TRITD2Bv1G159900	WEB family protein, chloroplastic G	-1.24959	0.00332033	0.0391934
TRITD4Av1G005870	Homeobox-leucine zipper protein HOX19	-1.2496	0.000931889	0.0184411
TRITD5Bv1G133810	DUF868 family protein	-1.24991	0.00317785	0.0382905
TRITD1Bv1G220520	Receptor-like kinase	-1.25003	7.15258e-05	0.00433881
TRITD3Av1G271610	U-box domain-containing protein 4	-1.25004	0.0018899	0.0283612
TRITD5Av1G049040	Pathogenesis-related protein 1	-1.25087	0.000593903	0.0140582
TRITD5Bv1G095150	Receptor protein kinase, putative	-1.25131	0.00463573	0.0482597
TRITD2Av1G252980	Ubiquinol oxidase G	-1.25155	0.00397384	0.0439045
TRITD3Av1G011970	Kinase family protein	-1.25188	0.00251905	0.0333613
TRITD1Bv1G217730	U-box domain-containing protein	-1.25219	0.000755734	0.016287
TRITD5Bv1G188880	Receptor-like protein kinase	-1.25225	0.00125279	0.0221879
TRITD1Av1G174110	Phosphatidylinositol:ceramide inositolphosphotransferase	-1.25235	0.00171246	0.0267347
TRITD2Av1G200270	Anthranilate synthase	-1.25244	9.57535e-06	0.00135347
TRITD3Bv1G170350	Sulfate transporter 1	-1.25355	0.00205434	0.0298044
TRITD7Bv1G215090	Protein POLAR LOCALIZATION DURING ASYMMETRIC DIVISION AND REDISTRIBUTION G	-1.2537	0.0040987	0.0446743
TRITD7Bv1G212270	Heptahelical transmembrane protein 2	-1.25373	0.0031258	0.0379952
TRITD2Bv1G209990	Ribosome maturation protein SBDS	-1.25399	0.0016544	0.0262096
TRITD1Av1G219920	3-ketoacyl-CoA synthase	-1.254	0.00355915	0.0409486
TRITD4Av1G152180	Peroxidase	-1.25448	0.00168716	0.0264694
TRITD1Bv1G204720	Hexosyltransferase	-1.25556	0.00149794	0.0248308
TRITD3Av1G217650	Ethylene-responsive transcription factor	-1.25562	5.13804e-05	0.00364286
TRITD4Av1G032220	UDP-glycosyltransferase	-1.25567	0.00257618	0.0337863
TRITD1Bv1G179580	Disease resistance protein RGA2	-1.25584	0.000123272	0.00597663
TRITD2Av1G163110	U-box domain-containing protein	-1.25589	0.00107281	0.0201547
TRITD3Av1G208730	Glycerophosphodiester phosphodiesterase	-1.25627	0.000495142	0.012605
TRITD2Bv1G006020	Glycosyltransferase	-1.25639	0.00220562	0.0309405
TRITD5Av1G033790	Hexosyltransferase	-1.25652	0.000413862	0.0114811
TRITD6Av1G039600	Endoglucanase	-1.25684	0.000689813	0.0154222
TRITD7Av1G249290	Protein kinase family protein	-1.25721	0.0026173	0.0340846
TRITD1Av1G025500	Leucine-rich repeat receptor-like protein kinase family protein	-1.25755	0.00105192	0.0198666
TRITD3Bv1G259530	Endo-beta-1,3-glucanase	-1.258	0.000102169	0.00543013
TRITD3Bv1G228250	E3 Ubiquitin ligase family protein	-1.25819	0.00160698	0.0257191
TRITD5Bv1G218750	Drug resistance transporter-like ABC domain protein	-1.25871	0.000772859	0.0165249
TRITD1Av1G028410	Peroxidase	-1.25924	0.0031007	0.0378554
TRITD3Av1G030880	Lectin receptor kinase	-1.25933	0.000894969	0.0179644
TRITD1Av1G218110	RING/U-box superfamily protein	-1.25996	0.00150755	0.0249161
TRITD3Av1G202160	Serine/threonine-protein kinase	-1.26049	0.000478027	0.0124157
TRITD7Bv1G213930	Protein kinase	-1.26151	0.00413617	0.0449726
TRITD1Av1G136140	Hexosyltransferase	-1.26162	0.00406987	0.0444908
TRITD5Bv1G011050	9-cis-epoxycarotenoid dioxygenase	-1.26171	0.0027699	0.0353685
TRITD1Bv1G220800	S-type anion channel	-1.26181	1.98661e-05	0.00213141
TRITD4Av1G142910	Germin-like protein 1-1	-1.26199	0.00422486	0.0454925
TRITD4Av1G147280	NADH dehydrogenase-like complex N G	-1.26208	0.00216081	0.0306011
TRITD5Bv1G136380	Potassium transporter	-1.26213	2.9157e-06	0.000601025
TRITD1Bv1G153330	Wound-induced protease inhibitor	-1.26241	0.0016801	0.0264173
TRITD2Av1G250390	Leucine-rich repeat receptor-like protein kinase	-1.26259	0.00414751	0.0450524
TRITD6Av1G195790	Transmembrane protein, putative G	-1.26304	0.00176303	0.0271528
TRITD1Bv1G153170	Bidirectional sugar transporter SWEET	-1.26333	0.00218462	0.0307905
TRITD4Av1G263040	Thaumatin-like protein	-1.2641	0.000497248	0.0126398
TRITD3Bv1G222990	Homeobox protein otx5 G	-1.26459	0.00225881	0.0313997
TRITD7Av1G208560	Tyrosine decarboxylase	-1.26498	0.000712825	0.0157433
TRITD3Bv1G154770	Glutathione S-transferase	-1.26502	0.000257626	0.00875633
TRITD2Av1G187060	Amino acid permease	-1.26531	0.00141148	0.0238414
TRITD5Av1G192640	Auxin Efflux Carrier family protein	-1.26545	0.0035167	0.0406282
TRITD7Bv1G201910	VQ motif family protein	-1.26547	0.000102797	0.00543013
TRITD3Av1G233960	Legume-specific protein G	-1.26589	0.00252916	0.0333961
TRITD1Bv1G191880	Cytochrome P450	-1.26657	0.00275964	0.0352881
TRITD3Bv1G281220	Inorganic pyrophosphatase protein	-1.26696	0.00394319	0.0436851
TRITD2Av1G239420	Lysine/histidine transporter	-1.26724	0.000752583	0.0162573
TRITD5Av1G224100	Germin-like protein	-1.26733	0.000900028	0.018013
TRITD7Bv1G038250	Sphingoid base hydroxylase 2	-1.26754	0.00018559	0.00742442
TRITD4Av1G066720	Phospholipid-transporting ATPase	-1.26784	0.00299566	0.0370608
TRITD4Av1G233460	Protein kinase	-1.26801	0.000681878	0.0153105
TRITD1Av1G202550	NBS-LRR-like resistance protein	-1.26886	0.00191549	0.0285798
TRITD0Uv1G009810		-1.26942	9.13441e-06	0.00131749
TRITD4Bv1G013650	Receptor-like kinase	-1.26953	3.01618e-05	0.00269129
TRITD3Av1G287300	Plant cadmium resistance protein	-1.26997	0.00180664	0.0276144
TRITD4Bv1G017310	Sec14p-like phosphatidylinositol transfer family protein	-1.2705	9.51986e-05	0.00515528
TRITD5Av1G038380	Heparanase	-1.27102	6.64458e-05	0.00415519
TRITD6Av1G221810	Receptor kinase	-1.27151	0.0039055	0.0434487
TRITD4Bv1G120500	2-oxoglutarate (2OG) and Fe(II)-dependent oxygenase superfamily protein	-1.27205	0.00184616	0.0279403
TRITD5Av1G179990	GTPase-activating protein GYP7	-1.27212	0.00335286	0.039379
TRITD1Av1G122210	Glutathione S-transferase	-1.27283	0.00240527	0.032512
TRITD2Av1G268480	G-box regulating factor 6 G	-1.273	0.00195746	0.0289555
TRITD4Av1G040170	Anthranilate synthase	-1.27312	0.00119371	0.021466
TRITD4Bv1G167950	plant/protein	-1.27325	6.62512e-05	0.0041547
TRITD3Bv1G217330	RING finger protein	-1.27328	0.000257579	0.00875633
TRITD2Bv1G051880	Lipase	-1.27369	0.00196837	0.0290396
TRITD1Av1G057370	Phosphotransferase	-1.27413	0.000524902	0.0130566
TRITD0Uv1G036420		-1.27426	0.00483729	0.0496383
TRITD6Av1G066720	Protein trichome birefringence	-1.27516	0.00107722	0.0202036
TRITD2Av1G182060	Protein IDA G	-1.27535	0.00178782	0.0274114
TRITD3Bv1G044370	17. class II heat shock protein	-1.27543	0.000211623	0.00795118
TRITD3Bv1G243110	HTH-type transcriptional activator RhaR G	-1.27583	0.000110421	0.00563339
TRITD2Av1G009050	Glycosyltransferase	-1.27594	0.00040478	0.0112925
TRITD4Bv1G193040	receptor kinase 1	-1.276	0.000154	0.00675635
TRITD1Av1G001750	Mei2-like protein	-1.27603	0.00111109	0.0205625
TRITD3Bv1G138520	WRKY transcription factor	-1.2762	9.37103e-05	0.00509457
TRITD7Bv1G019770	Formin-like protein	-1.27621	0.00160934	0.0257421
TRITD1Av1G006920	Protein FRIGIDA G	-1.27731	0.000472279	0.0123356
TRITD1Bv1G208040	O-acyltransferase WSD1	-1.27738	0.00379547	0.0427786
TRITD3Bv1G183390	Fatty acid metabolism regulator protein G	-1.27753	0.000140464	0.00643887
TRITD4Av1G206770	Ethylene-responsive transcription factor	-1.27801	0.000451936	0.0120566
TRITD7Bv1G025410	Chaperone protein dnaJ	-1.2781	0.00129819	0.0226852
TRITD7Bv1G159750	TSA: Wollemia nobilis Ref_Wollemi_Transcript_14910_3291 transcribed RNA sequence	-1.27833	0.000480621	0.0124445
TRITD2Av1G292690	Peroxidase	-1.27841	0.000623984	0.0144477
TRITD5Bv1G018000	Meiosis-specific protein PAIR3 G	-1.27856	0.00206028	0.0298711
TRITD6Bv1G211770	Receptor-like protein kinase	-1.27865	0.00204848	0.0297729
TRITD5Av1G195530	Kinase, putative	-1.27897	0.000488371	0.0125308
TRITD6Av1G019270	Xylanase inhibitor protein 1	-1.27951	0.00335654	0.0394015
TRITD2Av1G076870	Sugar transporter, putative	-1.27953	0.00331045	0.0391478
TRITD2Bv1G142930	Hydroxyproline-rich glycoprotein-like	-1.28017	0.00073967	0.0161289
TRITD3Av1G219870	FAD-binding berberine family protein	-1.28055	8.73041e-05	0.0048712
TRITD7Av1G265410	Indole-3-glycerol phosphate synthase-like	-1.28113	6.21475e-05	0.00402783
TRITD2Bv1G007790	Receptor-like protein kinase	-1.28139	0.000400357	0.0112112
TRITD5Av1G186930	Leucine-rich repeat receptor-like protein kinase family protein	-1.28167	0.00285802	0.036035
TRITD6Av1G221520	Kinase family protein	-1.28196	0.00418952	0.0453072
TRITD7Bv1G133340	VQ motif family protein	-1.28207	0.00155359	0.0253013
TRITD3Bv1G141130	WRKY transcription factor	-1.28226	0.00237051	0.0322182
TRITD2Bv1G218800	Methyl esterase	-1.28234	0.00194159	0.0288251
TRITD3Av1G234020	Di-glucose binding protein with Kinesin motor domain-containing protein G	-1.28257	0.00260463	0.0339992
TRITD5Av1G146270	F-box family protein	-1.28259	0.00394666	0.0437127
TRITD3Bv1G016140	with no lysine (K) kinase 1 G	-1.28319	0.000468954	0.0122825
TRITD1Av1G196050	Haloacid dehalogenase-like hydrolase (HAD) superfamily protein	-1.28348	0.00392901	0.0436228
TRITD7Av1G198180	Protein kinase superfamily protein G	-1.28384	6.35024e-05	0.00406293
TRITD4Bv1G176340	Alcohol dehydrogenase, putative	-1.28395	1.96318e-05	0.00212162
TRITD5Av1G197260	Protein DETOXIFICATION	-1.28401	0.00380659	0.0428422
TRITD0Uv1G047180		-1.28413	0.0042317	0.0455442
TRITD3Av1G272060	NAD kinase	-1.2844	0.00142439	0.024005
TRITD5Av1G188300	Enoyl-CoA hydratase 2, peroxisomal	-1.28502	0.000595953	0.0140877
TRITD6Av1G071030	Receptor-like protein kinase	-1.28502	0.000539993	0.0133056
TRITD7Bv1G179680	Xyloglucan endotransglucosylase/hydrolase	-1.28545	8.57424e-05	0.0048264
TRITD5Bv1G190330	Protein DETOXIFICATION	-1.28579	0.000906328	0.0180799
TRITD2Bv1G063950	Receptor-like protein kinase	-1.28635	0.0038891	0.0433122
TRITD2Av1G161150	Aldo/keto reductase family protein	-1.28652	0.00338345	0.0396233
TRITD1Bv1G009510	Clathrin assembly protein, putative, expressed	-1.28654	0.000343204	0.010314
TRITD4Bv1G183510	MLO-like protein	-1.2866	0.00113886	0.020971
TRITD7Av1G191020	E3 ubiquitin-protein ligase	-1.28761	0.000780758	0.0166093
TRITD4Av1G169340	myosin XI D G	-1.28764	0.000587751	0.013972
TRITD4Bv1G029490	Subtilisin-like protease	-1.28787	0.00327722	0.0389219
TRITD6Av1G002940	Glycosyltransferase	-1.28822	0.000974118	0.0189562
TRITD7Bv1G042230	Alanine dehydrogenase 2 G	-1.289	0.00109635	0.0204333
TRITD6Av1G190480	Glycosyltransferase	-1.28913	0.0040676	0.0444908
TRITD4Bv1G162020	Blue copper protein	-1.28938	0.000351297	0.0104207
TRITD5Av1G233200	Phosphatase 2C family protein	-1.28942	0.00118002	0.0213181
TRITD7Bv1G057520	transmembrane protein G	-1.2896	0.00150705	0.0249161
TRITD2Bv1G188220	Protein root UVB sensitive 2, chloroplastic	-1.28996	0.00115815	0.0211041
TRITD2Av1G268460	Glutamate--tRNA ligase G	-1.29006	0.00314373	0.0380987
TRITD2Bv1G090750	Receptor protein kinase-like protein	-1.29024	2.75079e-05	0.0025785
TRITD1Av1G023830	Kinase family protein	-1.29053	0.00076914	0.0164882
TRITD2Av1G062950	GH3.3	-1.29062	0.00443518	0.0469623
TRITD2Av1G006640	2-oxoglutarate (2OG) and Fe(II)-dependent oxygenase superfamily protein, putative	-1.29065	0.00191468	0.0285789
TRITD5Av1G177280	Pentatricopeptide repeat-containing protein, putative	-1.29073	0.00481218	0.0494408
TRITD2Av1G274170	Kinase, putative	-1.29075	0.00291865	0.0365036
TRITD2Bv1G017170	disease resistance protein (TIR-NBS-LRR class)	-1.29163	0.00137919	0.0234687
TRITD7Bv1G120640	Histidine amino acid transporter	-1.29176	7.94129e-05	0.00458607
TRITD7Av1G052740	Plant basic secretory family protein	-1.29243	1.73141e-05	0.00196661
TRITD4Bv1G009400	Germin-like protein 1-1	-1.29352	0.00465346	0.048389
TRITD4Av1G002670	Lipoxygenase	-1.29399	0.00134977	0.0231772
TRITD3Bv1G135660	Protein CHUP1, chloroplastic	-1.29467	0.00273253	0.0350583
TRITD6Av1G170580	Major facilitator superfamily protein	-1.29485	0.00146138	0.0243883
TRITD3Av1G035580	Heat shock protein	-1.29498	7.59133e-05	0.00447339
TRITD4Av1G190450	Glutamate decarboxylase	-1.29502	0.00300276	0.0370765
TRITD4Av1G249450	DUF674 family protein	-1.29512	0.000220561	0.00810939
TRITD2Av1G073490	NAC domain-containing protein, putative	-1.2958	0.00214093	0.0304785
TRITD3Bv1G242230	methyl-coenzyme M reductase II subunit gamma, putative (DUF3741) G	-1.29616	0.003652	0.0417361
TRITD5Bv1G169370	GTPase-activating protein GYP7	-1.29695	0.00307798	0.0376606
TRITD2Bv1G189110	CC-NBS-LRR family disease resistance protein	-1.29714	0.00213082	0.0304785
TRITD2Av1G284270	FBD, F-box and Leucine Rich Repeat domains containing protein TE?	-1.29765	0.00042799	0.0117197
TRITD2Av1G027640	Polyadenylate-binding protein 1-B-binding protein G	-1.29774	0.000146351	0.00655562
TRITD6Bv1G049120	Calcium-dependent lipid-binding domain protein	-1.29778	0.00281521	0.0357319
TRITD6Av1G082460	cytochrome P450 family protein G	-1.29817	0.0011591	0.021108
TRITD2Bv1G046820	NBS-LRR disease resistance protein	-1.2985	0.00467881	0.0485603
TRITD5Bv1G242590	Protein kinase	-1.29882	0.00185637	0.0280376
TRITD2Av1G065100	Geranylgeranyl pyrophosphate synthase	-1.29895	4.67182e-05	0.00349015
TRITD7Bv1G031690	AR781, pheromone receptor-like protein (DUF1645)	-1.29908	0.000328179	0.0100881
TRITD2Bv1G257040	Receptor-like kinase	-1.29919	0.000883228	0.0178186
TRITD7Av1G030900	HXXXD-type acyl-transferase family protein	-1.29923	6.06364e-05	0.00398206
TRITD2Bv1G003550	Receptor-like protein kinase	-1.29943	0.000916304	0.0182136
TRITD4Bv1G022170	Cell wall invertase	-1.2996	0.00133519	0.0230202
TRITD3Av1G006240	Protein kinase family protein	-1.2998	0.00104191	0.0197662
TRITD5Bv1G104060	Indole-3-glycerol phosphate synthase	-1.30009	0.00086377	0.0175293
TRITD6Bv1G215110	Cytochrome P450	-1.30031	0.00263809	0.0342451
TRITD6Bv1G123090	High affinity nitrate transporter	-1.3004	0.00381079	0.0428648
TRITD3Bv1G222820	Legume-specific protein G	-1.30186	0.000740357	0.0161289
TRITD2Av1G012260	Acidic chitinase	-1.30217	0.00479956	0.0493649
TRITD5Bv1G177770	Ankyrin repeat family protein, putative, expressed	-1.30255	0.00182351	0.02772
TRITD6Bv1G187860	Galactoside 2-alpha-L-fucosyltransferase	-1.30307	0.000661156	0.0150041
TRITD4Av1G028990	Glutamate decarboxylase	-1.30328	0.000996784	0.0191714
TRITD6Bv1G204670	Trehalose-6-phosphate synthase	-1.3033	0.000528589	0.0130971
TRITD4Bv1G012960	Regulator of Vps4 activity in the MVB pathway protein, putative	-1.30364	0.00120009	0.021546
TRITD1Bv1G223980	Pathogen-related protein	-1.30433	0.00320271	0.0384265
TRITD7Bv1G214030	Protein kinase	-1.30441	0.00466413	0.0484592
TRITD7Av1G102670	Exocyst complex component, putative	-1.30442	0.00295648	0.0368216
TRITD6Bv1G075820	Receptor-like protein kinase	-1.30506	0.000493071	0.0125955
TRITD2Bv1G240710	Tryptophan decarboxylase	-1.30524	0.00341733	0.039858
TRITD6Av1G041270	Receptor kinase	-1.30526	0.000513038	0.0128693
TRITD2Bv1G156380	Acyl-CoA N-acyltransferase with RING/FYVE/PHD-type zinc finger protein G	-1.30573	4.98676e-05	0.00360234
TRITD4Bv1G012790	Microsomal glutathione S-transferase 3	-1.30604	0.000647205	0.0148069
TRITD1Av1G181870	TOM1-like protein 2	-1.30611	0.000222356	0.00815519
TRITD7Av1G015280	BON1-associated protein 2 G	-1.30618	0.000790869	0.0167126
TRITD3Bv1G031870	Cellulose synthase, putative	-1.30645	4.02839e-05	0.00322597
TRITD6Av1G201730	Kinase family protein	-1.30711	0.00399517	0.0440419
TRITD1Bv1G182500	Serine/threonine-protein kinase	-1.30718	0.000488899	0.0125308
TRITD5Av1G186900	Leucine-rich repeat receptor-like protein kinase family protein, putative	-1.30724	0.000871419	0.0176524
TRITD2Bv1G157780	F-box protein family-like	-1.30732	0.00329513	0.0390344
TRITD4Bv1G012840	Microsomal glutathione S-transferase 3	-1.30837	0.00179664	0.0274992
TRITD5Bv1G225320	Chaperonin-like RbcX protein	-1.30851	0.000731475	0.016006
TRITD5Bv1G120500	Endo-1,3(4)-beta-glucanase 1	-1.30919	0.00203465	0.0296249
TRITD3Av1G012050	Protein kinase family protein	-1.30968	0.00237666	0.0322624
TRITD3Av1G011190	Trypsin inhibitor	-1.31027	0.00111115	0.0205625
TRITD2Bv1G222020	Germin-like protein	-1.31034	4.30811e-05	0.00335347
TRITD7Av1G082380	Proteinase inhibitor	-1.31055	0.00458676	0.0479853
TRITD2Av1G007730	Exocyst complex component, putative	-1.31056	0.000276393	0.00906883
TRITD4Bv1G017350	Anthocyanin 5-aromatic acyltransferase	-1.31147	0.00137018	0.0233833
TRITD3Av1G213230	Plant cadmium resistance protein	-1.31172	0.000801509	0.016841
TRITD1Bv1G090930	GATA transcription factor	-1.31197	0.00021798	0.00806781
TRITD4Bv1G194080	Alpha/beta hydrolase-like protein G	-1.31206	0.000984487	0.0190502
TRITD1Av1G042240	Glutathione S-transferase	-1.31207	0.0024314	0.0326571
TRITD5Av1G156270	Type 2 phosphatidylinositol 4,5-bisphosphate 4-phosphatase G	-1.31224	7.13158e-05	0.00433789
TRITD2Bv1G262460	Peroxidase	-1.31226	0.00406711	0.0444908
TRITD3Bv1G057250	Subtilisin-like protease	-1.31234	0.00342447	0.0398899
TRITD2Bv1G253090	Pathogenesis-related protein PR-4	-1.31299	8.67242e-05	0.00486199
TRITD5Bv1G184010	Serine/threonine-protein kinase	-1.31317	0.00104128	0.0197662
TRITD1Bv1G193620	NBS-LRR-like resistance protein	-1.31338	2.91182e-06	0.000601025
TRITD6Av1G170100	Peptide transporter	-1.31404	0.000750489	0.0162474
TRITD7Av1G060770	Sphingoid base hydroxylase 2	-1.31504	0.000150656	0.00666132
TRITD4Av1G055230	DUF538 family protein (Protein of unknown function, DUF538)	-1.31509	0.00172481	0.0268377
TRITD1Av1G059110	PRA1 family protein	-1.31533	0.00213191	0.0304785
TRITD2Bv1G172550	Leucine-rich repeat receptor-like protein kinase	-1.31543	2.23405e-06	0.000510107
TRITD1Bv1G165570	Methionine sulfoxide reductase 1 G	-1.31563	0.000512194	0.0128661
TRITD5Bv1G208700	Ribose-5-phosphate isomerase A G	-1.31563	0.000291668	0.00932846
TRITD2Av1G259160	filamentous hemagglutinin transporter G	-1.31596	0.00182185	0.02772
TRITD5Bv1G113490	Pleiotropic drug resistance ABC transporter	-1.31609	0.000501175	0.0127077
TRITD2Bv1G196680	1-aminocyclopropane-1-carboxylate synthase	-1.31631	0.00161586	0.0258057
TRITD3Av1G062740	F-box family protein	-1.31645	0.000975372	0.0189562
TRITD4Bv1G193380	Zinc finger (C3HC4-type RING finger) family protein	-1.31678	0.00239022	0.0323873
TRITD3Bv1G134540	Zinc finger family protein	-1.31695	0.000131452	0.00620666
TRITD5Bv1G239170	Cytochrome P450	-1.31748	0.00219757	0.0308934
TRITD7Bv1G133460	Glucan endo-1,3-beta-glucosidase, putative	-1.31845	2.48387e-06	0.000548409
TRITD4Av1G207340	Protein kinase	-1.31871	7.78014e-05	0.00455205
TRITD5Av1G235540	Receptor protein kinase, putative,expressed	-1.31918	0.000237219	0.00845973
TRITD7Bv1G197920	Ring finger protein, putative	-1.31944	0.00036865	0.010624
TRITD3Av1G235010	NAC domain-containing protein	-1.32114	0.000204269	0.00784549
TRITD6Bv1G019950	UDP-glycosyltransferase	-1.32115	0.00478582	0.0492962
TRITD1Av1G021250	Transducin/WD-like repeat-protein	-1.32225	0.000150969	0.00666211
TRITD4Bv1G021640	Serine-type endopeptidase inhibitor, putative G	-1.32289	0.000307865	0.00966012
TRITD6Av1G123710	Serine/threonine-protein kinase	-1.32291	0.000669105	0.0151305
TRITD2Bv1G063160	Signal peptidase subunit-12	-1.32307	0.000241849	0.00854019
TRITD5Av1G006580	Pleiotropic drug resistance ABC transporter	-1.3233	0.00277841	0.0354558
TRITD0Uv1G059920		-1.32386	0.00160193	0.0256955
TRITD7Av1G230650	BTB/POZ and MATH domain-containing protein 2	-1.32475	0.000614891	0.0143452
TRITD3Bv1G227740	BTB/POZ and TAZ domain protein	-1.32497	0.0040175	0.0442005
TRITD3Bv1G214220	Magnesium transporter MRS2-like protein G	-1.32501	0.00313753	0.0380646
TRITD2Bv1G260090	Pleiotropic drug resistance ABC transporter	-1.32512	0.000549247	0.0134591
TRITD7Bv1G057270	Thioredoxin reductase	-1.32607	6.1635e-06	0.00103169
TRITD0Uv1G066460		-1.32616	0.000825417	0.0171352
TRITD2Av1G233390	2-oxoglutarate (2OG) and Fe(II)-dependent oxygenase superfamily protein	-1.32634	5.33681e-05	0.00369515
TRITD5Av1G141750	Tetraspanin family protein	-1.3266	0.00257274	0.0337697
TRITD7Av1G053380	Oxidoreductase/ transition metal ion binding protein G	-1.32661	0.00276066	0.0352909
TRITD7Av1G242020	F-box protein	-1.32668	0.0037577	0.0425512
TRITD4Av1G140350	Alpha/beta-Hydrolases superfamily protein	-1.32685	0.00105831	0.0199413
TRITD2Bv1G188140	Protein kinase family protein	-1.32696	0.00275787	0.0352755
TRITD5Av1G182760	Purple acid phosphatase	-1.32719	0.000145486	0.00655562
TRITD5Av1G113700	PRA1 family protein	-1.32787	0.000680772	0.015301
TRITD1Av1G154500	L-lactate dehydrogenase	-1.32807	0.00158652	0.0255889
TRITD7Bv1G003760	Long-Chain Acyl-CoA Synthetase G	-1.32859	1.13682e-05	0.00152461
TRITD2Av1G245460	Leucine-rich repeat receptor-like protein kinase	-1.32867	3.87141e-05	0.00317449
TRITD4Av1G193450	DUF292 domain-containing protein G	-1.32873	0.000363461	0.0105815
TRITD1Av1G089840	Hypersensitive-induced response protein 1	-1.32881	0.000353827	0.0104431
TRITD2Bv1G158440	NADPH-dependent codeinone reductase-like protein	-1.32932	0.000819732	0.0170474
TRITD1Bv1G191110	Glycosyltransferase	-1.32939	0.00374811	0.0424833
TRITD4Bv1G109100	Phospholipid-transporting ATPase	-1.32966	0.00309461	0.0378122
TRITD2Bv1G057530	tolB protein-like protein	-1.32995	0.00195558	0.0289469
TRITD3Bv1G213230	Ethylene-responsive transcription factor	-1.33027	0.000636593	0.0146558
TRITD7Bv1G198120	Homeodomain-like superfamily protein	-1.33048	0.00240688	0.032514
TRITD3Bv1G009530	Trypsin inhibitor	-1.33061	7.11043e-07	0.00023038
TRITD6Av1G152000	CBS domain-containing protein CBSX5	-1.3315	0.00482626	0.0495479
TRITD1Av1G170240	Receptor-like kinase	-1.33168	0.000991061	0.0191431
TRITD1Bv1G194650	Plant/F18B13-26 protein	-1.33183	0.00174332	0.02698
TRITD3Bv1G275530	Diphosphomevalonate decarboxylase	-1.33184	0.00184303	0.0279214
TRITD6Av1G145860	Zinc finger (C3HC4-type RING finger) family protein	-1.33199	0.0022848	0.0316131
TRITD7Bv1G191070	Carbonic anhydrase	-1.33223	0.000940276	0.0185575
TRITD3Av1G036420	Nuclear factor Y subunit C	-1.33235	0.00114968	0.0210323
TRITD4Bv1G157030	Serine acetyltransferase 3	-1.33328	0.00355165	0.040894
TRITD4Bv1G057590	Protein ZINC INDUCED FACILITATOR-LIKE 1	-1.33442	0.00047237	0.0123356
TRITD3Av1G098040	S-acyltransferase	-1.33466	0.00324691	0.0387169
TRITD1Bv1G173400	SNF1-related protein kinase regulatory subunit beta-1	-1.33488	0.000290487	0.0092983
TRITD2Bv1G008670	Glycosyltransferase G	-1.33489	0.00432616	0.0461703
TRITD5Av1G002490	Cytochrome P450-like protein	-1.33527	0.000723524	0.0159007
TRITD1Bv1G157380	Glucan endo-1,3-beta-glucosidase, putative	-1.33528	1.11458e-05	0.00149929
TRITD3Bv1G222290	U3 small nucleolar RNA-associated protein 18-like protein	-1.33571	0.00012213	0.00596419
TRITD5Bv1G212610	Alpha/beta-Hydrolases superfamily protein	-1.33591	5.30282e-05	0.00368919
TRITD4Bv1G190640	CAS1 domain-containing protein 1	-1.33617	0.000122298	0.00596419
TRITD3Av1G027010	Raffinose synthase family protein	-1.33687	0.0012087	0.0216396
TRITD1Av1G217840	Kinase family protein	-1.33698	0.00155451	0.0253069
TRITD7Bv1G073610	RPM1-interacting protein 4	-1.33713	0.00117774	0.0213181
TRITD1Av1G199100	ABC transporter A family protein	-1.33752	0.000685427	0.0153669
TRITD6Bv1G225390	receptor kinase 1	-1.33754	0.000795666	0.0167504
TRITD2Av1G043640	tolB protein-like protein	-1.3377	0.00206254	0.0298843
TRITD3Bv1G260970	Glutathione S-transferase	-1.33787	7.84356e-05	0.00457914
TRITD3Bv1G188890	91A protein G	-1.33816	0.000359923	0.0105017
TRITD5Av1G114240	Receptor protein kinase, putative	-1.33852	0.000603647	0.0142058
TRITD7Bv1G229670	Glycosyltransferase family 92 protein	-1.33936	0.000297123	0.00943566
TRITD6Bv1G069000	VQ motif family protein	-1.34	6.67253e-05	0.00416682
TRITD3Av1G251470	Potassium transporter	-1.34092	0.000474033	0.0123369
TRITD4Av1G065000	serine-rich protein-like protein G	-1.34117	0.000145773	0.00655562
TRITD4Av1G050300	LOB domain-containing protein, putative	-1.34118	0.00401432	0.0441764
TRITD5Bv1G124130	TSL-kinase interacting protein 1 G	-1.34125	0.000275008	0.00903003
TRITD4Bv1G002000	Leucine-rich repeat receptor-like protein kinase family protein	-1.34137	0.00060648	0.014244
TRITD2Av1G218410	Zinc finger (C3HC4-type RING finger) family protein	-1.34161	0.00172108	0.0267965
TRITD3Bv1G185080	CC-NBS-LRR family disease resistance protein	-1.34174	0.000394315	0.0110839
TRITD0Uv1G059270		-1.34201	0.00408918	0.0446251
TRITD1Av1G139840	Cyclin-like protein	-1.34205	0.00356385	0.0409628
TRITD1Bv1G115190	Glutathione S-transferase	-1.34247	0.00095694	0.0187369
TRITD3Av1G166310	Outer mitochondrial membrane protein porin	-1.34256	0.000692934	0.0154574
TRITD4Av1G196600	Germin-like protein 1	-1.34284	0.00142807	0.0240502
TRITD5Bv1G117100	Ascorbate oxidase	-1.34324	1.51282e-05	0.00183538
TRITD6Av1G020430	3-isopropylmalate dehydratase large subunit	-1.3434	0.000778895	0.0165855
TRITD4Av1G229870	Purine permease-like protein	-1.34358	0.000626728	0.0144779
TRITD7Av1G275970	Glycosyltransferase family 92 protein	-1.34391	0.00133789	0.0230353
TRITD4Av1G060760	Calmodulin	-1.34425	0.00160465	0.0256955
TRITD2Bv1G254990	Acetyl-coenzyme A synthetase	-1.34473	0.000889764	0.0178797
TRITD5Av1G108920	NAC domain protein	-1.34547	0.00023885	0.0084672
TRITD4Av1G219770	Serine/threonine-protein kinase	-1.34564	0.00182861	0.027769
TRITD0Uv1G066810		-1.34702	0.00468216	0.0485838
TRITD1Bv1G065190	Phosphotransferase	-1.34719	0.000175922	0.0072326
TRITD7Bv1G129580	transmembrane protein, putative (DUF679)	-1.3482	0.000655303	0.0149347
TRITD5Bv1G218140	Expansin	-1.34894	0.00101621	0.0194358
TRITD5Av1G246400	NBS-LRR-like resistance protein	-1.34956	0.000248604	0.00862751
TRITD3Bv1G162740	Protein kinase	-1.3501	0.00202722	0.0295941
TRITD4Av1G200370	Pentatricopeptide repeat-containing protein, mitochondrial G	-1.35021	0.00088987	0.0178797
TRITD7Bv1G037430	Shikimate kinase	-1.35038	0.000306951	0.00963821
TRITD6Bv1G214860	Cytochrome P450	-1.35067	0.00220402	0.0309323
TRITD6Bv1G140580	Kinase family protein	-1.35111	0.000354265	0.0104431
TRITD1Bv1G201010	Protein kinase-like	-1.35146	0.00338623	0.0396341
TRITD2Av1G267980	Cytochrome P450 family protein	-1.35161	0.000457167	0.0120915
TRITD6Av1G207690	poly(ADP-ribose) polymerase 2 G	-1.35215	0.00066965	0.0151351
TRITD1Bv1G031950	Mitochondrial pyruvate carrier	-1.3524	0.000558009	0.0135916
TRITD6Bv1G075620	30S ribosomal protein S19	-1.35358	0.00135922	0.0232767
TRITD3Bv1G246800	Laccase	-1.35409	0.00367496	0.0418913
TRITD3Av1G046360	Alpha/beta-Hydrolases superfamily protein	-1.35422	0.00382165	0.0428954
TRITD2Bv1G126110	Sodium/myo-inositol cotransporter 2	-1.35522	0.000127964	0.00611621
TRITD2Bv1G051840	Terpene synthase	-1.35547	0.00190465	0.0284779
TRITD5Bv1G089210	Late embryogenesis abundant (LEA) hydroxyproline-rich glycoprotein family	-1.35551	0.00300102	0.0370765
TRITD3Av1G190000	Gibberellin 2-oxidase	-1.35556	0.000268209	0.00894531
TRITD2Bv1G237290	Protein kinase family protein	-1.35627	6.33841e-05	0.00406293
TRITD1Bv1G016320	polyadenylate-binding protein 1-B-binding protein G	-1.3565	0.000502182	0.0127188
TRITD3Bv1G239110	Transmembrane protein, putative G	-1.3567	0.00199722	0.0293196
TRITD3Bv1G226740	Salicylate O-methyltransferase	-1.35696	0.00203779	0.0296609
TRITD1Av1G059870	Calmodulin binding protein G	-1.35801	0.000381023	0.0108472
TRITD4Bv1G167960	Myosin-1	-1.35806	0.0001865	0.0074313
TRITD0Uv1G093690		-1.359	0.000725273	0.0159156
TRITD1Av1G209570	F-box domain containing protein	-1.35901	0.00326773	0.0388425
TRITD7Av1G208580	Tyrosine decarboxylase	-1.35941	0.000155923	0.00680633
TRITD4Bv1G142650	Poly [ADP-ribose] polymerase	-1.35941	0.00159317	0.0256413
TRITD4Av1G016100	Cytochrome b561 and DOMON domain-containing protein	-1.35948	0.000133721	0.00627071
TRITD6Bv1G030870	3-isopropylmalate dehydratase large subunit	-1.36069	0.000331189	0.0101209
TRITD3Bv1G266640	U-box domain-containing protein 4	-1.3608	0.00157679	0.0255091
TRITD2Bv1G008530	2-oxoglutarate (2OG) and Fe(II)-dependent oxygenase superfamily protein, putative	-1.3609	0.000540703	0.0133157
TRITD5Bv1G173180	DUF1442 family protein	-1.36099	0.00351608	0.0406282
TRITD7Bv1G115850	Cytochrome P450, putative	-1.36112	0.00101805	0.019446
TRITD5Bv1G235810	Glucuronoxylan 4-O-methyltransferase 1 G	-1.36194	0.000274345	0.00902824
TRITD1Av1G167570	Wound-induced protease inhibitor	-1.36221	8.75266e-05	0.00487205
TRITD1Bv1G033000	Kinase, putative	-1.36255	0.000793645	0.0167274
TRITD2Bv1G159690	Polyphosphate kinase G	-1.36265	0.000250731	0.00864951
TRITD7Bv1G197080	Pathogenic type III effector avirulence factor Avr AvrRpt-cleavage: cleavage site protein G	-1.36285	0.0021518	0.0305395
TRITD4Av1G048450	Glutathione-S-transferase	-1.36312	0.00323053	0.0386665
TRITD5Av1G121220	BZIP transcription factor	-1.36347	0.00474733	0.0490202
TRITD1Av1G037660	BTB/POZ and MATH domain-containing protein 2	-1.36421	0.00024728	0.00860169
TRITD2Av1G265470	Anthocyanidin reductase	-1.36464	0.000332511	0.0101474
TRITD6Bv1G189110	Transmembrane protein, putative G	-1.36542	0.00263197	0.0342156
TRITD4Bv1G011470	Protein kinase	-1.36586	0.000572501	0.0137713
TRITD2Bv1G233590	Alpha/beta-Hydrolases superfamily protein, putative	-1.36625	5.33217e-05	0.00369515
TRITD1Bv1G055590	Cytochrome P450	-1.36675	0.00314134	0.0380904
TRITD2Av1G058070	Sulfotransferase	-1.36695	0.00196553	0.0290074
TRITD5Av1G187590	Agmatine coumaroyltransferase-2	-1.36721	0.00393047	0.0436228
TRITD6Av1G226100	Receptor protein kinase, putative	-1.36789	0.000103826	0.00545791
TRITD3Av1G007950	Receptor-like kinase	-1.36829	0.001717	0.0267601
TRITD6Bv1G070580	FtsH extracellular protease family G	-1.36841	0.00265319	0.0343611
TRITD2Av1G084600	Receptor-like protein kinase	-1.36863	0.000173141	0.00718716
TRITD3Av1G055380	GDSL esterase/lipase	-1.36938	0.000910418	0.0181371
TRITD5Bv1G236410	Epoxide hydrolase 2	-1.37001	0.000900144	0.018013
TRITD3Av1G218440	NAC domain-containing protein	-1.37014	0.000609668	0.0142884
TRITD2Bv1G181670	Zinc finger (C3HC4-type RING finger) family protein	-1.37109	0.0003462	0.0103251
TRITD3Bv1G246810	Laccase	-1.37184	0.00313254	0.0380459
TRITD5Av1G227980	lanosterol synthase 1	-1.37195	0.00147555	0.024573
TRITD3Av1G233620	Tropinone reductase-like protein	-1.37196	0.000231317	0.00831267
TRITD5Av1G206580	Cytochrome P450	-1.37208	0.0026022	0.0339774
TRITD5Av1G096230	NAC domain protein,	-1.37229	0.000115869	0.00576321
TRITD4Bv1G021750	Alkyl hydroperoxide reductase subunit C G	-1.3723	0.000177258	0.00724083
TRITD7Bv1G042150	CDP-diacylglycerol--glycerol-3-phosphate 3-phosphatidyltransferase, putative G	-1.37233	0.00224648	0.0312479
TRITD7Av1G199860	Cysteine/Histidine-rich C1 domain family protein	-1.37245	0.000113047	0.00570066
TRITD3Bv1G049980	Wall-associated receptor kinase-like protein	-1.37299	0.000533313	0.0131994
TRITD1Av1G007170	Cysteine-rich receptor-kinase-like protein	-1.37477	2.25586e-05	0.00229398
TRITD3Bv1G169930	Serine carboxypeptidase, putative	-1.37526	0.000860618	0.0174813
TRITD3Av1G025960	MADS box transcription factor	-1.37574	0.000731548	0.016006
TRITD3Bv1G164190	Leucine-rich repeat receptor-like protein kinase	-1.37599	0.0030114	0.037142
TRITD3Av1G214510	Ammonium transporter	-1.37696	5.5079e-11	1.16781e-07
TRITD6Av1G006490	Alpha/beta-Hydrolases superfamily protein, putative	-1.37728	0.000141694	0.00643887
TRITD4Av1G189240	Anthocyanin 5-aromatic acyltransferase	-1.37756	0.00119324	0.021466
TRITD3Av1G142640	Pleiotropic drug resistance ABC transporter	-1.37765	0.000666223	0.0150883
TRITD1Bv1G129550	Trehalose 6-phosphate phosphatase	-1.37808	0.00344416	0.0400692
TRITD1Bv1G220780	S-type anion channel	-1.37901	0.000778866	0.0165855
TRITD2Av1G192860	Reductase 1	-1.37938	0.000368377	0.010624
TRITD5Av1G215870	Alpha/beta-Hydrolases superfamily protein	-1.3804	0.000187027	0.00744178
TRITD0Uv1G135080		-1.3812	8.96243e-05	0.00495102
TRITD3Av1G048070	B3 domain-containing protein	-1.38156	0.000573277	0.013775
TRITD2Bv1G247020	Serine/threonine-protein kinase	-1.38185	0.00162783	0.0259317
TRITD4Bv1G017050	ABC transporter family protein	-1.38217	0.00360829	0.0413431
TRITD1Av1G211830	Calcium-binding family protein	-1.38218	0.000369656	0.0106393
TRITD7Av1G074410	UDP-glycosyltransferase	-1.38323	0.00390832	0.0434502
TRITD7Av1G212830	TMV response-related protein G	-1.38401	0.00376826	0.0426058
TRITD6Bv1G043700	F-box domain containing protein	-1.38418	0.000279553	0.00910015
TRITD5Bv1G223450	Germin-like protein	-1.38472	0.000744374	0.0161712
TRITD7Av1G197690	Nitrate transporter 1.2	-1.38506	0.0011845	0.0213436
TRITD2Bv1G009620	Exocyst complex component, putative	-1.38512	3.23237e-06	0.000648295
TRITD2Bv1G263030	Agmatine coumaroyltransferase-2	-1.38523	8.13702e-05	0.00466155
TRITD1Av1G122240	Glutathione S-transferase	-1.38527	0.000410693	0.0114146
TRITD3Av1G001650	GDSL esterase/lipase	-1.38531	0.000380882	0.0108472
TRITD2Av1G252650	Ubiquinol oxidase	-1.38565	0.000984494	0.0190502
TRITD2Av1G258530	MYB-related transcription factor	-1.38585	0.00175553	0.0270936
TRITD3Av1G043260	Glycosyltransferase	-1.3862	0.0016638	0.0262566
TRITD5Bv1G097270	2-oxoglutarate (2OG) and Fe(II)-dependent oxygenase superfamily protein	-1.38647	0.00346385	0.0401826
TRITD5Bv1G231860	Zinc finger protein	-1.38648	0.00445805	0.0470972
TRITD1Av1G025510	Kinase, putative	-1.3866	2.46732e-05	0.00241736
TRITD7Bv1G222560	Chaperone protein dnaJ	-1.38714	0.00310531	0.0378806
TRITD1Bv1G024370	Transducin/WD-like repeat-protein	-1.38751	0.00013976	0.00642852
TRITD7Av1G158420	Phospholipase a1-chloroplastic-like	-1.38764	0.00366914	0.0418464
TRITD7Av1G197880	UV DNA damage endonuclease G	-1.38836	0.000482613	0.0124641
TRITD2Bv1G006610	Cytochrome P450	-1.38892	0.00298825	0.0369794
TRITD3Av1G152400	DUF1645 family protein	-1.38894	0.000219867	0.00810939
TRITD1Bv1G153310	Wound-induced protease inhibitor	-1.38899	2.03831e-05	0.00216085
TRITD5Av1G217450	Glycosyltransferase	-1.38903	0.00133016	0.0229734
TRITD1Bv1G218390	Galactoside 2-alpha-L-fucosyltransferase	-1.38923	2.84308e-05	0.00261982
TRITD6Bv1G216550	F-box protein PP2	-1.38932	0.000207989	0.00791514
TRITD3Av1G009370	Basic 7S globulin 2	-1.38947	0.000105781	0.0055033
TRITD5Bv1G177230	Ornithine decarboxylase	-1.38952	0.00233885	0.031993
TRITD3Av1G002820	Kinase family protein	-1.39022	0.00180294	0.0275672
TRITD4Bv1G045360	Serine/arginine rich splicing factor, putative G	-1.39178	0.000538248	0.0132778
TRITD3Av1G253490	Laccase	-1.39187	0.00271105	0.0348468
TRITD5Bv1G244200	GCK domain-containing protein	-1.39187	0.000268129	0.00894531
TRITD7Bv1G171390	Glycosyltransferase	-1.39254	0.00166326	0.0262566
TRITD5Bv1G022380	Basic helix-loop-helix transcription factor	-1.39254	0.00146523	0.0244433
TRITD5Bv1G199550	Receptor-like protein kinase	-1.39311	6.45936e-05	0.00407644
TRITD0Uv1G048980		-1.39339	0.000419707	0.0115822
TRITD5Av1G122550	Cinnamoyl-CoA reductase	-1.39353	0.00379229	0.0427581
TRITD1Bv1G197100	Protein kinase-like protein	-1.39365	7.04062e-08	4.54324e-05
TRITD1Av1G227490	Cytochrome P450	-1.39388	0.00221355	0.0309737
TRITD3Bv1G152200	ABC transporter B family protein	-1.39397	0.00360419	0.0413067
TRITD3Bv1G178090	Serine/threonine-protein kinase	-1.39407	0.000250224	0.00864951
TRITD2Bv1G212810	DNA ligase G	-1.39446	8.54414e-05	0.00482165
TRITD2Av1G007700	NBS-LRR-like resistance protein	-1.39455	0.000782072	0.0166123
TRITD2Bv1G210160	Kaurene synthase	-1.39471	0.000108518	0.00558245
TRITD1Av1G122290	Glutathione S-transferase	-1.39516	0.00240604	0.0325125
TRITD1Av1G134320	RING/FYVE/PHD zinc finger superfamily protein	-1.39526	0.00375998	0.0425554
TRITD6Av1G143280	MYB	-1.39582	0.00124663	0.0221141
TRITD2Av1G170660	Dehydrogenase/reductase SDR family protein 7-like protein	-1.39598	0.00439474	0.0466673
TRITD7Bv1G013420	Alkaline alpha-galactosidase seed imbibition protein	-1.39612	0.00377897	0.0426728
TRITD1Bv1G013230	TOX high mobility group box protein, putative (DUF1635)	-1.39636	0.000663234	0.0150436
TRITD3Bv1G066240	Kinase, putative	-1.39644	0.0035386	0.0407965
TRITD4Av1G236150	Lectin receptor kinase	-1.39744	0.00463706	0.0482621
TRITD3Av1G250010	3'-N-debenzoyl-2'-deoxytaxol N-benzoyltransferase	-1.39764	0.000329022	0.0100963
TRITD6Av1G010510	Kinase family protein	-1.39791	0.00159194	0.0256413
TRITD3Bv1G021330	Receptor-like protein kinase	-1.39799	0.00145553	0.0243363
TRITD7Bv1G154640	Peroxidase	-1.39823	0.00213767	0.0304785
TRITD7Bv1G164260	Cinnamoyl-CoA reductase 4	-1.39829	0.000507766	0.0128165
TRITD3Av1G002830	Protein kinase family protein	-1.39849	0.00305133	0.037458
TRITD3Av1G007780	Protein kinase family protein	-1.39874	0.000141161	0.00643887
TRITD6Bv1G132060	SPla/RYanodine receptor (SPRY) domain protein G	-1.39878	0.00110579	0.0205296
TRITD4Bv1G118520	DUF538 family protein (Protein of unknown function, DUF538)	-1.39886	0.000740278	0.0161289
TRITD3Av1G154710	Elongation factor	-1.39913	0.000458949	0.0120915
TRITD7Av1G252390	VQ motif family protein	-1.39917	1.67601e-05	0.00193639
TRITD2Av1G005080	NB-ARC domain-containing disease resistance protein	-1.39924	0.000263831	0.00885992
TRITD4Bv1G023760	Type I inositol-1,4,5-trisphosphate 5-phosphatase	-1.39956	0.00264962	0.0343347
TRITD5Av1G238490	MLO-like protein	-1.39957	0.00118336	0.0213355
TRITD2Bv1G173680	Kinase family protein	-1.4	0.000272703	0.00902128
TRITD7Bv1G116900	Phospholipase a1-chloroplastic-like	-1.40031	0.00280926	0.0356869
TRITD2Bv1G210240	Kaurene synthase	-1.40068	2.25772e-05	0.00229398
TRITD3Av1G203350	Fatty acid metabolism regulator protein G	-1.40109	1.53577e-05	0.00183817
TRITD1Av1G218480	AP2/B3 transcription factor family protein	-1.40225	0.000175587	0.00723027
TRITD1Bv1G186450	28 kDa heat-and acid-stable phosphoprotein, putative	-1.40286	0.000841813	0.0173124
TRITD2Av1G059400	Methyl esterase	-1.40306	0.000547717	0.0134438
TRITD5Av1G245700	2-oxoglutarate (2OG) and Fe(II)-dependent oxygenase superfamily protein	-1.4037	9.81143e-05	0.0052633
TRITD5Av1G194560	Cytochrome P450 family protein, expressed	-1.40434	0.00176615	0.0271728
TRITD1Bv1G167650	Receptor protein kinase, putative	-1.40459	0.000989106	0.0191215
TRITD4Av1G142890	Germin-like protein	-1.40471	0.00357284	0.0410425
TRITD7Av1G057450	RNA-binding protein	-1.40526	1.05419e-06	0.000306784
TRITD5Bv1G084240	2-isopropylmalate synthase	-1.40542	0.00154331	0.0252169
TRITD2Av1G019570	MLO-like protein	-1.40544	0.000814249	0.0169848
TRITD6Av1G012670	Laccase	-1.40552	0.00067795	0.0152684
TRITD3Av1G209080	NAC domain-containing protein	-1.40565	0.000133139	0.00625979
TRITD3Bv1G283340	Plant cadmium resistance protein	-1.40585	0.00106744	0.0200941
TRITD3Bv1G020130	Leucine-rich repeat receptor-like protein kinase family protein	-1.40586	6.79069e-05	0.00423467
TRITD2Bv1G164850	Heavy metal transport/detoxification superfamily protein	-1.40589	0.00120456	0.0216001
TRITD7Bv1G172530	SAUR-like auxin-responsive family protein	-1.40633	0.00158156	0.0255471
TRITD7Av1G026260	Carbonic anhydrase	-1.40637	0.000192247	0.0075456
TRITD1Bv1G203530	Protein kinase family protein	-1.40642	9.03305e-05	0.00497152
TRITD1Av1G227430	Calmodulin, putative	-1.40685	0.000171768	0.00716342
TRITD5Bv1G248470	Receptor-like protein kinase	-1.40692	1.81725e-05	0.00204325
TRITD1Bv1G217830	3-ketoacyl-CoA synthase	-1.40746	6.42172e-05	0.00407304
TRITD2Bv1G231460	WRKY transcription factor	-1.4081	0.000301987	0.00954293
TRITD5Bv1G069650	Ethylene-responsive transcription factor	-1.4084	0.000191331	0.00754282
TRITD5Av1G187780	Pimeloyl-[acyl-carrier protein] methyl ester esterase	-1.40857	0.00264253	0.034275
TRITD6Bv1G203410	Glutamate receptor	-1.40899	0.00315251	0.0381221
TRITD2Bv1G064330	calmodulin-binding protein (DUF1645)	-1.40908	0.000954953	0.0187145
TRITD2Bv1G221850	filamentous hemagglutinin transporter G	-1.41024	0.000106618	0.00551919
TRITD2Bv1G222510	Glutamate receptor	-1.41069	0.00346081	0.0401806
TRITD7Bv1G192040	Serine/threonine-protein kinase	-1.41109	0.0012594	0.022243
TRITD0Uv1G029180		-1.41131	0.00245883	0.0328476
TRITD1Av1G183240	Cytochrome P450-like protein	-1.41135	0.00227909	0.0315536
TRITD3Av1G227030	Magnesium transporter MRS2-like protein G	-1.41178	0.000976293	0.0189657
TRITD2Av1G058730	B12D protein	-1.41206	6.36929e-05	0.00406293
TRITD5Bv1G090820	NAC domain protein	-1.41267	8.00586e-05	0.00460544
TRITD3Av1G044200	HXXXD-type acyl-transferase-like protein	-1.41274	0.00448795	0.0473185
TRITD2Bv1G072790	Receptor kinase	-1.41348	0.000398276	0.0111741
TRITD4Av1G027150	Poly [ADP-ribose] polymerase	-1.41356	0.000896103	0.0179644
TRITD4Bv1G157730	Aminotransferase	-1.41366	0.00415592	0.0451077
TRITD7Av1G268710	Cytochrome P450 family protein, expressed	-1.41408	0.00256305	0.0337067
TRITD2Av1G026910	Ricin B lectin domain-containing protein	-1.41409	0.00201842	0.0295237
TRITD1Bv1G167120	cotton fiber protein	-1.41423	0.000423193	0.0116423
TRITD4Bv1G021480	Protein phosphatase 2C family protein G	-1.41441	0.00300172	0.0370765
TRITD3Bv1G092500	Kinase family protein	-1.41465	6.85525e-05	0.00424596
TRITD3Bv1G127850	Emb|CAB62340.1 G	-1.4148	0.00175317	0.0270759
TRITD3Av1G201950	Calcium-binding family protein	-1.41498	0.00359255	0.041237
TRITD5Av1G202540	Bax inhibitor-1 family protein	-1.41509	2.26794e-06	0.000515205
TRITD5Bv1G174120	DNA-(apurinic or apyrimidinic site) lyase	-1.41519	5.02052e-05	0.00361035
TRITD2Bv1G136870	Exocyst complex component exo70a1	-1.41531	0.00369249	0.0420165
TRITD6Av1G059930	VQ motif family protein	-1.41535	8.93304e-06	0.00131269
TRITD1Av1G223460	Glycosyltransferase	-1.41551	0.00181352	0.0276436
TRITD1Bv1G208350	Core-2/I-branching beta-1,6-N-acetylglucosaminyltransferase family protein	-1.41604	1.89846e-05	0.00208137
TRITD5Bv1G247610	Kinase-like protein	-1.41671	0.000158546	0.00686031
TRITD2Bv1G243920	transmembrane protein, putative (DUF677) G	-1.41725	0.00259407	0.033921
TRITD1Bv1G120360	Valine--tRNA ligase	-1.41726	0.0010472	0.0198157
TRITD6Av1G161730	Amino acid transporter, putative	-1.41739	9.01926e-09	8.84458e-06
TRITD2Av1G233350	2-oxoglutarate-dependent dioxygenase-like protein	-1.41763	0.00140752	0.0238017
TRITD2Bv1G220960	MYB-related transcription factor	-1.41763	0.000211642	0.00795118
TRITD6Av1G042570	Protein PLANT CADMIUM RESISTANCE 8	-1.41771	3.33758e-07	0.000140194
TRITD7Bv1G043610	Pathogenesis-related protein 1	-1.41778	9.50163e-05	0.00515298
TRITD3Bv1G134850	DUF1645 family protein	-1.41781	9.33903e-05	0.0050896
TRITD5Bv1G124090	Receptor kinase	-1.41801	0.00180216	0.0275648
TRITD5Av1G098400	Purple acid phosphatase	-1.41805	5.8767e-07	0.000204422
TRITD5Bv1G231730	Zinc finger protein	-1.41831	0.00141493	0.0238736
TRITD2Bv1G228580	Anthocyanidin reductase	-1.41848	0.000889361	0.0178797
TRITD6Av1G143290	MYB	-1.41867	0.00131475	0.0228145
TRITD2Av1G052710	calmodulin-binding protein (DUF1645)	-1.41901	0.000549212	0.0134591
TRITD1Bv1G179750	NB-ARC domain-containing disease resistance protein	-1.41954	0.00291435	0.0364806
TRITD2Bv1G059920	global transcription factor group A2 G	-1.4204	0.00133962	0.0230514
TRITD0Uv1G133050		-1.42106	0.000209333	0.00792641
TRITD1Bv1G145830	Chitinase	-1.4221	4.23534e-05	0.00332671
TRITD1Bv1G032170	Aminotransferase like protein	-1.42244	0.00163228	0.0259654
TRITD4Av1G208720	F-box protein PP2	-1.42253	0.0048448	0.0496793
TRITD6Av1G218020	U-box domain-containing family protein	-1.42314	0.00173585	0.0269282
TRITD2Bv1G025780	MLO-like protein	-1.42338	6.25071e-05	0.00404041
TRITD3Bv1G027770	F-box family protein-like	-1.42339	6.90818e-05	0.0042602
TRITD2Av1G287900	Sugar transporter, putative	-1.42415	0.000418713	0.0115776
TRITD1Av1G195250	28 kDa heat-and acid-stable phosphoprotein, putative	-1.42442	0.00027313	0.00902128
TRITD6Av1G130200	High affinity nitrate transporter	-1.42475	0.00251412	0.0333257
TRITD7Bv1G232160	RING/U-box superfamily protein G	-1.42643	0.00145718	0.0243455
TRITD1Bv1G067360	Calmodulin binding protein G	-1.42648	0.00391442	0.0434854
TRITD3Av1G238100	BTB/POZ and TAZ domain protein	-1.42657	0.00227188	0.031493
TRITD4Av1G228770	Ras-related protein	-1.4267	0.000167006	0.00708071
TRITD3Bv1G009260	Patatin	-1.42713	0.0012233	0.0218161
TRITD2Av1G221150	MYB transcription factor	-1.4272	0.00185187	0.0279792
TRITD3Av1G033820	NBS-LRR-like resistance protein	-1.42761	0.00200749	0.0294121
TRITD7Bv1G134790	RING/U-box superfamily protein, putative	-1.42776	0.000608607	0.0142772
TRITD1Bv1G093340	Hypersensitive-induced response protein 1	-1.42862	0.000974766	0.0189562
TRITD5Bv1G169560	Ras-related protein Rab-25	-1.42869	0.000336138	0.010217
TRITD1Bv1G105740	GRAM domain-containing protein / ABA-responsive protein-related	-1.42935	0.00065814	0.0149509
TRITD2Bv1G217230	E3 ubiquitin-protein ligase RNF14	-1.42979	0.00460796	0.0481079
TRITD4Av1G048280	Glutathione-S-transferase	-1.43068	0.000644701	0.0147661
TRITD4Av1G188590	Maf-like protein, expressed	-1.431	9.21209e-05	0.00503892
TRITD7Av1G251270	Peroxidase	-1.43107	0.00333141	0.039241
TRITD6Bv1G140530	Yellow stripe 1A transporter	-1.43181	7.97923e-05	0.00459875
TRITD4Av1G011490	3-hydroxybenzoate 6-hydroxylase	-1.4319	0.000244318	0.00857229
TRITD4Bv1G162030	Blue copper protein	-1.43192	0.000346218	0.0103251
TRITD2Av1G286230	Acetyl-coenzyme A synthetase	-1.4323	0.00047175	0.0123339
TRITD3Av1G172090	ABC transporter B family protein	-1.43241	0.00167246	0.0263348
TRITD5Av1G145100	Calcium-binding protein	-1.43275	9.47154e-05	0.00514293
TRITD5Bv1G251600	Cytokinin riboside 5'-monophosphate phosphoribohydrolase	-1.43316	0.000788458	0.0166931
TRITD4Av1G229310	Alcohol dehydrogenase, putative	-1.43324	2.49578e-05	0.00243695
TRITD6Bv1G017380	Laccase	-1.43326	0.00156684	0.0254148
TRITD7Bv1G054860	Epoxide hydrolase 2	-1.43344	0.00386861	0.0431812
TRITD1Av1G217110	Hexosyltransferase	-1.43353	0.000186596	0.0074313
TRITD1Av1G161680	Pyrophosphate-energized vacuolar membrane proton pump	-1.43368	0.00084142	0.0173124
TRITD5Bv1G186870	BTB/POZ domain-containing family protein	-1.43459	0.000917319	0.0182164
TRITD5Av1G152240	Ring finger protein, putative	-1.435	0.000129736	0.00617147
TRITD5Av1G238570	MLO-like protein	-1.43503	0.000250986	0.00864951
TRITD0Uv1G135280		-1.43515	0.000203761	0.00784445
TRITD5Bv1G194310	F-box family protein	-1.43527	1.32426e-05	0.00167033
TRITD4Bv1G161600	3-hydroxybenzoate 6-hydroxylase	-1.43553	0.000240888	0.00851998
TRITD6Av1G226240	Receptor protein kinase, putative	-1.4363	0.00189138	0.0283739
TRITD7Av1G106740	Transmembrane protein, putative (DUF247)	-1.43734	0.000248979	0.0086335
TRITD7Bv1G189620	Glycosyltransferase	-1.43761	0.00356881	0.0410068
TRITD3Av1G218230	Zinc finger and BTB domain-containing protein 26 TE?	-1.43779	0.000872567	0.0176676
TRITD2Bv1G077950	Geranylgeranyl pyrophosphate synthase	-1.43845	1.59723e-05	0.00187149
TRITD5Av1G105930	Serine/threonine-protein kinase	-1.43857	0.00105212	0.0198666
TRITD7Bv1G229910	Disease resistance protein RPM1	-1.43889	0.00487261	0.0498627
TRITD7Av1G201530	glutamate-1-semialdehyde-2,1-aminomutase	-1.43901	0.000444407	0.0119476
TRITD5Av1G245480	Sugar transporter, putative	-1.43961	0.000414975	0.0114977
TRITD6Av1G185210	Chalcone synthase	-1.43972	0.000512462	0.0128661
TRITD3Bv1G002960	cyclic nucleotide-gated channel 12 G	-1.43995	5.08025e-05	0.00362614
TRITD0Uv1G041790		-1.4401	0.0029803	0.036978
TRITD1Av1G167590	Wound-induced protease inhibitor	-1.44023	1.36624e-05	0.00170876
TRITD3Bv1G244640	Basic 7S globulin 2	-1.44033	0.00232628	0.0319004
TRITD1Av1G007910	NAC domain protein,	-1.44049	0.000671985	0.0151802
TRITD3Av1G203400	Subtilisin-like protease	-1.44069	0.000168606	0.00710234
TRITD5Av1G247030	L-allo-threonine aldolase	-1.44134	0.00370719	0.042136
TRITD3Av1G139590	ATP-dependent zinc metalloprotease FtsH	-1.44139	0.000633533	0.0146004
TRITD3Av1G208640	91A protein G	-1.4416	0.000187357	0.00744726
TRITD4Bv1G177100	Ras-related protein	-1.44176	0.000236639	0.00845973
TRITD3Av1G173740	Lipid phosphate phosphatase-like protein	-1.44205	2.29699e-09	2.9221e-06
TRITD5Bv1G180190	Aquaporin	-1.44214	0.000331812	0.010133
TRITD3Av1G245040	Glycosyltransferase	-1.44246	0.00150359	0.0249093
TRITD6Av1G135300	Chalcone synthase	-1.4426	0.0016198	0.0258409
TRITD4Bv1G143970	Allene oxide synthase	-1.44276	0.00344699	0.0400723
TRITD1Av1G116830	SAUR-like auxin-responsive protein family	-1.44282	0.000311555	0.00971374
TRITD4Av1G169470	Protein BPS1, chloroplastic G	-1.44378	0.000697629	0.015531
TRITD7Bv1G041190	SKP1-like protein	-1.44387	0.00018658	0.0074313
TRITD5Av1G205480	UDP-glycosyltransferase 83A1 G	-1.44411	0.00229625	0.0316828
TRITD5Av1G021950	E3 ubiquitin-protein ligase	-1.44424	0.000757688	0.0163134
TRITD2Bv1G228760	Mediator of RNA polymerase II transcription subunit 15a	-1.44472	9.70823e-05	0.00522683
TRITD5Av1G251840	Flavin-containing monooxygenase	-1.44533	2.14976e-05	0.00223175
TRITD5Bv1G216890	Pathogenesis-related protein 1	-1.44576	2.54707e-05	0.00247232
TRITD2Bv1G198380	Cytochrome P450 family protein	-1.44581	0.000441896	0.0119476
TRITD5Bv1G009240	RING/U-box superfamily protein	-1.44581	0.000625542	0.0144647
TRITD5Bv1G128310	Jasmonate ZIM domain protein	-1.44586	0.000675003	0.0152329
TRITD6Av1G044980	Subtilisin-like protease	-1.44649	0.00344104	0.0400555
TRITD5Av1G247920	Dirigent protein	-1.44674	0.00187014	0.0281691
TRITD6Bv1G051740	Homeobox protein, putative	-1.44714	0.00187491	0.0282219
TRITD2Bv1G018320	ARM repeat superfamily protein G	-1.44728	0.000255948	0.00874301
TRITD1Av1G225710	ATP-dependent zinc metalloprotease FtsH	-1.44756	0.00071842	0.0158198
TRITD7Bv1G197950	Kinase, putative	-1.44756	0.00474214	0.0489893
TRITD4Av1G146880	Protein ZINC INDUCED FACILITATOR-LIKE 1	-1.44783	0.000341911	0.0103001
TRITD4Bv1G001050	2-oxoglutarate (2OG) and Fe(II)-dependent oxygenase superfamily protein	-1.44806	1.35337e-05	0.00169743
TRITD6Bv1G225300	Thaumatin-like protein	-1.44824	7.29612e-06	0.00114832
TRITD1Av1G024630	Aminotransferase like protein	-1.4487	0.000654763	0.0149347
TRITD2Bv1G073930	GH3.3	-1.44894	0.0015173	0.0249844
TRITD5Av1G029730	Cinnamoyl-CoA reductase	-1.44899	0.000130412	0.00617725
TRITD3Bv1G279260	Cytochrome P450	-1.44913	0.000192468	0.0075456
TRITD4Av1G249360	Caffeoyl-CoA O-methyltransferase	-1.44991	0.00287116	0.0361432
TRITD6Av1G087420	Cysteine synthase	-1.45005	0.000823119	0.0171019
TRITD7Av1G044450	DUF868 family protein	-1.45022	4.52392e-05	0.00342564
TRITD2Bv1G159590	Plastid-targeted protein 2 G	-1.45043	0.00396413	0.0438517
TRITD3Av1G148790	Kinase family protein	-1.4507	0.000343994	0.010314
TRITD2Bv1G259350	transcription repressor	-1.45082	0.000134199	0.00627071
TRITD2Av1G017180	Glycosyltransferase	-1.45113	0.00278594	0.035502
TRITD5Bv1G240850	Ammonium transporter	-1.45123	0.00148419	0.0246764
TRITD2Bv1G261240	Glutathione S-transferase	-1.45181	0.00242843	0.0326467
TRITD1Bv1G156400	Kinase family protein	-1.4519	0.000205131	0.00785873
TRITD1Bv1G200920	Protein kinase-like	-1.45213	0.00152522	0.0250559
TRITD5Av1G242020	Peptide methionine sulfoxide reductase msrB	-1.45219	7.25077e-06	0.00114832
TRITD4Bv1G058790	Cytochrome P450	-1.45241	0.000613087	0.0143303
TRITD3Av1G266540	GRAS family transcription factor containing protein	-1.45246	0.000244017	0.00857229
TRITD7Av1G013210	RING/U-box superfamily protein	-1.45289	0.00157724	0.0255091
TRITD3Av1G012320	Receptor-like kinase	-1.45345	0.00231795	0.0318245
TRITD2Av1G288130	Endoplasmic reticulum metallopeptidase 1 G	-1.45352	0.000498932	0.0126653
TRITD7Bv1G229630	2-oxoglutarate (2OG) and Fe(II)-dependent oxygenase superfamily protein	-1.45361	0.000584352	0.0139295
TRITD2Av1G058650	PI-PLC X domain-containing protein	-1.45407	0.000284008	0.00919001
TRITD7Av1G055200	Scarecrow transcription factor family protein	-1.45449	9.35323e-05	0.0050911
TRITD4Bv1G110590	serine-rich protein-like protein G	-1.45454	0.00026078	0.00880975
[truncated: 1,434 more rows]
