# Supplementary material for: Transcriptional Response of Durum Wheat During Interaction with Debaryomyces hansenii and Fusarium graminearum
Source: Int J Mol Sci. 2026 Jan 1;27(1):457. doi: 10.3390/ijms27010457 (PMC12786629; doi:10.3390/ijms27010457)
Supplement: Supplementary file 1 [file ijms-27-00457-s001.zip › Table S4.xlsx]

## Sheet: Table S4
Table S4. List of expressed T. turgidum genes with FDR < 0.05 and │log2(FC)│ < 1.
Gene ID	Gen description	Log2FoldChange	pvalue	padj
TRITD2Bv1G190100	Kinesin-like protein	0.999913	5.15456e-05	0.00364296
TRITD3Av1G204170	Protein CHLOROPLAST ENHANCING STRESS TOLERANCE, chloroplastic G	0.998563	0.00379833	0.0427844
TRITD6Bv1G018210	Disease resistance protein (TIR-NBS-LRR class) family	0.998218	0.000800362	0.0168399
TRITD3Bv1G038950	Serine/threonine-protein kinase PBS1 G	0.997371	0.00110258	0.0205171
TRITD3Av1G238900	Fiber protein Fb34	0.996861	0.0012166	0.0217547
TRITD1Av1G176190	Kinesin-like protein	0.995964	0.00151155	0.0249358
TRITD2Av1G200470	Chloroplastic group IIA intron splicing facilitator CRS1, chloroplastic	0.995524	0.00400666	0.0441524
TRITD6Av1G081240	tRNA(Ile)-lysidine synthase G	0.995251	0.00449962	0.0474018
TRITD4Bv1G035480	Methylsterol monooxygenase 1-2	0.994406	5.29635e-05	0.00368919
TRITD3Bv1G140310	Mannan endo-1,4-beta-mannosidase 1	0.994213	0.00289181	0.0363005
TRITD5Av1G010460	Subtilisin-like protease	0.993469	0.00403425	0.0443081
TRITD3Av1G192510	Clustered mitochondria protein	0.993443	0.00158186	0.0255471
TRITD4Av1G015050	DnaJ domain-containing protein	0.992501	0.000581775	0.0139042
TRITD6Av1G044290	O-fucosyltransferase family protein	0.988612	0.00324102	0.0386879
TRITD2Av1G240760	Phosphatidylinositol N-acetyglucosaminlytransferase subunit P-like protein	0.987375	0.00122726	0.0218678
TRITD3Av1G014000	Leucine-rich repeat protein kinase family protein	0.987337	0.000851473	0.0173987
TRITD4Av1G194620	30S ribosomal protein S13, putative, expressed	0.986568	0.00163619	0.0260091
TRITD3Bv1G173360	Interactor of constitutive active ROPs protein, putative G	0.985941	0.00253001	0.0333972
TRITD3Bv1G027790	Shikimate kinase family protein	0.985383	0.00176595	0.0271728
TRITD3Av1G052740	Peptide-N4-(N-acetyl-beta-glucosaminyl)asparagine amidase A	0.985115	0.00247615	0.0330091
TRITD3Av1G205710	Photosystem II reaction center PsbP family protein	0.980593	0.0043174	0.0460989
TRITD7Bv1G027340	Receptor protein kinase	0.979775	0.00335474	0.0393908
TRITD4Bv1G020650	Homeobox protein bel1-like protein	0.979421	0.000580006	0.0138768
TRITD7Av1G078660	hydroxysteroid dehydrogenase 3	0.978333	0.00455307	0.0477113
TRITD4Av1G041060	Maternal effect embryo arrest 59 G	0.978122	0.00365401	0.041738
TRITD3Av1G167940	Lysine-specific histone demethylase 1-like protein 1	0.977949	0.0042	0.0453675
TRITD5Av1G127570	RNA-binding family protein	0.977093	0.000391868	0.011057
TRITD7Bv1G069310	Nucleolar-like protein G	0.976946	0.000438044	0.0118781
TRITD1Av1G041160	Serine protease	0.976462	0.00467282	0.0485321
TRITD4Av1G040710	50S ribosomal protein L4	0.973131	0.00254176	0.0335026
TRITD2Av1G177710	Heparan-alpha-glucosaminide N-acetyltransferase	0.97302	0.000157364	0.0068558
TRITD6Bv1G131690	Adenine phosphoribosyltransferase	0.971824	1.68401e-06	0.000430923
TRITD2Av1G019250	Pseudo-response regulator	0.969712	0.00200026	0.0293416
TRITD5Bv1G200170	oligopeptide transporter	0.968427	0.00173216	0.0269083
TRITD2Bv1G014390	60 kDa chaperonin	0.967612	0.00219879	0.0308934
TRITD6Av1G181290	Signal peptide protease	0.967172	0.00094849	0.0186386
TRITD3Bv1G082670	Receptor-like kinase	0.965605	0.000840445	0.017306
TRITD5Av1G019750	Protoporphyrinogen oxidase	0.965422	0.00148246	0.0246568
TRITD1Bv1G162200	Kinesin-like protein	0.962199	0.00282325	0.0357327
TRITD5Av1G013830	Serine protease	0.961537	0.000665201	0.0150728
TRITD1Av1G156560	Ring finger protein, putative G	0.961366	0.000357927	0.0105017
TRITD7Av1G063230	Ring finger protein	0.960898	0.0046048	0.0480949
TRITD5Av1G039150	Protein ENHANCED DISEASE RESISTANCE 2-like	0.960371	0.000108901	0.00559262
TRITD2Bv1G029880	D-alanine--D-alanine ligase	0.96018	0.000236859	0.00845973
TRITD4Av1G057020	Kinesin-related protein	0.959627	0.00406107	0.0444819
TRITD7Bv1G131710	Choline transporter-related family protein	0.957893	0.00438452	0.0466255
TRITD3Bv1G081990	Glucan endo-1,3-beta-glucosidase	0.956236	0.00277993	0.0354558
TRITD6Av1G210320	NBS-LRR disease resistance protein, putative	0.95614	0.00437972	0.0465856
TRITD7Av1G164620	CONSTANS-like zinc finger protein	0.955844	0.00313835	0.0380646
TRITD2Bv1G076450	Aldehyde dehydrogenase	0.955063	0.00241481	0.0325527
TRITD3Bv1G006100	Glycosyltransferase, putative, expressed	0.954747	0.000106443	0.00551919
TRITD4Av1G176440	Oxidoreductase, aldo/keto reductase family protein, expressed	0.954301	0.00241749	0.0325615
TRITD6Bv1G182530	Microtubule-associated protein TORTIFOLIA1	0.95379	0.000175321	0.00723027
TRITD6Bv1G169560	Fasciclin-like arabinogalactan protein	0.951828	0.00424683	0.0456409
TRITD2Av1G024070	Protein kinase	0.951093	0.00151261	0.0249409
TRITD4Bv1G047860	Signal recognition particle 54 kDa protein	0.950495	0.00184912	0.0279661
TRITD4Av1G019410	Acetyl-CoA decarbonylase/synthase complex subunit alpha 1 G	0.949971	0.00332685	0.0392392
TRITD2Bv1G014230	Defensin	0.948416	0.00169626	0.0265656
TRITD5Bv1G046490	Oligopeptide transporter, putative	0.947796	0.00382611	0.0429113
TRITD4Av1G188370	Tubulin alpha chain	0.947418	0.00107362	0.0201555
TRITD4Bv1G059160	Chaperone ClpB	0.947091	0.000170144	0.00715838
TRITD4Bv1G034710	Dirigent protein	0.946968	0.00339282	0.0396705
TRITD5Bv1G199930	Kinesin-like protein	0.945568	0.00227417	0.031505
TRITD4Bv1G028090	ATP synthase subunit beta G	0.94517	0.000778537	0.0165855
TRITD3Av1G175840	Microtubule-associated protein-like	0.943343	0.00230148	0.0317027
TRITD2Av1G222600	Starch synthase, chloroplastic/amyloplastic	0.941801	0.0013093	0.022781
TRITD6Av1G057730	Regulator of chromosome condensation (RCC1) family protein	0.941787	5.43256e-05	0.00374434
TRITD6Bv1G179870	Auxin efflux carrier component	0.940111	0.00440903	0.0467837
TRITD1Bv1G187070	Trehalose-6-phosphate synthase	0.939488	0.00107014	0.0201217
TRITD2Bv1G161820	Aldose 1-epimerase	0.938824	0.00294263	0.0366901
TRITD5Av1G253890	Sugar transporter, putative	0.938771	0.000970597	0.0189217
TRITD5Av1G210050	Long-Chain Acyl-CoA Synthetase	0.937316	0.000467693	0.0122659
TRITD1Av1G141440	CCT protein G	0.935819	0.00118271	0.0213355
TRITD1Bv1G139180	Transmembrane protein, putative G	0.933849	0.00102837	0.0195926
TRITD7Av1G001560	Acid invertase 1	0.933218	0.0016413	0.026053
TRITD1Av1G148980	Subtilisin-like protease	0.931424	0.000950932	0.0186768
TRITD5Bv1G235490	50S ribosomal protein L18	0.930853	0.00259386	0.033921
TRITD2Av1G198630	Oxygen-evolving enhancer protein 3-2	0.930811	0.00230474	0.0317213
TRITD2Av1G130230	Leucine-rich repeat receptor-like protein kinase family protein	0.929674	0.00323462	0.0386804
TRITD7Bv1G098220	Glutathione S-transferase family protein isoform 2	0.928793	0.00117774	0.0213181
TRITD5Av1G222660	Plant invertase/pectin methylesterase inhibitor superfamily protein	0.92862	0.00164942	0.0261727
TRITD7Bv1G152790	Kinesin-like protein	0.927683	0.000135564	0.00631168
TRITD5Bv1G109080	Glucose-1-phosphate adenylyltransferase	0.927654	0.00230939	0.031751
TRITD1Bv1G125400	Phosphatidylinositol transfer protein	0.925545	0.00406899	0.0444908
TRITD4Av1G201530	Tubulin beta chain	0.922811	1.54614e-05	0.00184261
TRITD7Av1G256140	TBC1 domain family member-like protein	0.922586	0.00183327	0.0278019
TRITD6Bv1G179630	Expansin	0.919794	0.00415732	0.0451077
TRITD3Bv1G174650	voltage-gated hydrogen channel-like protein G	0.919703	0.00361044	0.0413464
TRITD1Av1G210180	6-phosphogluconate dehydrogenase-like protein	0.919182	0.000287886	0.00925148
TRITD2Av1G017790	IAA-amino acid hydrolase ILR1	0.918488	0.00442142	0.0468612
TRITD7Bv1G184650	2-oxoglutarate (2OG) and Fe(II)-dependent oxygenase superfamily protein	0.91736	0.00426499	0.0457814
TRITD2Bv1G004160	Fructokinase-2	0.916595	0.00406978	0.0444908
TRITD5Bv1G167110	Alpha-L-fucosidase 1	0.916112	0.00424042	0.045605
TRITD4Bv1G056620	Zeaxanthin epoxidase, chloroplastic	0.915176	0.00348725	0.0403823
TRITD7Av1G204550	Polyamine oxidase 1	0.914281	0.00213827	0.0304785
TRITD2Av1G088850	Protein DETOXIFICATION	0.911696	0.00404476	0.0443797
TRITD5Av1G085720	Filament-like plant protein	0.909779	0.00260863	0.0340214
TRITD3Av1G030120	Protein phosphatase 2C	0.909672	0.00198339	0.0291647
TRITD7Av1G039210	Protein DETOXIFICATION	0.907751	0.00318067	0.0382962
TRITD7Bv1G126170	Non-lysosomal glucosylceramidase	0.906749	0.00125595	0.0222206
TRITD5Av1G243240	transducin family protein / WD-40 repeat family protein G	0.905576	0.000911877	0.018158
TRITD1Av1G136110	QWRF motif protein (DUF566)	0.905305	0.000567016	0.0136911
TRITD6Bv1G033160	Lil3 protein	0.905028	0.00244079	0.0327073
TRITD3Bv1G035310	Protein phosphatase 2C	0.904697	0.00100848	0.0193296
TRITD4Av1G194720	Mitogen-activated protein kinase kinase kinase 1	0.904017	0.00297716	0.0369583
TRITD1Bv1G165660	Kinase family protein	0.903939	0.00132382	0.0228939
TRITD1Av1G171400	Kinase	0.903308	0.000624809	0.0144593
TRITD3Av1G191390	arginine N-methyltransferase, putative (DUF688)	0.90243	0.00080596	0.0169111
TRITD4Bv1G114610	PsbB mRNA maturation factor Mbb1, chloroplastic	0.900998	0.000944958	0.0186005
TRITD6Av1G187270	Beta-xylosidase, putative	0.900412	0.00277362	0.0354058
TRITD5Av1G255690	Dirigent protein	0.898627	0.00226019	0.0314091
TRITD2Av1G035070	4-alpha-glucanotransferase	0.898068	0.00449562	0.0473769
TRITD3Av1G192540	Clustered mitochondria protein	0.896783	0.00385646	0.043132
TRITD6Bv1G204760	Protein RFT1-like protein	0.896458	0.00417787	0.0452382
TRITD5Av1G116930	Kinase family protein	0.895496	0.00216568	0.030602
TRITD2Bv1G145950	Acetyl-coenzyme A synthetase	0.89413	0.000105168	0.00549606
TRITD5Bv1G098520	Protein translocase secy subunit, putative	0.893579	0.00218525	0.0307905
TRITD5Av1G160040	Peroxisomal (S)-2-hydroxy-acid oxidase	0.892704	0.0016864	0.0264694
TRITD2Av1G029420	Peroxiredoxin	0.891495	0.00334569	0.0393156
TRITD5Bv1G168640	Homeobox leucine zipper protein	0.88761	0.0008143	0.0169848
TRITD2Av1G238950	Niemann-Pick C1 protein	0.887134	0.00332514	0.0392392
TRITD7Av1G190460	SEC14 domain and spectrin repeat-containing protein 1 G	0.885801	0.00220022	0.0309015
TRITD5Av1G100390	Response regulator	0.884993	0.000162257	0.00696296
TRITD7Bv1G000660	disease resistance protein (TIR-NBS-LRR class)	0.884946	0.0029722	0.0369473
TRITD4Av1G061560	Pre-mRNA splicing factor, putative	0.883947	0.000931158	0.0184348
TRITD5Bv1G081950	Tyrosine decarboxylase family protein	0.883893	0.00149045	0.0247343
TRITD7Bv1G012480	Protein DETOXIFICATION	0.883492	0.00114348	0.0209912
TRITD3Bv1G256650	Calcium-transporting ATPase	0.881634	0.000585171	0.013933
TRITD1Bv1G148780	1-deoxy-D-xylulose-5-phosphate synthase	0.881572	0.00310795	0.0379024
TRITD4Bv1G028210	Exocyst complex component SEC3A	0.880916	0.00364971	0.041721
TRITD6Av1G117350	Kinase family protein	0.880771	4.02239e-05	0.00322597
TRITD3Bv1G136270	Sodium Bile acid symporter family	0.877863	0.00056683	0.0136911
TRITD4Bv1G075100	30S ribosomal protein S5	0.877313	0.00463109	0.048234
TRITD5Av1G014280	Kinesin-like protein	0.874472	0.00311992	0.0379548
TRITD5Av1G198290	Protein IQ-DOMAIN 1 G	0.874039	0.00144893	0.0242898
TRITD4Bv1G035370	Short-chain dehydrogenase/reductase family protein	0.873599	0.00266917	0.0344853
TRITD2Bv1G144750	Heavy metal transport/detoxification superfamily protein G	0.87335	0.00370808	0.042136
TRITD6Bv1G133170	Lung seven transmembrane receptor, putative	0.872099	0.00226357	0.0314099
TRITD6Bv1G188230	BEST plant protein match is: (TAIR:plant.1) protein, putative G	0.872	0.000146692	0.00655899
TRITD1Av1G053170	Serine/threonine protein phosphatase 2A regulatory subunit B	0.870897	0.00148091	0.0246403
TRITD2Bv1G069160	Alpha-1,4-glucan-protein synthase [UDP-forming] 1	0.870201	0.001399	0.0236936
TRITD6Bv1G172710	Methyltransferase	0.869298	0.00447275	0.047192
TRITD3Bv1G236500	4-sulfomuconolactone hydrolase	0.868547	0.000353887	0.0104431
TRITD7Av1G028040	DUF1995 domain protein, putative (DUF1995)	0.868104	0.000209605	0.00792919
TRITD7Av1G265060	Kinase family protein	0.868071	1.43101e-05	0.00176497
TRITD2Bv1G220990	Regulator of chromosome condensation (RCC1) family with FYVE zinc finger domain-containing protein	0.867826	0.000354398	0.0104431
TRITD5Bv1G133150	Non-specific serine/threonine protein kinase	0.86774	0.000644383	0.0147661
TRITD3Bv1G215700	Chaperone protein dnaJ	0.867236	0.00483336	0.0496094
TRITD2Bv1G224370	Starch synthase family protein	0.865685	0.00112399	0.0207323
TRITD2Bv1G148970	Digalactosyldiacylglycerol synthase 1, chloroplastic	0.863261	0.000141608	0.00643887
TRITD2Av1G243300	Zinc finger family protein	0.863204	0.00450827	0.0474296
TRITD5Bv1G133070	Cinnamoyl CoA reductase	0.862992	0.00297687	0.0369583
TRITD7Av1G159040	Glycerol-3-phosphate dehydrogenase [NAD(P)+]	0.861626	0.000359242	0.0105017
TRITD1Bv1G128420	Cytochrome P450 family protein, expressed	0.860769	0.000458573	0.0120915
TRITD1Av1G025480	Beta-carotene isomerase d27, chloroplastic G	0.860058	0.00294789	0.0367249
TRITD7Bv1G201670	Glutathione S-transferase	0.859188	0.00377408	0.0426484
TRITD1Av1G085630	Late embryogenesis abundant (LEA) hydroxyproline-rich glycoprotein family G	0.859179	0.00427496	0.0457995
TRITD2Av1G148570	Aspartyl/glutamyl-tRNA(Asn/Gln) amidotransferase subunit B, putative	0.859128	0.00280171	0.0356345
TRITD3Bv1G173230	Katanin p60 ATPase-containing subunit, putative	0.857123	0.000306919	0.00963821
TRITD4Av1G135420	Pectinesterase	0.857118	0.00318448	0.0383027
TRITD5Av1G150030	DPH4-like protein G	0.853636	0.000690744	0.0154308
TRITD5Bv1G244370	30S ribosomal protein S6	0.852036	0.00284091	0.0358858
TRITD3Av1G172540	Multidrug resistance ABC transporter ATP-binding and permease protein	0.851634	0.00190257	0.0284746
TRITD4Av1G042370	Digalactosyldiacylglycerol synthase 2, chloroplastic	0.851589	0.00334345	0.0393084
TRITD5Av1G252510	Expansin protein	0.849156	0.00374118	0.0424289
TRITD2Av1G027080	Ribosomal protein-like	0.847196	0.00277945	0.0354558
TRITD2Bv1G074930	Fatty-acid desaturase	0.844553	0.00243545	0.0326918
TRITD6Bv1G213580	ABC1-like kinase	0.844077	0.00461922	0.0481527
TRITD2Av1G072670	Exocyst complex component EXO84C	0.843523	0.00156079	0.0253721
TRITD3Av1G188760	Auxin response factor G	0.84257	0.00366268	0.0417996
TRITD6Av1G073600	Branched-chain amino acid aminotransferase, putative, expressed G	0.84212	0.000128162	0.00611621
TRITD1Av1G162670	1-deoxy-D-xylulose-5-phosphate synthase	0.840318	0.000487147	0.0125308
TRITD1Av1G230740	Nucleoside diphosphate kinase	0.839676	0.00311236	0.037925
TRITD7Bv1G006800	TOM1-like protein 2	0.838967	0.00188243	0.0282969
TRITD6Av1G192740	Protein curvature thylakoid chloroplastic-like	0.838246	0.0028831	0.0362423
TRITD1Av1G132090	MLO-like protein	0.836183	0.00175845	0.0271131
TRITD2Bv1G164490	18S pre-ribosomal assembly protein gar2-related protein G	0.835458	0.0044875	0.0473185
TRITD5Av1G143220	Non-specific serine/threonine protein kinase	0.835397	0.00416083	0.0451204
TRITD6Bv1G132370	CLIP-associating family protein	0.835302	0.00151579	0.024978
TRITD3Av1G056860	ABC transporter ATP-binding protein	0.833657	0.003785	0.04273
TRITD7Bv1G147440	Pectate lyase	0.833494	0.00226377	0.0314099
TRITD4Av1G154400	Protein kinase	0.833147	0.00459278	0.0480257
TRITD1Av1G197770	Protein EMBRYONIC FLOWER 1 G	0.830525	0.00222579	0.0310677
TRITD6Bv1G048360	Auxin response factor	0.830425	0.000851862	0.0173987
TRITD4Bv1G004500	Tubulin beta chain	0.82839	0.00394095	0.0436712
TRITD1Av1G175130	Uracil phosphoribosyltransferase	0.827312	0.00257289	0.0337697
TRITD6Bv1G057640	Sugar transporter, putative	0.826614	0.00401048	0.044156
TRITD7Av1G004470	Fiber protein Fb34	0.826001	0.00169118	0.0265047
TRITD3Av1G190620	Interactor of constitutive active ROPs protein, putative G	0.825536	0.00252329	0.0333722
TRITD7Av1G177910	Glycosyltransferase	0.824442	0.00192118	0.0286184
TRITD4Av1G153200	Elongation factor P G	0.823855	0.00324905	0.0387319
TRITD6Av1G182960	Protein curvature thylakoid chloroplastic-like	0.823792	0.00333568	0.0392602
TRITD7Bv1G064330	Auxin response factor	0.823272	0.00248595	0.0330803
TRITD5Av1G130230	Glucose-1-phosphate adenylyltransferase	0.822013	0.00409644	0.0446619
TRITD1Av1G112900	Myosin heavy chain-related protein, putative	0.819887	0.00235707	0.032145
TRITD3Av1G238910	Endoribonuclease Dicer-like protein 3	0.819745	0.00273913	0.0351165
TRITD3Bv1G243920	Carboxypeptidase	0.819656	0.00252917	0.0333961
TRITD7Av1G086070	Alpha-glucan water dikinase	0.818986	0.00235824	0.0321496
TRITD2Av1G067030	Aldehyde dehydrogenase	0.818454	0.00387845	0.0432477
TRITD3Bv1G133110	Kinesin-like protein	0.814915	0.00316645	0.0382346
TRITD4Bv1G018150	Tubulin alpha chain	0.814703	0.0039657	0.0438539
TRITD2Av1G116630	Mediator of rna polymerase ii transcription subunit 33a G	0.814009	0.00218066	0.0307649
TRITD1Bv1G150840	DNA topoisomerase 2	0.812396	0.00192065	0.0286184
TRITD4Bv1G019950	Serine carboxypeptidase family protein, expressed	0.812391	0.0039143	0.0434854
TRITD3Bv1G167520	Non-specific serine/threonine protein kinase	0.812334	0.00417771	0.0452382
TRITD7Av1G254430	Receptor-like kinase	0.811444	0.00284701	0.035951
TRITD5Av1G031410	Vacuolar protein sorting-associated protein, putative (DUF1162) G	0.810885	0.000851408	0.0173987
TRITD1Av1G009120	Disease resistance protein RPM1	0.809985	0.00464792	0.0483525
TRITD5Bv1G008480	YABBY transcription factor	0.809812	0.00136234	0.0233212
TRITD2Av1G200190	Receptor-like kinase	0.809751	0.00024349	0.00856348
TRITD1Av1G123390	U-box domain-containing protein 4	0.809607	0.00165308	0.0262096
TRITD2Av1G252420	Ascorbate peroxidase	0.809175	0.002164	0.030602
TRITD4Av1G023280	Protein DETOXIFICATION	0.807116	0.00243835	0.0327011
TRITD2Bv1G146930	1,4-alpha-glucan-branching enzyme	0.806862	0.000286159	0.00922608
TRITD1Bv1G118360	Plastid lipid-associated protein	0.806394	0.00396729	0.0438539
TRITD5Bv1G171870	Alpha/beta hydrolase, putative	0.805869	0.00159764	0.0256806
TRITD2Bv1G200230	Transducin/WD40 repeat-like superfamily protein isoform 5	0.805552	0.00341463	0.0398418
TRITD2Av1G122770	Polyribonucleotide nucleotidyltransferase	0.803154	0.00262038	0.0341077
TRITD3Bv1G126480	Kinase family protein	0.802617	0.00232912	0.031909
TRITD1Av1G020520	Protein IQ-DOMAIN 1	0.80168	0.0048453	0.0496793
TRITD7Av1G103040	DHBP synthase RibB-like alpha/beta domain-containing protein	0.799549	0.00484798	0.0496793
TRITD3Bv1G228800	Ribonuclease 3-like protein 3	0.79885	0.00393717	0.043651
TRITD1Av1G032420	Cyclic nucleotide-gated channel	0.79569	0.00474729	0.0490202
TRITD1Av1G182850		0.795502	0.00163898	0.0260349
TRITD2Av1G037350	Thioredoxin reductase	0.79368	0.00426905	0.0457989
TRITD3Bv1G272270	Disease resistance protein RPM1	0.791288	0.000996349	0.0191713
TRITD5Bv1G024650	auxin canalization protein (DUF828)	0.790901	0.0025519	0.0336195
TRITD1Bv1G044840	Sodium/hydrogen exchanger	0.787993	0.00132232	0.0228873
TRITD2Bv1G227440	Thioredoxin	0.786571	0.00454564	0.0476775
TRITD2Bv1G031560	Dipeptidyl-peptidase, putative	0.785847	0.00331254	0.0391534
TRITD1Bv1G071790		0.784628	0.000618336	0.0143713
TRITD7Av1G094300	Protein kinase	0.783238	0.00220843	0.0309507
TRITD7Bv1G189220	External alternative NAD(P)H-ubiquinone oxidoreductase B1, mitochondrial	0.783002	0.00178328	0.0273513
TRITD6Bv1G139650	Kinesin-like protein	0.782307	8.78178e-05	0.00488151
TRITD1Av1G202430	Starch synthase	0.778641	0.00378919	0.0427556
TRITD7Av1G006210	Cytochrome P450	0.777643	0.00365291	0.0417361
TRITD3Av1G148420	XH/XS domain-containing family protein	0.776665	0.00422691	0.0455037
TRITD1Bv1G042210	extracellular ligand-gated ion channel protein (DUF3537)	0.776336	0.00413575	0.0449726
TRITD6Av1G203530	Pectin lyase superfamily protein	0.775525	0.0040609	0.0444819
TRITD1Av1G207420	1-acyl-sn-glycerol-3-phosphate acyltransferase	0.775505	0.00108705	0.0203078
TRITD7Av1G239120	Auxin response factor	0.7733	0.00337464	0.0395603
TRITD5Av1G155780	F-box family protein	0.773193	0.00427036	0.0457989
TRITD3Av1G262270	Calcium-transporting ATPase	0.77061	0.00422482	0.0454925
TRITD5Av1G198820	Cyclic nucleotide-gated channel	0.770282	0.00481978	0.0495042
TRITD1Bv1G116840	Membrane protein insertase YidC G	0.770143	0.00413074	0.0449685
TRITD2Av1G254850	Translation initiation factor IF-2 G	0.766566	0.00212774	0.0304623
TRITD1Bv1G046960	Replication protein A 70 kDa DNA-binding subunit	0.766132	0.00178989	0.0274242
TRITD7Av1G096470	Auxin response factor	0.76531	0.00120243	0.0215793
TRITD7Bv1G230970	Monosaccharide-sensing protein 2	0.765138	0.00153895	0.0251918
TRITD3Av1G008720	Delta(7)-sterol-C5(6)-desaturase	0.762527	0.00040155	0.0112306
TRITD7Bv1G015290	2-oxoglutarate (2OG) and Fe(II)-dependent oxygenase superfamily protein	0.76136	0.00165739	0.0262096
TRITD1Bv1G173570	MYB transcription factor	0.760693	0.00359365	0.041239
TRITD3Av1G043960		0.760094	0.00480702	0.0494188
TRITD2Av1G252020	Pectin acetylesterase	0.759504	0.00228642	0.0316187
TRITD3Bv1G063510	Phosphoenolpyruvate carboxylase	0.759088	0.00265297	0.0343611
TRITD5Bv1G025760	Kinase interacting (KIP1-like) family protein, putative	0.758141	0.00329711	0.0390344
TRITD2Bv1G183140	Remorin	0.757969	0.00426983	0.0457989
TRITD1Av1G090690	PfkB-like carbohydrate kinase family protein	0.756312	0.00276991	0.0353685
TRITD4Av1G110580	Phosphatidate phosphatase, Lipin	0.755424	0.000680093	0.015301
TRITD2Bv1G010060	NBS-LRR-like resistance protein	0.754896	0.00154992	0.0252693
TRITD6Bv1G169720	Dof zinc finger protein	0.754583	0.00120814	0.0216396
TRITD2Av1G198470	ABC transporter ATP-binding protein	0.754457	0.000523317	0.0130354
TRITD6Av1G167260	F-box-like protein	0.753855	0.00280122	0.0356345
TRITD1Bv1G150100	Tubulin beta chain	0.753838	0.000752892	0.0162573
TRITD3Bv1G181470	RNA polymerase-associated protein RTF1-like protein	0.752991	0.00331871	0.0391848
TRITD4Bv1G007070	BEL1-like homeodomain protein 6	0.752018	0.00116408	0.0211726
TRITD6Av1G212380	RING/U-box superfamily protein, putative	0.75122	0.00421219	0.0454661
TRITD3Av1G154520	Sodium Bile acid symporter family	0.749704	0.0045912	0.0480205
TRITD5Bv1G203020	Gibberellin-regulated protein 1	0.746554	0.00467623	0.0485458
TRITD7Av1G111100	TraB family protein G	0.746456	0.00167044	0.0263185
TRITD6Bv1G215920	Cytosine-specific methyltransferase	0.74466	0.00104368	0.0197827
TRITD7Bv1G062170	Sec14p-like phosphatidylinositol transfer family protein	0.742951	0.00382238	0.0428954
TRITD5Bv1G036620	Protein ENHANCED DISEASE RESISTANCE 2-like	0.740393	0.00217662	0.0307273
TRITD2Bv1G146070	ATP-dependent Clp protease ATP-binding subunit	0.74034	0.00221285	0.0309737
TRITD5Av1G204500	Phytochrome	0.739777	0.00427457	0.0457995
TRITD2Bv1G191570	Trihelix transcription factor GT-2	0.734294	0.00450127	0.0474018
TRITD3Av1G009950	Alpha-glucosidase	0.732222	0.00260547	0.0340001
TRITD5Av1G099650	Nucleosome-remodeling factor subunit BPTF	0.732159	0.000792954	0.0167274
TRITD4Bv1G157130	30S ribosomal protein S10, putative	0.730979	0.00440089	0.0467215
TRITD1Bv1G229290	Argonaute	0.729054	0.00329726	0.0390344
TRITD3Bv1G220670	Beta-glucosidase	0.728999	0.00237994	0.0322676
TRITD6Av1G067810	DUF1680 domain protein	0.728651	1.01263e-05	0.00139279
TRITD3Av1G024490	Disease resistance protein RPM1	0.728368	0.00435976	0.0464176
TRITD5Bv1G090160	Homoserine dehydrogenase	0.727358	0.000256044	0.00874301
TRITD4Av1G136060	Xyloglucan endotransglucosylase/hydrolase	0.726936	0.000170859	0.00716342
TRITD6Av1G089200	Kinesin-like protein	0.725444	0.000584397	0.0139295
TRITD2Bv1G216300	Translation initiation factor IF-2 G	0.724144	0.0015103	0.0249245
TRITD1Bv1G143100	RING/U-box superfamily protein, putative	0.7235	0.00158188	0.0255471
TRITD2Av1G237850	Argonaute	0.723461	6.1392e-05	0.00400217
TRITD6Av1G226510	Calcium-dependent protein kinase	0.723273	0.00342502	0.0398899
TRITD1Av1G161800	PH-response transcription factor pacC/RIM101 isoform 3 G	0.72063	0.00348256	0.0403594
TRITD5Av1G090730	SAP domain containing protein, expressed	0.72033	0.000503852	0.0127466
TRITD2Bv1G187580	Transporter-related family protein G	0.719421	0.000960167	0.0187836
TRITD6Bv1G053210	DNA-directed RNA polymerase subunit	0.719024	0.00254175	0.0335026
TRITD3Bv1G274320	F-box domain containing protein	0.71745	0.00456074	0.0477692
TRITD4Bv1G183110	Callose synthase	0.716197	0.00316159	0.0382111
TRITD6Av1G010770	Sialyltransferase-like protein 2	0.715058	0.00191602	0.0285798
TRITD3Av1G243450	Sucrose-phosphate synthase	0.715003	8.75383e-05	0.00487205
TRITD4Av1G175570	Exocyst complex component SEC3A	0.714832	0.00401182	0.0441598
TRITD5Bv1G133710	U-box domain-containing protein	0.712634	0.00414294	0.0450243
TRITD0Uv1G052820	Protein LOW PSII ACCUMULATION 3, chloroplastic [Source:Projected from Arabidopsis thaliana (AT1G73060) UniProtKB/Swiss-Prot;Acc:Q8H0W0]	0.711714	0.00240464	0.032512
TRITD2Av1G137880	Outer arm dynein light chain 1	0.70809	0.00383489	0.0429665
TRITD6Av1G046350	MYB-related transcription factor	0.706024	0.00250638	0.0332727
TRITD7Av1G229290	Zinc finger protein, putative	0.703647	0.00304571	0.0374308
TRITD3Bv1G256280	Hydroxyproline-rich glycoprotein-like G	0.703644	0.00476701	0.0491322
TRITD3Av1G145500	DNA/RNA helicase protein	0.703578	0.000728801	0.0159777
TRITD2Av1G244390	L-asparaginase, putative	0.702261	0.00463574	0.0482597
TRITD3Av1G219280	Kinase	0.700523	0.00251866	0.0333613
TRITD3Bv1G205620	Alpha-1,4 glucan phosphorylase	0.697779	0.00175862	0.0271131
TRITD1Bv1G178580	NAD(P)H dehydrogenase (Quinone)	0.69284	0.000171329	0.00716342
TRITD5Bv1G075030	SAP domain containing protein, expressed	0.688863	0.00110066	0.0204963
TRITD5Av1G129910	Homoserine dehydrogenase	0.687988	0.00144843	0.0242898
TRITD1Bv1G222730	Protein N-methyltransferase	0.687012	0.000917673	0.0182164
TRITD4Bv1G108240	Dedicator of cytokinesis	0.679649	0.00405636	0.0444575
TRITD4Bv1G026640	BTB/POZ domain-containing protein	0.674631	0.000905487	0.0180793
TRITD5Av1G205670	Alpha-1,4 glucan phosphorylase	0.671313	0.00245131	0.0327958
TRITD6Av1G005430	chromatin remodeling factor	0.670858	0.00298458	0.036978
TRITD2Av1G271310	Aldose 1-epimerase family protein	0.670626	0.000377006	0.0107775
TRITD7Bv1G060720	Alpha-glucan water dikinase	0.670512	0.000455924	0.0120905
TRITD5Bv1G093040	Dual specificity protein phosphatase, putative G	0.670233	0.00398576	0.0439817
TRITD5Bv1G194510	Kinase interacting (KIP1-like) family protein	0.666635	0.000953118	0.018695
TRITD5Av1G162040	Chitinase-like protein	0.663115	0.00433792	0.0462576
TRITD3Bv1G092550	DNA gyrase subunit B	0.662299	0.00258182	0.0338403
TRITD7Av1G055060	Alpha/beta-Hydrolases superfamily protein, putative	0.662223	0.000704119	0.0156408
TRITD5Av1G132440	2-aminoethanethiol dioxygenase	0.66141	0.00471051	0.0487871
TRITD4Av1G045350	Guanosine nucleotide diphosphate dissociation inhibitor	0.66124	0.00115842	0.0211041
TRITD4Bv1G040190	Peroxidase	0.660084	0.00318426	0.0383027
TRITD4Av1G151710	XH/XS domain-containing family protein	0.656738	0.0013067	0.0227595
TRITD1Bv1G057020	Kelch-like protein	0.654075	0.00102348	0.019522
TRITD6Bv1G128830	Alpha-galactosidase	0.654069	0.00327147	0.038864
TRITD4Bv1G173970	Receptor-like protein kinase	0.653032	0.00486356	0.0497816
TRITD4Bv1G035350	MLO-like protein	0.653016	0.00345143	0.0401026
TRITD2Av1G291890	Chaperone protein DnaJ	0.652822	0.00280841	0.0356862
TRITD4Bv1G076940	Receptor protein kinase, putative	0.652577	0.00138071	0.0234687
TRITD1Av1G136830	Expansin protein	0.652515	0.00155183	0.0252819
TRITD6Bv1G205020	Ankyrin repeat-containing protein, putative	0.649803	0.00236562	0.0322182
TRITD6Bv1G220670	Auxin-responsive protein	0.648211	0.00301904	0.0372157
TRITD4Bv1G126360	Guanosine nucleotide diphosphate dissociation inhibitor	0.64802	0.00172123	0.0267965
TRITD7Av1G215670	FAD-binding Berberine family protein	0.647949	0.00271835	0.0349105
TRITD3Bv1G234800	Sucrose-phosphate synthase	0.644141	0.000590663	0.0140235
TRITD1Bv1G056380	Ubiquitin carboxyl-terminal hydrolase 12	0.642752	0.00137139	0.0233837
TRITD4Bv1G008980	Phosphatidylinositol N-acetyglucosaminlytransferase subunit P-like protein	0.639914	0.00392379	0.0435786
TRITD4Av1G177050	BTB/POZ domain-containing protein	0.634679	0.00130755	0.0227595
TRITD7Bv1G170020	ATP-citrate synthase, putative	0.629064	0.00315127	0.0381221
TRITD3Av1G044930	Acyl-protein thioesterase 2	0.624873	0.00317777	0.0382905
TRITD6Av1G065580	Glycine cleavage system H family protein	0.622555	0.00406627	0.0444908
TRITD1Av1G069390	Histone H2A	0.61934	0.000273509	0.00902128
TRITD7Bv1G108620	Homeodomain-like superfamily protein	0.618725	0.00116512	0.021183
TRITD3Av1G111450	CRS2-associated factor 1, chloroplastic G	0.617511	0.00445428	0.0470862
TRITD5Av1G182370	Pseudo response regulator	0.614215	0.00248112	0.0330422
TRITD3Bv1G012140	Delta(7)-sterol-C5(6)-desaturase	0.613224	0.00114149	0.0209773
TRITD1Bv1G152310	TPX2 (Targeting protein for Xklp2) family protein G	0.612186	0.00353121	0.040743
TRITD2Av1G175990	Pollen specific protein	0.611842	0.00260006	0.0339694
TRITD4Av1G062680	RNA-dependent RNA polymerase	0.605275	0.00292348	0.0365537
TRITD2Av1G230340	Transporter family protein	0.604391	0.00161962	0.0258409
TRITD7Av1G197290	Beta-galactosidase	0.600059	0.000225384	0.00820541
TRITD1Bv1G096750	Esterase/lipase/thioesterase-like protein	0.598402	0.0014857	0.0246924
TRITD7Av1G102980	65-kDa microtubule-associated-like protein	0.597902	0.000246271	0.00858669
TRITD6Av1G186120	Annexin	0.597002	0.00401025	0.044156
TRITD5Av1G230850	SCAR family protein G	0.592358	0.000256711	0.00874526
TRITD3Av1G166320	Alpha-amylase	0.58279	0.000216628	0.00803729
TRITD4Av1G144010	Chaperone ClpB	0.576876	0.00450914	0.0474296
TRITD7Av1G151430	Homeodomain-like superfamily protein	0.575002	0.00203175	0.0296125
TRITD2Av1G147330	Longifolia protein	0.567877	0.002583	0.0338421
TRITD6Bv1G073960	DUF1680 domain protein	0.567776	0.00264583	0.0342957
TRITD3Av1G227260	Nuclear matrix protein 1	0.564094	0.00388483	0.0432863
TRITD3Av1G017790	Actin/actin-like family protein	0.559048	0.00166415	0.0262566
TRITD2Av1G261450	Starch synthase family protein	0.556335	0.00282331	0.0357327
TRITD6Av1G119700	Protein phosphatase 2C	0.550026	0.0037749	0.0426484
TRITD5Bv1G049670	Ankyrin repeat protein-like	0.547963	0.00165772	0.0262096
TRITD7Bv1G191580	Glutamate receptor	0.543967	0.00433619	0.0462551
TRITD5Av1G199700	Kinase interacting (KIP1-like) family protein	0.53831	0.00030461	0.00961217
TRITD2Bv1G014190	Defensin	0.529305	0.00384315	0.0430305
TRITD3Bv1G031160	Protein RST1	0.528821	0.00379943	0.0427844
TRITD3Bv1G133770	Mitogen-activated protein kinase	0.522659	0.00387348	0.0432049
TRITD5Bv1G120200	Potassium transporter	0.519741	0.00311507	0.037943
TRITD2Bv1G045640	Nucleosome-remodeling factor subunit	0.488072	0.002936	0.0366485
TRITD4Bv1G090800	Villin	0.477135	0.00339204	0.0396705
TRITD7Av1G180720	rRNA adenine N(6)-methyltransferase	-0.461614	0.00262188	0.0341143
TRITD4Av1G049470	Peroxidase family protein	-0.472978	0.0028822	0.0362412
TRITD7Av1G157280	Tyrosine--tRNA ligase	-0.479766	0.00282934	0.0357966
TRITD7Bv1G222180	60S ribosomal protein L27	-0.484432	0.00468372	0.0485886
TRITD2Av1G084330	Cysteine-rich receptor kinase	-0.485709	0.00427444	0.0457995
TRITD3Bv1G283280	Chaperone protein dnaJ, putative	-0.514127	0.00159234	0.0256413
TRITD2Bv1G120280	MD-2-related lipid recognition domain-containing protein / ML domain-containing protein	-0.515213	0.000514018	0.0128794
TRITD5Bv1G249000	DNA polymerase epsilon subunit, putative	-0.518714	0.00369255	0.0420165
TRITD1Bv1G173170	60S ribosomal protein L30	-0.520634	0.00458657	0.0479853
TRITD4Av1G152660	Methyltransferase-related protein, putative G	-0.541199	0.00215476	0.0305544
TRITD1Bv1G052020	Ethylene receptor	-0.547475	0.00405383	0.0444575
TRITD5Av1G005510	Receptor protein kinase, putative	-0.548428	0.00399437	0.0440419
TRITD3Av1G267190	cysteine-rich/transmembrane domain A-like protein	-0.549376	0.00405499	0.0444575
TRITD2Bv1G162440	60S ribosomal protein L34	-0.551154	0.000777842	0.0165855
TRITD5Bv1G155160	Calcium-transporting ATPase	-0.553362	0.00453344	0.0476177
TRITD2Av1G063080	40S ribosomal protein S13	-0.556481	0.00230974	0.031751
TRITD5Av1G245520	E2 ubiquitin-conjugating-like enzyme	-0.559435	0.00217797	0.0307367
TRITD3Av1G287390	Chaperone protein dnaJ, putative	-0.562256	0.00292775	0.0365778
TRITD7Av1G016260	SPX domain-containing family protein	-0.564598	0.00434176	0.0462813
TRITD1Bv1G128030	Magnesium transporter MRS2-like protein G	-0.565208	0.00281029	0.0356898
TRITD4Av1G141530	Alpha/beta-Hydrolases superfamily protein	-0.565361	0.00314679	0.038112
TRITD3Av1G213400	sorting nexin	-0.565582	0.00445315	0.0470862
TRITD3Bv1G279630	40S ribosomal protein S28	-0.566065	0.001371	0.0233837
TRITD7Bv1G206130	Diphthamide biosynthesis protein 3	-0.57394	0.00133986	0.0230514
TRITD2Av1G051690	40S ribosomal protein S6	-0.574195	0.00426375	0.0457814
TRITD7Av1G170440	Adenylate kinase	-0.576859	0.003448	0.0400737
TRITD7Av1G098320	NAD(P)-binding Rossmann-fold superfamily protein G	-0.577973	0.00250553	0.0332713
TRITD2Av1G014920	40S ribosomal protein S6	-0.578609	0.00302669	0.0372583
TRITD1Bv1G142870	Protein RETICULATA, chloroplastic	-0.579125	0.00453491	0.0476196
TRITD3Bv1G029050	Pyrimidine-specific ribonucleoside hydrolase	-0.579548	0.00348643	0.0403823
TRITD3Av1G178480	60S ribosomal protein L37a	-0.587254	0.00315026	0.0381221
TRITD6Av1G083430	Nucleolar protein 12	-0.589481	0.00279068	0.0355421
TRITD2Bv1G076360	Calcium-dependent lipid-binding domain-containing protein	-0.592287	0.00302988	0.0372873
TRITD3Bv1G199730	30S ribosomal protein S12	-0.59798	0.00452149	0.0475258
TRITD6Av1G172570	Universal stress protein A-like protein	-0.600676	0.00319514	0.0383935
TRITD2Bv1G200620	Transmembrane protein 184C	-0.601369	0.00187722	0.0282471
TRITD3Av1G154970	Tat pathway signal sequence family protein G	-0.601397	0.00374822	0.0424833
TRITD1Av1G146750	Elongation factor 4 G	-0.601624	0.0045057	0.0474159
TRITD3Bv1G261720	Pyrroline-5-carboxylate reductase	-0.603931	0.00353389	0.0407633
TRITD3Av1G049330	Ribosomal protein L24	-0.605048	0.00155631	0.025327
TRITD5Bv1G132830	Cytochrome c oxidase copper chaperone	-0.607825	0.00427777	0.0458076
TRITD1Bv1G026220	RNA polymerase II-associated factor 1	-0.611127	0.00408413	0.0445919
TRITD5Av1G028080	N-carbamyl-L-amino acid amidohydrolase	-0.61203	0.00326193	0.0388039
TRITD6Av1G182040	RNA-binding family protein	-0.612704	0.00157514	0.0255091
TRITD1Bv1G133440	Peptide methionine sulfoxide reductase MsrA	-0.612952	0.00133546	0.0230202
TRITD6Av1G177120	PRELI/MSF1-like protein	-0.613303	0.00186756	0.0281524
TRITD2Av1G184320	40S ribosomal protein S10	-0.616943	0.00367834	0.0419192
TRITD2Bv1G151080	40S ribosomal protein S10	-0.618558	0.00324063	0.0386879
TRITD4Av1G224990	Epoxide hydrolase 2	-0.619059	0.00340525	0.0397532
TRITD3Bv1G245710	senescence-associated gene 13 G	-0.620575	0.00232819	0.031906
TRITD5Bv1G023240	Glutathione S-transferase	-0.62567	0.00287291	0.036148
TRITD5Bv1G023800	Glutathione S-transferase	-0.628583	0.000621628	0.0144307
TRITD4Av1G030930	Kinase family protein	-0.629769	0.00323376	0.0386804
TRITD3Av1G214970	30S ribosomal protein S12	-0.631292	0.00216488	0.030602
TRITD3Av1G234340	2-C-methyl-D-erythritol 4-phosphate cytidylyltransferase	-0.631797	0.000809273	0.016939
TRITD2Av1G236670	E3 ubiquitin-protein ligase G	-0.632204	0.00251318	0.0333232
TRITD7Bv1G068630	Basic helix-loop-helix transcription factor	-0.632975	0.00306877	0.0376306
TRITD5Bv1G228460	60S ribosomal protein L24	-0.633036	0.00205271	0.0297933
TRITD0Uv1G043110		-0.633263	0.00195245	0.0289294
TRITD7Av1G205660	Adenylate kinase	-0.635499	0.00156077	0.0253721
TRITD1Bv1G207750	Tropinone reductase-like protein	-0.639136	0.00175257	0.0270759
TRITD3Bv1G151350	Proliferating cell nuclear antigen	-0.639822	0.00479828	0.0493631
TRITD4Bv1G193220	Multidrug resistance protein ABC transporter family	-0.640728	0.000205448	0.00785873
TRITD4Av1G087090	Sodium/hydrogen exchanger	-0.644886	0.0021377	0.0304785
TRITD2Av1G009330	Glutamyl-tRNA(Gln) amidotransferase subunit A	-0.645518	0.000335572	0.010217
TRITD1Av1G222340	Chaperone protein DnaJ	-0.64581	0.0023439	0.0320381
TRITD4Av1G184000	Transducin/WD-like repeat-protein	-0.64595	0.00424484	0.0456305
TRITD5Av1G249970	Branched-chain-amino-acid aminotransferase	-0.646947	0.000557011	0.0135821
TRITD3Av1G090620	2-isopropylmalate synthase 2	-0.649871	0.0042165	0.0454908
TRITD3Bv1G183770	Fatty acid oxidation complex subunit alpha	-0.651853	0.00197731	0.0291382
TRITD7Av1G119820	Multiple myeloma tumor-associated protein 2	-0.654263	0.00146089	0.0243883
TRITD5Av1G130220	Triose phosphate/phosphate translocator, chloroplastic	-0.655835	0.000878192	0.0177492
TRITD2Av1G204630	Amine oxidase	-0.656671	4.15936e-05	0.00328361
TRITD5Bv1G048970	Nucleolar complex 3-like protein	-0.656829	0.0044203	0.0468605
TRITD2Bv1G078270	Bet1-like protein	-0.657408	0.00213663	0.0304785
TRITD2Av1G254390	MIP18 family protein	-0.657867	0.00413563	0.0449726
TRITD2Bv1G223710	Protein kinase family protein	-0.658115	0.00488732	0.0499789
TRITD7Bv1G210650	Protein transport protein Sec61 subunit gamma	-0.659627	0.00248912	0.0331028
TRITD4Av1G188110	Alpha/beta-hydrolase superfamily protein	-0.664532	0.00413321	0.0449726
TRITD5Av1G143840		-0.667171	0.00454013	0.0476542
TRITD7Av1G001120	Guanine nucleotide-binding protein subunit alpha-like protein	-0.668351	0.00381756	0.0428954
TRITD7Av1G054450	BZIP transcription factor family protein	-0.673539	0.00138028	0.0234687
TRITD1Bv1G051650	Leucine aminopeptidase, putative	-0.677867	0.00364714	0.0417023
TRITD6Bv1G136510	Nitrilase	-0.678555	0.000452546	0.0120574
TRITD7Av1G107190	Retinoblastoma-related protein	-0.679043	0.00482431	0.0495393
TRITD6Av1G005670	Ribosomal protein L37	-0.679186	0.00209344	0.030136
TRITD4Bv1G206960	Procollagen-lysine,2-oxoglutarate 5-dioxygenase 1 G	-0.679868	0.00040299	0.0112579
TRITD3Bv1G092970	2-isopropylmalate synthase 2	-0.679906	0.00397779	0.0439264
TRITD3Bv1G253250	ATP-sensitive inward rectifier potassium channel 11 G	-0.681652	0.00189209	0.028375
TRITD2Av1G036400	E3 ubiquitin-protein ligase	-0.681824	0.00250089	0.0332295
TRITD5Bv1G208220	Elongation factor 1-alpha	-0.681969	0.0048526	0.0497037
TRITD2Bv1G046730	E3 ubiquitin-protein ligase	-0.686244	0.00376438	0.0425849
TRITD3Bv1G168750	Regulator of chromosome condensation (RCC1) family protein	-0.690547	0.00102378	0.019522
TRITD3Av1G150030	Protein DETOXIFICATION	-0.691391	0.0030489	0.0374392
TRITD1Av1G203910	Type I inositol-1,4,5-trisphosphate 5-phosphatase 1	-0.69291	0.00328712	0.0389874
TRITD7Bv1G109580	Tobamovirus multiplication protein 2A G	-0.693737	0.00429483	0.045935
TRITD7Bv1G178420	Leucine-rich repeat receptor-like protein kinase family	-0.696883	0.00474214	0.0489893
TRITD1Av1G098950	Transporter-related family protein	-0.697295	0.0037645	0.0425849
TRITD2Bv1G198700	E3 ubiquitin-protein ligase G	-0.698626	0.0028891	0.0362767
TRITD6Av1G215350	Kinase, putative	-0.700106	0.00161854	0.0258392
TRITD7Av1G118270	Ribosomal protein	-0.701427	0.00292514	0.0365643
TRITD2Av1G008250	3-ketoacyl-CoA thiolase	-0.701465	0.00209771	0.0301877
TRITD5Bv1G033920	rRNA-processing protein UTP23 like	-0.701939	0.00321327	0.0385103
TRITD3Av1G208780	NADH-cytochrome b5 reductase	-0.702495	0.0038515	0.0430983
TRITD1Bv1G117370	FAS-associated factor 2-B	-0.703366	0.000941554	0.0185745
TRITD4Av1G230370	Cysteine synthase	-0.703484	0.00353116	0.040743
TRITD1Bv1G173940	disease resistance family protein / LRR family protein	-0.704124	0.000740448	0.0161289
TRITD3Bv1G190250	Pentatricopeptide repeat-containing protein G	-0.706075	0.00300074	0.0370765
TRITD2Av1G018820	2-oxoglutarate dehydrogenase E1 component family protein	-0.706522	0.00333031	0.039241
TRITD2Bv1G264410	Protein NRT1/ PTR FAMILY 5.5	-0.707462	0.00212612	0.0304605
TRITD3Av1G252670	Alcohol dehydrogenase, putative	-0.709691	0.0039792	0.043931
TRITD4Bv1G199590	Branched-chain-amino-acid aminotransferase	-0.710183	0.00152346	0.0250487
TRITD4Bv1G175000	Vacuolar-sorting-associated protein 37-like protein	-0.710518	0.00298527	0.036978
TRITD2Bv1G257480	Stem-specific protein TSJT1	-0.711371	0.00141009	0.023827
TRITD2Bv1G027920	AMP deaminase	-0.712385	0.00300059	0.0370765
TRITD7Av1G062920	Transmembrane protein 14C	-0.713232	0.00145535	0.0243363
TRITD7Bv1G123300	COP9 signalosome complex subunit 3	-0.714613	0.00226307	0.0314099
TRITD1Av1G145250	Acyltransferase, putative	-0.714696	0.00385978	0.0431475
TRITD3Av1G213030	Amino acid transporter-like protein	-0.716552	0.00149787	0.0248308
TRITD3Av1G213220	Heavy metal transport/detoxification superfamily protein	-0.717392	0.00478624	0.0492962
TRITD5Bv1G217260	Basic-leucine zipper (BZIP) transcription factor family	-0.718692	0.00051262	0.0128661
TRITD4Av1G187330	transmembrane protein	-0.720049	0.000786992	0.0166833
TRITD5Av1G003850	WD repeat-containing protein 43	-0.720892	0.00148912	0.0247215
TRITD5Av1G171830	Cobalt ion binding protein G	-0.721616	0.00085677	0.0174404
TRITD6Av1G048900	Glutathione synthetase	-0.721667	0.0022947	0.0316794
TRITD7Bv1G221930	Coatomer subunit beta'-1	-0.724133	0.00426504	0.0457814
TRITD7Bv1G028120	Nitrilase/cyanide hydratase and apolipoprotein N-acyltransferase family protein	-0.725319	0.000202741	0.00781564
TRITD3Bv1G256050	NBS-LRR-like resistance protein	-0.725541	0.00307893	0.0376619
TRITD7Bv1G141550	rRNA adenine N(6)-methyltransferase	-0.726461	0.00078761	0.0166833
TRITD7Av1G088140	WPP domain-interacting protein 1 G	-0.726568	0.00332967	0.039241
TRITD7Bv1G099810	Phospholipase D G	-0.726903	0.00475904	0.0490955
TRITD4Bv1G011000	Elongation of very long chain fatty acids protein 3	-0.728134	0.00276316	0.0353128
TRITD2Av1G246490	Lecithin-cholesterol acyltransferase-like 4 G	-0.72916	0.00205291	0.0297933
TRITD2Av1G286120	Anamorsin homolog	-0.729555	0.0035489	0.040894
TRITD7Av1G269400	Glutathione S-transferase	-0.729685	0.00216759	0.0306193
TRITD6Av1G046530	Ubiquitin thioesterase OTU1	-0.730982	0.00127038	0.0223749
TRITD7Av1G183520	DGCR14 protein	-0.73302	0.00161073	0.0257422
TRITD6Bv1G134260	RNA-binding protein 42 G	-0.733622	0.000600081	0.0141495
TRITD3Bv1G091870	PQ-loop repeat family protein / transmembrane family protein	-0.733796	0.0014419	0.0242358
TRITD2Bv1G122860	GCK domain-containing protein	-0.734575	0.00324578	0.0387137
TRITD1Av1G138820	Calcineurin B-like protein	-0.7346	0.00366423	0.0418011
TRITD5Av1G244640	ABC subfamily C transporter	-0.73555	0.000609723	0.0142884
TRITD2Av1G283480	Cysteine protease, putative	-0.739522	8.98829e-06	0.00131646
TRITD7Av1G042970	Glycerol 3-phosphate permease	-0.740374	0.000977229	0.0189678
TRITD7Av1G203060	DDB1- and CUL4-associated factor 6 G	-0.742897	0.00441991	0.0468605
TRITD2Bv1G208650	Tropinone reductase 2	-0.743881	0.00171594	0.0267601
TRITD5Av1G043340	APOLLO	-0.745713	0.00296212	0.036861
TRITD2Av1G097970	Rho gtpase-activating protein	-0.746071	0.00186604	0.0281455
TRITD6Av1G219370	Serine/threonine-protein kinase	-0.751426	0.00192642	0.0286677
TRITD5Av1G142610	QWRF motif protein (DUF566)	-0.752348	0.000358488	0.0105017
TRITD3Bv1G251730	Transmembrane protein 45B G	-0.753726	0.000829303	0.0171745
TRITD2Av1G185410	Kinase family protein	-0.755667	0.00307089	0.0376454
TRITD6Bv1G019540	Histone H4	-0.755778	0.0011796	0.0213181
TRITD3Av1G112220	Shikimate dehydrogenase, 3-dehydroquinate dehydratase	-0.756083	0.00298475	0.036978
TRITD3Bv1G247100	WD repeat domain phosphoinositide-interacting protein	-0.757098	0.00287401	0.0361483
TRITD6Bv1G151670	Protein SLOW GREEN 1, chloroplastic	-0.757655	0.000141431	0.00643887
TRITD3Bv1G002070	Transcription elongation factor SPT5 G	-0.757864	0.00303222	0.0373058
TRITD0Uv1G044130		-0.758944	0.00181936	0.027719
TRITD7Bv1G125280	U-box domain-containing protein 1	-0.759271	0.00485256	0.0497037
TRITD1Av1G034220	Sucrose-phosphatase	-0.759428	0.00153694	0.0251681
TRITD4Bv1G019400	transmembrane protein	-0.759612	0.00237892	0.0322636
TRITD4Av1G220830	Electron transfer flavoprotein subunit alpha, mitochondrial	-0.760682	0.000524298	0.0130488
TRITD6Bv1G153400		-0.76118	0.00274853	0.0351762
TRITD3Bv1G059350	Avr9/Cf-9 rapidly elicited protein	-0.761319	0.0007076	0.0156772
TRITD5Bv1G114130	Receptor-like protein kinase	-0.761732	0.00079154	0.0167188
TRITD4Av1G230320	Acetyl-coenzyme A carboxylase carboxyl transferase subunit alpha	-0.762728	0.00173265	0.0269083
TRITD3Bv1G003250	Receptor kinase, putative, expressed	-0.764487	0.00402676	0.0442586
TRITD7Av1G030010	Acetyl-coenzyme A carboxylase carboxyl transferase subunit alpha	-0.764897	0.00036397	0.0105851
TRITD4Av1G009100	Neurogenic locus notch homolog protein 1	-0.765351	0.00130706	0.0227595
TRITD1Av1G035120	1-aminocyclopropane-1-carboxylate oxidase	-0.765598	0.00244202	0.0327108
TRITD6Av1G135720	Nicotinamidase 1	-0.766197	0.00236587	0.0322182
TRITD2Bv1G066690	Strictosidine synthase	-0.768869	0.00145454	0.0243363
TRITD2Bv1G023030	Acetyltransferase component of pyruvate dehydrogenase complex	-0.769576	0.00154474	0.0252309
TRITD5Av1G218500	Carboxylesterase 1	-0.771058	0.00152875	0.0250709
TRITD2Av1G056290	Stress responsive alpha-beta barrel domain protein	-0.771308	0.00232213	0.031872
TRITD3Bv1G265740	GPI-anchored protein LORELEI G	-0.771721	0.00151808	0.024988
TRITD6Bv1G163390	Thioredoxin reductase	-0.775074	0.00431939	0.0461091
TRITD1Bv1G157720	Cytochrome P450	-0.775611	0.000442568	0.0119476
TRITD2Bv1G069940	RNA-binding protein-like	-0.77685	0.000569439	0.0137124
TRITD5Av1G133330	Protein phosphatase 2C	-0.777536	0.00355516	0.0409239
TRITD4Bv1G022820	Kinase PfkB	-0.777716	0.00176142	0.0271374
TRITD6Av1G213080	Cytochrome b5 reductase 4 G	-0.778021	0.00315357	0.0381245
TRITD2Bv1G010820	Chitinase	-0.781537	0.00252268	0.0333722
TRITD3Av1G249250	YGL010w-like protein	-0.781679	0.000498478	0.012661
TRITD2Bv1G237630	D-3-phosphoglycerate dehydrogenase	-0.781726	0.00165712	0.0262096
TRITD2Bv1G246170	Serine/threonine-protein kinase	-0.782205	0.0035445	0.0408539
TRITD3Bv1G014840	PR5-like receptor kinase	-0.783426	0.000840717	0.017306
TRITD6Av1G166670	Protein SLOW GREEN 1, chloroplastic	-0.784302	0.00051438	0.0128812
TRITD7Av1G214650	BZIP transcription factor protein	-0.784854	0.00179527	0.0274878
TRITD2Bv1G219480	Ribosome biogenesis protein BRX1-like protein	-0.78668	0.00298391	0.036978
TRITD4Bv1G028370	Eukaryotic translation initiation factor 3 subunit B	-0.787317	0.00133267	0.0229989
TRITD7Av1G092660	DSBA oxidoreductase family protein	-0.787745	0.00123955	0.0220324
TRITD5Bv1G122390	Inositol-1,4,5-trisphosphate 5-phosphatase 4 isoform 1 G	-0.78801	0.00308603	0.0377384
TRITD2Bv1G171820	Glucose-6-phosphate 1-dehydrogenase	-0.79005	0.00128469	0.0225319
TRITD6Bv1G151050	Receptor-like protein kinase	-0.792566	0.00221208	0.0309737
TRITD6Av1G075700	Cytochrome P450, putative	-0.793737	0.00245887	0.0328476
TRITD6Bv1G131790	histone acetyltransferase of the CBP family 12 G	-0.794034	0.000178307	0.00725034
TRITD0Uv1G036590		-0.794509	0.00371162	0.0421581
TRITD7Av1G005600	Haloacid dehalogenase-like hydrolase family protein	-0.795054	0.000491193	0.0125692
TRITD2Bv1G203670	Serine carboxypeptidase family protein, expressed	-0.795305	0.00169862	0.0265839
TRITD1Av1G214250	Ribosomal protein	-0.796119	0.000272661	0.00902128
TRITD7Bv1G201890	DUF21 domain-containing protein	-0.798488	0.0026791	0.034576
TRITD5Bv1G007820	N-carbamoylputrescine amidase	-0.799321	0.00159712	0.0256806
TRITD3Av1G205080	RING/U-box superfamily protein	-0.799459	0.000993576	0.0191599
TRITD5Av1G151250	Mitochondrial carrier protein	-0.799633	0.00085982	0.0174731
TRITD2Bv1G106540	Rho gtpase-activating protein	-0.800031	0.00215432	0.0305544
TRITD3Av1G256230	Leucine-rich repeat receptor-like protein kinase family protein	-0.800312	0.0016407	0.0260529
TRITD6Av1G165440	2-C-methyl-D-erythritol 2,4-cyclodiphosphate synthase	-0.800348	0.000122731	0.00597663
TRITD4Bv1G067650	Mannose-6-phosphate isomerase	-0.80135	0.00218232	0.0307786
TRITD5Av1G119230	Aspartate--tRNA ligase	-0.802558	0.00302234	0.037237
TRITD2Av1G065210	Transporter-related family protein	-0.80294	0.004392	0.0466492
TRITD6Av1G021220	Bax inhibitor 1-like protein	-0.805884	0.00379225	0.0427581
TRITD5Bv1G141850	Peroxidase	-0.807364	0.000469239	0.0122827
TRITD7Av1G275610	Protein kinase	-0.811036	0.0013951	0.0236456
TRITD6Av1G135150	4-hydroxy-3-methylbut-2-en-1-yl diphosphate synthase (flavodoxin)	-0.811474	0.0028068	0.0356759
TRITD7Bv1G168010	ADP-ribosylation factor-like protein 6 G	-0.812399	0.0021409	0.0304785
TRITD1Av1G106600	Alpha-galactosidase	-0.81284	0.00271082	0.0348468
TRITD3Av1G208170	Protein RETICULATA, chloroplastic	-0.815028	7.29872e-05	0.00437972
TRITD1Bv1G222180	Amino acid transporter, putative	-0.817001	0.0032065	0.0384512
TRITD5Bv1G216250	Bax inhibitor-1 family protein	-0.817757	0.00157465	0.0255091
TRITD7Bv1G099480	Carboxypeptidase	-0.817839	0.00212625	0.0304605
TRITD5Av1G189550	LIM domain and RING finger protein	-0.817908	0.00296099	0.0368572
TRITD1Bv1G008680	SKP1-like protein 4 G	-0.818776	0.00124363	0.0220872
TRITD4Av1G172460	Fe/S biogenesis protein nfuA	-0.818944	0.0024816	0.0330422
TRITD3Av1G007890	Kinase family protein	-0.82063	0.00326205	0.0388039
TRITD5Bv1G070680	Alpha-(1,4)-fucosyltransferase G	-0.822329	0.00128719	0.022555
TRITD6Av1G006880	1-deoxy-D-xylulose 5-phosphate synthase 1	-0.823083	0.00123572	0.0219817
TRITD1Bv1G044610	F-box domain containing protein	-0.823134	0.00235718	0.032145
TRITD2Bv1G217460	E3 ubiquitin-protein ligase RNF14	-0.823652	0.00314825	0.038112
TRITD3Av1G240400	Bifunctional inhibitor/lipid-transfer protein/seed storage 2S albumin-like protein	-0.823848	0.00136902	0.0233815
TRITD6Bv1G025810	Pentatricopeptide repeat-containing protein	-0.823967	0.00227335	0.0315036
TRITD5Bv1G236400	Epoxide hydrolase 2	-0.826177	0.00078199	0.0166123
TRITD4Av1G194860	Elongation of very long chain fatty acids protein 3	-0.826904	0.00126162	0.0222565
TRITD1Bv1G218110	2-oxoglutarate-dependent dioxygenase-related family protein	-0.827931	0.00253681	0.033477
TRITD1Av1G041130	Serine/threonine-protein kinase	-0.828905	0.000458613	0.0120915
TRITD1Bv1G160350	Plant/T7H20-70 protein G	-0.829113	0.00236783	0.0322182
TRITD5Av1G196500	Calcineurin-like metallo-phosphoesterase superfamily	-0.829413	0.0043385	0.0462576
TRITD5Bv1G192590	Aminotransferase	-0.829826	0.000148199	0.00657884
TRITD1Av1G050960	Lactoylglutathione lyase/glyoxalase I family protein	-0.829896	0.00244407	0.0327186
TRITD7Av1G007550	Guanine nucleotide-binding protein subunit alpha-like protein	-0.830593	0.00386789	0.0431812
TRITD2Bv1G059750	DUF630 family protein, putative (DUF630 and DUF632)	-0.830765	0.000466291	0.0122415
TRITD5Av1G204920	Mitochondrial carrier family protein	-0.831303	0.00339929	0.0397249
TRITD4Bv1G004280	S3 self-incompatibility locus-linked pollen protein	-0.832808	0.00279022	0.0355421
TRITD5Bv1G027610	Pyridoxal kinase	-0.833371	0.00122148	0.0218069
TRITD2Av1G003840	Protein kinase	-0.833441	0.00324275	0.0386879
TRITD3Av1G010720	VQ motif family protein, expressed	-0.83416	0.0016876	0.0264694
TRITD3Bv1G044350	Heat-shock protein, putative	-0.835062	0.00456393	0.0477914
TRITD1Av1G123850	Isoflavone synthase G	-0.835927	0.000116032	0.00576321
TRITD1Av1G085690	Protein kinase	-0.838146	0.00445649	0.0470972
TRITD0Uv1G039930	Vacuolar iron transporter 1 [Source:Projected from Arabidopsis thaliana (AT2G01770) UniProtKB/Swiss-Prot;Acc:Q9ZUA5]	-0.839298	0.00131481	0.0228145
TRITD7Bv1G036460	electron protein, putative (Protein of unknown function, DUF547)	-0.839379	0.00114373	0.0209912
TRITD2Bv1G152650	Peroxidase	-0.839844	0.0046082	0.0481079
TRITD3Bv1G002060	Fhb1-1 G	-0.840577	0.00430212	0.045991
TRITD1Bv1G219800	Chaperone protein DnaJ	-0.840769	0.00166947	0.0263126
TRITD2Bv1G034490	Thioredoxin, putative	-0.84131	0.00331592	0.0391739
TRITD7Av1G256150	Diphthamide biosynthesis protein 3	-0.842045	0.000441973	0.0119476
TRITD5Av1G135050	Leucine-rich repeat receptor-like protein kinase family protein	-0.842516	0.00259704	0.0339398
TRITD3Av1G089050	PQ-loop repeat family protein / transmembrane family protein	-0.843649	0.00114156	0.0209773
TRITD3Av1G089820	SUN domain-containing protein 1	-0.845436	0.00458224	0.047962
TRITD5Bv1G067050	Pyruvate dehydrogenase E1 component alpha subunit	-0.845648	0.00154146	0.0252141
TRITD2Bv1G039670	Protein AIG1	-0.84581	0.00342082	0.0398827
TRITD5Bv1G117060	Molybdopterin synthase catalytic subunit	-0.846609	0.0013211	0.022879
TRITD1Bv1G154070	RNA binding protein	-0.846633	0.00297238	0.0369473
TRITD6Bv1G041280	Esterase/lipase/thioesterase-like protein	-0.847022	0.000842583	0.0173124
TRITD3Bv1G004470	E3 ubiquitin-protein ligase	-0.848259	0.000256449	0.00874301
TRITD6Bv1G147800	F-box family protein	-0.848548	0.000881218	0.0177942
TRITD1Av1G222950	Receptor-like protein kinase, putative,expressed	-0.848942	0.00103157	0.0196321
TRITD7Bv1G186310	2-oxoglutarate (2OG) and Fe(II)-dependent oxygenase superfamily protein G	-0.849362	5.25212e-05	0.00367491
TRITD3Av1G202040	Serine/threonine-protein kinase	-0.850132	0.00192458	0.0286531
TRITD7Av1G230220	Xyloglucan endotransglucosylase/hydrolase	-0.850174	0.000122273	0.00596419
TRITD5Av1G147610	Processing peptidase	-0.851369	0.00382489	0.0429084
TRITD2Av1G245470	Leucine-rich repeat protein kinase family protein	-0.851435	0.00156163	0.0253765
TRITD6Av1G131740	Cytosolic Fe-S cluster assembly factor NBP35	-0.851735	0.0033754	0.0395603
TRITD2Av1G282820	Protein F12F1.11-, putative G	-0.851941	0.000277046	0.00907696
TRITD5Bv1G175480	3-dehydroquinate synthase	-0.852167	0.00208006	0.0300501
TRITD5Av1G217610	Acetyltransferase, GNAT family protein, expressed	-0.852416	0.00171554	0.0267601
TRITD3Bv1G272910	Serine/threonine-protein kinase	-0.852563	0.00115187	0.0210366
TRITD6Av1G074050	Mediator of RNA polymerase II transcription subunit 11	-0.852813	0.00300107	0.0370765
TRITD3Bv1G183310	Inositol-1,4,5-trisphosphate 5-phosphatase 4 isoform 1 G	-0.853693	0.00265708	0.0343627
TRITD4Bv1G149530	Protein transport protein Sec61 subunit alpha	-0.855065	0.00474169	0.0489893
TRITD7Bv1G065750	Lectin receptor kinase	-0.855214	0.000876204	0.0177251
TRITD3Bv1G243350	Phosphotyrosine protein phosphatases superfamily protein G	-0.855453	0.00340193	0.0397249
TRITD3Av1G233260	pfkB-like carbohydrate kinase family protein	-0.856745	0.00268512	0.0346235
TRITD4Av1G255150	Guanine nucleotide-binding protein subunit alpha-like protein	-0.857036	0.00172692	0.0268474
TRITD5Bv1G140530	Mitochondrial carrier protein	-0.858264	0.000520293	0.0129782
TRITD4Av1G065360	ELMO domain containing protein	-0.858487	9.86867e-05	0.00528763
TRITD4Av1G025610	wall-associated receptor kinase-like protein G	-0.8589	0.000482157	0.0124597
TRITD2Av1G034240	Sodium/hydrogen exchanger	-0.859036	1.28123e-05	0.00163458
TRITD5Bv1G100790	ATP-dependent DNA helicase TE?	-0.859189	0.0031702	0.0382529
TRITD1Av1G216510	Protein DETOXIFICATION	-0.859581	0.000946391	0.0186204
TRITD3Bv1G195760	Plant cadmium resistance protein	-0.859696	0.00486094	0.0497733
TRITD4Bv1G015690	Alpha/beta-Hydrolases superfamily protein	-0.860892	0.00182033	0.027719
TRITD7Av1G177600	Eukaryotic translation initiation factor 1A	-0.862092	0.0019325	0.0287295
TRITD2Av1G046330	Calcium-binding family protein	-0.862244	0.000305178	0.00962328
TRITD5Av1G240500	LysM domain GPI-anchored protein	-0.862344	0.000147952	0.00657884
TRITD2Bv1G203660	Hexosyltransferase	-0.862683	0.00363345	0.0415565
TRITD3Av1G041110	Auxin-responsive protein	-0.862761	0.00360272	0.0413032
TRITD6Bv1G202800	Protein kinase	-0.862791	0.00269218	0.0346843
TRITD6Av1G171960	Phosphatidic acid phosphatase-like	-0.863109	0.00102709	0.0195766
TRITD5Av1G126650	Cysteine desulfuration protein SufE	-0.863648	0.00420483	0.0453976
TRITD3Av1G174570	kinase-like protein	-0.864471	0.00451529	0.0474719
TRITD1Bv1G149320	Glycosyltransferase	-0.865066	0.00255779	0.0336641
TRITD4Bv1G048540	ATP-dependent DNA helicase II subunit 2 TE?	-0.865396	0.00351245	0.0406002
TRITD3Av1G057190	ABC transporter B family protein	-0.865488	0.00449515	0.0473769
TRITD6Av1G159690	Acetylglutamate kinase-like protein	-0.866005	0.00333141	0.039241
TRITD4Bv1G040400	Alcohol dehydrogenase protein	-0.86635	0.00278115	0.0354613
TRITD5Av1G131610	Ethylene-responsive transcription factor	-0.867349	0.000871101	0.0176524
TRITD2Av1G189840	plasminogen activator inhibitor	-0.867362	0.00131852	0.022861
TRITD7Bv1G152590	Amino acid permease	-0.867924	0.00432778	0.0461765
TRITD6Av1G080720	Arabinogalactan peptide-like protein	-0.868138	0.00302245	0.037237
TRITD1Bv1G108270	Fiber protein Fb34	-0.868508	0.00446528	0.0471465
TRITD3Av1G215760	Ankyrin repeat-containing protein	-0.868998	0.000813727	0.0169848
TRITD4Av1G256790	CsAtPR5 G	-0.869732	0.000612904	0.0143303
TRITD1Bv1G108960	CBS domain-containing protein CBSX5	-0.870978	0.00415008	0.0450688
TRITD2Bv1G257130	defensin-like protein G	-0.871734	0.00103764	0.0197239
TRITD4Av1G263080	RING/U-box superfamily protein	-0.871974	0.00151677	0.0249844
TRITD1Av1G024260	Mitochondrial pyruvate carrier	-0.872356	0.00195999	0.0289734
TRITD3Av1G130500	Calmodulin-binding protein	-0.873002	0.00445406	0.0470862
TRITD6Av1G184880	Blue copper protein	-0.873011	0.000324157	0.00999523
TRITD2Bv1G015850	Serine/threonine-protein kinase	-0.873565	0.00307604	0.0376575
TRITD1Bv1G135680	Tocopherol cyclase	-0.874847	0.00340159	0.0397249
TRITD2Bv1G075490	Effector of transcription protein G	-0.875072	0.000978844	0.0189904
TRITD7Av1G207600	Kinase family protein	-0.875106	0.0021964	0.030889
TRITD4Av1G056120	Plant cadmium resistance protein	-0.875231	0.00208489	0.0300871
TRITD7Av1G106970	Receptor protein kinase, putative	-0.875508	0.00181092	0.0276318
TRITD5Bv1G137170	Processing peptidase	-0.875794	0.00262397	0.0341316
TRITD7Av1G088650	Amino acid acetyltransferase, putative, expressed	-0.878079	0.00201982	0.0295256
TRITD5Bv1G153460	NAC domain protein, G	-0.878619	0.00115504	0.0210643
TRITD1Bv1G124900	stress response protein G	-0.878759	0.00190078	0.0284574
TRITD6Bv1G033580	Bax inhibitor 1-like protein	-0.879009	0.00472401	0.04887
TRITD2Bv1G251860	Serine/threonine-protein kinase	-0.881159	0.000844585	0.0173368
TRITD3Bv1G003240	Receptor kinase	-0.881846	0.00356035	0.0409518
TRITD6Bv1G160280	Universal stress protein A-like protein	-0.883181	0.00339075	0.0396671
TRITD6Av1G165830	Receptor-like protein kinase	-0.88466	0.000470971	0.0123208
TRITD5Av1G219550	Basic-leucine zipper (BZIP) transcription factor family	-0.884772	0.00350724	0.0405505
TRITD3Bv1G127510	Coatomer, beta' subunit	-0.885329	0.00144656	0.0242898
TRITD5Av1G051270	Calmodulin-binding protein, putative, expressed	-0.885982	0.00152564	0.0250559
TRITD3Bv1G201020	Ankyrin repeat-containing protein	-0.886732	0.00145161	0.0243163
TRITD5Bv1G035580	Ubiquitin	-0.887129	0.00269851	0.0347459
TRITD3Av1G264990	Endo-beta-1,3-glucanase	-0.887156	4.26813e-05	0.00333006
TRITD5Av1G161940	Chaperone protein dnaJ, putative	-0.887571	0.00198288	0.0291647
TRITD4Bv1G138540	Ribosomal protein l7ae	-0.888115	0.000251577	0.00864979
TRITD7Av1G031810	Suppressor of gene silencing 3, putative G	-0.888253	8.31073e-05	0.00471984
TRITD7Av1G171600	Pectin methylesterase inhibitor	-0.88856	1.27804e-05	0.00163458
TRITD4Av1G147160	DUF309 domain protein	-0.889565	0.00127861	0.0224827
TRITD5Bv1G013130	50S ribosomal protein L14	-0.889686	0.00189353	0.0283871
TRITD5Bv1G162860	Cobalt ion binding protein G	-0.88973	0.00419022	0.0453072
TRITD2Av1G006790	Kaurene synthase	-0.890421	0.000183767	0.00738467
TRITD7Av1G026430	receptor lectin kinase	-0.890432	0.0030742	0.0376454
TRITD7Av1G228810	Leucine-rich repeat receptor-like protein kinase family	-0.890786	0.000482889	0.0124641
TRITD2Av1G017370	Acetyltransferase component of pyruvate dehydrogenase complex	-0.890861	0.00196146	0.0289734
TRITD2Av1G029320	Ribosomal protein L19	-0.892003	0.00154201	0.0252141
TRITD1Av1G003720	Ras-like protein	-0.892304	0.00236727	0.0322182
TRITD3Bv1G188220	Protein RETICULATA, chloroplastic	-0.892534	8.41637e-06	0.00126175
TRITD2Bv1G188210	Hexosyltransferase G	-0.893979	0.00098078	0.0190114
TRITD5Bv1G018010	Zinc finger CCCH domain-containing protein 4	-0.894114	5.7479e-05	0.0038485
TRITD6Av1G154680	Yellow stripe 1A transporter	-0.894234	0.00160261	0.0256955
TRITD5Av1G037330	Phosphatase 2C family protein	-0.896046	0.00215784	0.0305883
TRITD3Av1G169980	Kelch repeat-containing F-box-like protein	-0.8963	0.00195102	0.0289179
TRITD7Av1G065430	U-box domain-containing protein	-0.896646	0.00286987	0.0361371
TRITD2Av1G081760	Serine/threonine-protein kinase	-0.897208	0.00469089	0.0486404
TRITD7Av1G181630	Peroxidase	-0.897714	0.000256228	0.00874301
TRITD2Bv1G189930	Hsp70-Hsp90 organizing protein 1	-0.897826	0.00399262	0.044037
TRITD3Av1G267250	Pyrroline-5-carboxylate reductase	-0.897854	0.000110928	0.00563339
TRITD7Av1G039640	Raffinose synthase family protein	-0.89823	0.000214561	0.00799053
TRITD3Bv1G221770	pfkB-like carbohydrate kinase family protein	-0.898324	0.00111094	0.0205625
TRITD4Bv1G186740	LysM domain GPI-anchored protein	-0.898957	0.000218705	0.0080812
TRITD2Av1G029910	Hypoxia-responsive family protein-like	-0.899942	0.00201995	0.0295256
TRITD7Bv1G139070	Eukaryotic translation initiation factor 1A	-0.900885	0.00213782	0.0304785
TRITD2Av1G197950	Receptor kinase-like protein	-0.900902	0.00168026	0.0264173
TRITD1Bv1G024420	Guanosine nucleotide diphosphate dissociation inhibitor G	-0.902011	0.00163007	0.0259418
TRITD5Av1G037830	Amino acid transporter, putative	-0.903686	0.00118358	0.0213355
TRITD4Bv1G001630	2-phosphoglycerate kinase	-0.90378	0.00390515	0.0434487
TRITD4Av1G063650	transcription factor-like protein	-0.90611	0.00405684	0.0444575
TRITD6Av1G166130	Mitochondrial import inner membrane translocase subunit	-0.906827	0.00225692	0.0313834
TRITD4Bv1G018420	GDP-mannose transporter	-0.907254	0.00282181	0.0357327
TRITD2Av1G006230	Receptor-like protein kinase	-0.907538	0.00214309	0.0304789
TRITD2Av1G233820	RING finger protein	-0.907755	0.00462006	0.0481527
TRITD1Av1G085120	Heavy metal-associated protein	-0.908489	0.00114448	0.0209963
TRITD1Av1G119750	Trehalase	-0.910006	0.000562433	0.0136322
TRITD3Bv1G044850	3'-N-debenzoyl-2'-deoxytaxol N-benzoyltransferase	-0.910187	0.00313416	0.0380539
TRITD1Av1G163370	Glycosyltransferase	-0.910575	0.00376645	0.0425961
TRITD7Bv1G140080	Copper transport protein family	-0.911257	0.00439197	0.0466492
TRITD3Av1G033310	ATP-dependent 6-phosphofructokinase	-0.911474	0.00138765	0.0235732
TRITD2Bv1G020190	Receptor-kinase, putative	-0.911718	0.00148665	0.024699
TRITD6Bv1G061800	SAUR-like auxin-responsive protein family	-0.912212	0.00136706	0.023366
TRITD7Bv1G062440	Caffeoyl-CoA O-methyltransferase	-0.913211	0.0021249	0.0304605
TRITD1Bv1G107060	G-patch domain containing protein, expressed	-0.913557	0.00114559	0.0210079
TRITD3Av1G088950	Phenazine biosynthesis PhzC/PhzF protein	-0.913687	0.00186026	0.0280773
TRITD1Bv1G100000	autophagy 2 G	-0.914896	0.00382873	0.042919
TRITD2Bv1G120730	Receptor kinase	-0.915014	0.000596098	0.0140877
TRITD1Av1G083260	Heme oxygenase 1	-0.915026	0.00294096	0.0366899
TRITD7Av1G207140	protein kinase family protein	-0.915293	0.0041935	0.0453304
TRITD3Av1G281020	U-box domain-containing protein	-0.915446	0.00393716	0.043651
TRITD6Bv1G050900	Eukaryotic translation initiation factor	-0.915617	0.00337693	0.0395678
TRITD2Bv1G246180	Diacylglycerol kinase	-0.916641	0.00461582	0.0481423
TRITD1Av1G132960	Chitinase	-0.916895	0.000419847	0.0115822
TRITD6Bv1G128050	4-hydroxy-3-methylbut-2-en-1-yl diphosphate synthase (flavodoxin)	-0.917986	0.00220076	0.0309015
TRITD3Av1G152140	Pimeloyl-[acyl-carrier protein] methyl ester esterase	-0.918692	0.00421992	0.0454925
TRITD2Av1G200520	Indole 3 glycerol phosphate synthase	-0.919264	0.000364681	0.0105894
TRITD4Bv1G001260	GSK1 transcription factor 1 G	-0.921054	0.00223495	0.0311557
TRITD5Av1G148720	Heat stress transcription factor	-0.921268	0.000309549	0.00969927
TRITD2Bv1G189780	Auxin-responsive protein-like	-0.922387	0.00191307	0.0285646
TRITD2Av1G204690	C2 and GRAM domain-containing protein	-0.924772	0.00422342	0.0454925
TRITD5Av1G040500	Thaumatin-like protein	-0.924941	0.00258588	0.0338636
TRITD6Av1G145460	RmlC-like cupins superfamily protein	-0.925933	0.000984018	0.0190502
TRITD6Bv1G140470	Cytochrome b5	-0.926399	0.00125152	0.022183
TRITD7Av1G176900	Transcription activator BRG1 G	-0.926934	0.000154518	0.00676491
TRITD3Av1G195990	Mal d 1-associated protein G	-0.928311	0.00230355	0.0317148
TRITD7Bv1G142410	Peroxidase	-0.92881	3.99458e-07	0.000158803
TRITD7Av1G178980	Protein reticulata-related 1, chloroplastic	-0.929069	0.0023058	0.0317261
TRITD3Bv1G235130	lysine ketoglutarate reductase trans-splicing-like protein, putative (DUF707)	-0.929537	0.00362647	0.0414979
TRITD4Av1G174330	Transmembrane protein, putative G	-0.929995	0.00319783	0.0383997
TRITD2Bv1G159380	Ring finger protein, putative	-0.930143	0.00328196	0.038937
TRITD3Bv1G154510	Chitinase	-0.932195	0.00350209	0.0405224
TRITD2Bv1G089490	Receptor-like protein kinase, putative,expressed	-0.932196	0.000281459	0.0091541
TRITD3Bv1G155110	Receptor-like kinase	-0.932322	0.00383044	0.0429273
TRITD2Bv1G172630	Receptor-like kinase	-0.93307	0.00127608	0.0224487
TRITD3Av1G011010	Receptor-like kinase	-0.933144	0.0038533	0.0431076
TRITD6Bv1G150700	2-C-methyl-D-erythritol 2,4-cyclodiphosphate synthase	-0.93343	0.0012926	0.0226319
TRITD3Bv1G014530	Protein kinase family protein	-0.93393	0.000610414	0.0142971
TRITD5Av1G197720	Elongation factor	-0.934733	0.0025734	0.0337697
TRITD2Bv1G201800	Branched-chain-amino-acid aminotransferase	-0.934909	0.00123524	0.0219817
TRITD6Bv1G061070	Sulfurtransferase	-0.93516	0.00205035	0.0297852
TRITD4Bv1G016370	Histone H2A	-0.935314	0.00116646	0.0211987
TRITD6Bv1G128500	Nicotinamidase 1	-0.935909	0.00100702	0.0193182
TRITD6Bv1G210360	Cytochrome b5 reductase 4 G	-0.937088	0.000707641	0.0156772
TRITD1Av1G197300	VQ motif-containing protein	-0.937336	1.54641e-06	0.000409845
TRITD4Bv1G049720	WRKY transcription factor	-0.937705	0.00240132	0.0324784
TRITD1Av1G164320	Isopentenyl-diphosphate delta-isomerase	-0.937757	0.00409297	0.0446447
TRITD1Av1G205220	Serine/threonine-protein kinase	-0.938123	0.00345229	0.0401026
TRITD6Av1G199080	ARM repeat superfamily protein	-0.938207	0.0016594	0.0262096
TRITD1Bv1G093280	Plant/T7N9-9 protein	-0.939694	0.000368544	0.010624
TRITD5Av1G189820	Cytokinin riboside 5'-monophosphate phosphoribohydrolase	-0.942901	0.00346332	0.0401826
TRITD3Av1G028450	Receptor-like kinase	-0.942994	0.00471927	0.048854
TRITD3Av1G024570	Glutamate decarboxylase	-0.943097	0.000819173	0.0170438
TRITD3Av1G240310	Proline--tRNA ligase	-0.943316	0.00221611	0.0309771
TRITD6Av1G051440	S-acyltransferase	-0.944456	0.00212773	0.0304623
TRITD7Av1G278660	Thaumatin-like protein	-0.944618	0.000942171	0.0185773
TRITD1Bv1G197930	WRKY transcription factor	-0.945791	0.0028212	0.0357327
TRITD3Bv1G055380	Glutathione S-transferase	-0.94619	0.00484538	0.0496793
TRITD6Av1G088960	MACPF domain-containing protein G	-0.947026	0.00470401	0.048731
TRITD7Av1G251840	Receptor-kinase, putative	-0.94758	0.000460684	0.0121301
TRITD3Av1G214380	Trichome birefringence-like protein	-0.948164	0.00213946	0.0304785
TRITD4Av1G175410	Eukaryotic translation initiation factor 3 subunit B	-0.948406	0.00042032	0.0115881
TRITD1Av1G187230	'putative beta-1,3-glucanase	-0.948558	0.00156332	0.0253884
TRITD4Bv1G112190	transcription factor-like protein	-0.949809	0.000441346	0.0119458
TRITD3Av1G209200	Glycerol-3-phosphate acyltransferase 3, putative	-0.950455	0.00124649	0.0221141
TRITD1Av1G009610	TOX high mobility group box protein, putative (DUF1635)	-0.95059	0.00406725	0.0444908
TRITD5Bv1G094790	Ferritin	-0.951575	0.00384596	0.0430471
TRITD2Bv1G032930	Non-specific serine/threonine protein kinase	-0.953931	0.00202636	0.0295941
TRITD4Bv1G156210	Homeobox protein, putative	-0.954755	2.88614e-05	0.00261982
TRITD1Av1G187690	Metacaspase	-0.955804	0.00347752	0.0403115
TRITD2Bv1G125890	RNA binding protein, putative	-0.955846	0.00468575	0.0485984
TRITD5Av1G110360	LURP-one-like protein	-0.956574	0.00104572	0.0198046
TRITD1Bv1G007290	Protein kinase	-0.957875	0.000840187	0.017306
TRITD2Bv1G067250	Stress responsive alpha-beta barrel domain protein	-0.958155	0.00019966	0.00772541
TRITD1Av1G006120	Protein kinase	-0.959161	0.00215959	0.0306011
TRITD7Av1G048860	Polyol transporter	-0.95937	7.61335e-05	0.004478
TRITD6Av1G218390	PPPDE thiol peptidase family protein, putative	-0.959548	0.00244564	0.0327298
TRITD3Av1G046340	Alpha/beta-Hydrolases superfamily protein	-0.959688	0.00316274	0.0382147
TRITD6Av1G013190	UDP-glycosyltransferase	-0.95991	0.000376971	0.0107775
TRITD3Bv1G136520	ADP,ATP carrier protein	-0.961223	0.0017374	0.0269352
TRITD6Bv1G151260	WD-repeat 1	-0.961453	0.00438843	0.0466336
TRITD6Bv1G009200	2-oxoglutarate (2OG) and Fe(II)-dependent oxygenase superfamily protein	-0.962088	0.000535166	0.0132306
TRITD3Bv1G187900	MYB transcription factor	-0.963147	0.00246741	0.032932
TRITD3Bv1G009950	MYB transcription factor	-0.96317	0.000377123	0.0107775
TRITD4Av1G244220	NAC domain protein	-0.963316	0.00126115	0.0222565
TRITD4Bv1G114460	P-loop containing nucleoside triphosphate hydrolases superfamily protein G	-0.963351	0.00135444	0.023216
TRITD7Bv1G082460	Molybdenum cofactor sulfurase	-0.963379	0.00239461	0.0323981
TRITD4Bv1G171740	Kinase-like protein	-0.96379	0.00154013	0.0252019
TRITD3Bv1G259660	Beta-1,3-glucanase	-0.964349	0.000350106	0.0104061
TRITD7Bv1G194090	Geranylgeranyl diphosphate synthase	-0.964775	0.00284084	0.0358858
TRITD5Bv1G186700	Purine permease-related family protein	-0.965058	0.0047901	0.049314
TRITD1Bv1G203190	RING/U-box superfamily protein	-0.965226	0.000789779	0.0167014
TRITD5Bv1G084730	Calmodulin-like protein	-0.965436	0.00375571	0.0425396
TRITD2Av1G282200	Phosphatidylinositol 4-kinase gamma-like protein	-0.965465	0.00188763	0.0283368
TRITD5Bv1G139030	Protein kinase	-0.966064	0.00290132	0.0363584
TRITD1Bv1G003430	Ras-like protein	-0.966345	0.00203341	0.0296165
TRITD7Bv1G168030	RING-H2 zinc finger protein RHA2a, putative	-0.966384	0.00189595	0.0284137
TRITD7Bv1G028140	Receptor-like protein kinase	-0.967394	1.87158e-05	0.00207294
TRITD6Bv1G224270	Electron transfer flavoprotein beta-subunit	-0.968312	3.31935e-05	0.00285869
TRITD7Av1G239330	Calcium lipid binding protein, putative	-0.969665	0.000272621	0.00902128
TRITD6Av1G037890	Eukaryotic translation initiation factor 5	-0.97134	0.00408534	0.0445943
TRITD2Bv1G062210	Trehalose 6-phosphate phosphatase	-0.971656	0.00334909	0.0393452
TRITD5Bv1G127960	Aldehyde dehydrogenase	-0.97177	0.000854736	0.0174254
TRITD4Av1G170480	Phytoalexin-deficient 4-1 protein	-0.972766	0.000220295	0.00810939
TRITD3Bv1G185480	Oxidoreductase/ transition metal ion binding protein G	-0.974293	0.00374021	0.0424288
TRITD1Av1G160090	Protein WEAK CHLOROPLAST MOVEMENT UNDER BLUE LIGHT 1	-0.97436	0.0046571	0.0484141
TRITD1Bv1G117270	Trehalase	-0.974897	0.0033167	0.0391739
TRITD2Av1G218840	Ammonium transporter	-0.975673	0.00239466	0.0323981
TRITD6Bv1G165380	Cobyric acid synthase G	-0.975705	0.00196358	0.0289882
TRITD5Av1G193300	Protein ELC-like protein	-0.977154	0.000971572	0.0189318
TRITD4Av1G020880	Protein transport protein Sec61 subunit alpha	-0.977452	0.00122062	0.0218004
TRITD1Av1G198930	Receptor-like protein kinase	-0.977693	0.00152402	0.0250487
TRITD7Av1G255970	Core-2/I-branching beta-1,6-N-acetylglucosaminyltransferase family protein	-0.977891	0.00316673	0.0382346
TRITD3Bv1G185820	RING/U-box superfamily protein	-0.978613	0.00086759	0.0175908
TRITD7Av1G168620	Negative regulator of sporulation MDS3 G	-0.979819	0.00249282	0.033142
TRITD3Av1G035040	3'-N-debenzoyl-2'-deoxytaxol N-benzoyltransferase	-0.980159	0.000729249	0.0159792
TRITD4Av1G243920	Arginine decarboxylase	-0.980973	0.000647479	0.0148069
TRITD4Bv1G110280	ELMO domain-containing protein, putative	-0.982374	0.000359035	0.0105017
TRITD3Bv1G186390	UDP-glycosyltransferase	-0.982885	0.00263591	0.0342451
TRITD5Bv1G006120	Thaumatin-like protein	-0.983023	0.00418281	0.0452678
TRITD0Uv1G076070		-0.98338	0.000744349	0.0161712
TRITD6Bv1G154300	PLATZ transcription factor	-0.984221	0.0023683	0.0322182
TRITD4Bv1G036960	Phytoalexin-deficient 4-1 protein	-0.984427	0.000734545	0.0160633
TRITD7Av1G191640	Amino acid permease	-0.984509	0.00241429	0.0325527
TRITD7Av1G276210	Flavin-containing monooxygenase	-0.985174	0.00193206	0.0287295
TRITD7Bv1G015810	Nodulin-like / Major Facilitator Superfamily protein	-0.985223	0.00131176	0.0228052
TRITD7Bv1G218540	transmembrane protein G	-0.986646	0.00310312	0.0378645
TRITD4Av1G011070	Urease accessory protein ureH	-0.986767	0.000885985	0.0178581
TRITD5Av1G105920	WD-repeat protein, putative	-0.987885	0.000457363	0.0120915
TRITD7Av1G189740	Peroxidase	-0.98983	0.000361015	0.0105266
TRITD5Bv1G068810	MYB transcription factor	-0.989835	0.00258956	0.0339019
TRITD3Bv1G265830	RING/U-box superfamily protein	-0.990119	0.000807646	0.0169226
TRITD4Bv1G057670	Serine/threonine-protein kinase	-0.990127	0.00476332	0.0491169
TRITD2Av1G200970	Restriction of telomere capping protein 1 G	-0.990705	0.00291667	0.0364922
TRITD3Bv1G020810	Receptor kinase G	-0.99096	0.00181197	0.0276318
TRITD5Bv1G191060	Elongation factor	-0.990988	0.00256433	0.0337067
TRITD6Bv1G193920	ARM repeat superfamily protein	-0.991019	0.00263723	0.0342451
TRITD3Bv1G240920	YGL010w-like protein	-0.991193	2.00659e-05	0.00213394
TRITD6Av1G223780	Electron transfer flavoprotein beta-subunit	-0.991726	1.33879e-05	0.00168388
TRITD7Av1G017940	Arginine decarboxylase	-0.992065	0.000277934	0.0090926
TRITD3Bv1G195790	WRKY transcription factor	-0.992288	0.00307741	0.0376606
TRITD3Av1G012160	Receptor-like protein kinase	-0.992471	0.000693593	0.0154643
TRITD1Av1G212000	Cytochrome P450	-0.993051	0.000234549	0.00841259
TRITD7Av1G118210	Fatty acyl-CoA reductase	-0.99316	0.0015432	0.0252169
TRITD7Av1G172050	Polyadenylate-binding protein 1-B-binding protein G	-0.993261	0.00243402	0.0326824
TRITD7Av1G205240	E3 ubiquitin-protein ligase RGLG2	-0.99412	0.00407262	0.0445099
TRITD5Bv1G053390	WRKY transcription factor	-0.994504	0.00374883	0.0424833
TRITD6Av1G195730	DNA-3-methyladenine glycosylase	-0.994805	0.00286172	0.0360603
TRITD5Av1G171440	Beta-glucosidase	-0.994881	0.00405527	0.0444575
TRITD5Bv1G234180	Trypsin inhibitor	-0.995665	0.000335446	0.010217
TRITD1Av1G140940	Homeobox-leucine zipper family protein	-0.996239	0.00100078	0.0192233
TRITD2Bv1G185090	Mitochondrial intermembrane space import and assembly protein 40 G	-0.996461	2.56142e-05	0.00247716
TRITD7Av1G262570	Dihydroflavonol-4-reductase	-0.996835	0.00100034	0.0192231
TRITD7Av1G081320	U-box domain-containing protein	-0.996887	0.00318363	0.0383027
TRITD6Bv1G029880	Peroxisome biogenesis protein 16	-0.99704	0.0014008	0.023715
TRITD0Uv1G065410		-0.997259	0.00290944	0.0364294
TRITD2Av1G202510	WPP domain-interacting protein 1 G	-0.997319	0.00130588	0.0227595
TRITD5Av1G172900	glycosyltransferase family exostosin protein	-0.997414	0.00300769	0.0371065
TRITD5Bv1G088770	WD-repeat protein, putative	-0.999122	0.00261663	0.0340846
TRITD4Av1G193380	Accelerated cell death 11	-0.999799	0.00424241	0.0456154
TRITD6Bv1G053420	Receptor kinase	-0.999865	0.00233662	0.0319726
