# Supplementary material for: Transcriptional Response of Durum Wheat During Interaction with Debaryomyces hansenii and Fusarium graminearum
Source: Int J Mol Sci. 2026 Jan 1;27(1):457. doi: 10.3390/ijms27010457 (PMC12786629; doi:10.3390/ijms27010457)
Supplement: Supplementary file 1 [file ijms-27-00457-s001.zip › Table S5.xlsx]

## Sheet: Table S5A_upregulated DEGs
Table S5A. Functional classification of upregulated T. turgidum DEGs based on kappa statistics. Clustering was performed with similarity threshold set to 0.35, which represents the minimum kappa value considered significant.
1	Gene Group 1	Enrichment Score: 6.650834616819325
	ENSEMBL_GENE_ID	Gene Name
	TRITD2Bv1G006040	Dirigent protein	TRITD_2Bv1G006040
	TRITD2Av1G273910	Dirigent protein	TRITD_2Av1G273910
	TRITD3Av1G073640	Germin-like protein	TRITD_3Av1G073640
	TRITD4Av1G018710	Dirigent protein	TRITD_4Av1G018710
	TRITD7Bv1G222000	Dirigent protein	TRITD_7Bv1G222000
	TRITD3Bv1G262880	Dirigent protein	TRITD_3Bv1G262880
	TRITD4Bv1G040770	Dirigent protein	TRITD_4Bv1G040770
	TRITD1Bv1G002400	Dirigent protein	TRITD_1Bv1G002400
	TRITD3Bv1G007420	Dirigent protein	TRITD_3Bv1G007420
	TRITD3Bv1G262210	Dirigent protein	TRITD_3Bv1G262210
	TRITD3Bv1G083170	Germin-like protein	TRITD_3Bv1G083170
	TRITD4Bv1G152130	Dirigent protein	TRITD_4Bv1G152130
2	Gene Group 2	Enrichment Score: 4.01476848837362
	ENSEMBL_GENE_ID	Gene Name
	TRITD1Bv1G162100	Laccase	TRITD_1Bv1G162100
	TRITD4Av1G247470	Laccase	TRITD_4Av1G247470
	TRITD3Bv1G203380	Laccase	TRITD_3Bv1G203380
	TRITD4Av1G043440	Laccase	TRITD_4Av1G043440
	TRITD3Av1G224660	Laccase	TRITD_3Av1G224660
	TRITD3Av1G224600	Laccase	TRITD_3Av1G224600
	TRITD4Bv1G127580	Laccase	TRITD_4Bv1G127580
3	Gene Group 3	Enrichment Score: 3.010213645582947
	ENSEMBL_GENE_ID	Gene Name
	TRITD1Av1G211650	Xyloglucan endotransglucosylase/hydrolase	TRITD_1Av1G211650
	TRITD7Av1G175690	Polygalacturonase	TRITD_7Av1G175690
	TRITD5Bv1G228850	Polygalacturonase	TRITD_5Bv1G228850
	TRITD4Av1G230580	Xyloglucan endotransglucosylase/hydrolase	TRITD_4Av1G230580
	TRITD3Bv1G281040	Pectin acetylesterase	TRITD_3Bv1G281040
	TRITD3Bv1G134600	Polygalacturonase	TRITD_3Bv1G134600
	TRITD5Av1G229330	Exopolygalacturonase	TRITD_5Av1G229330
	TRITD6Bv1G198650	Polygalacturonase	TRITD_6Bv1G198650
4	Gene Group 4	Enrichment Score: 2.8317553070065475
	ENSEMBL_GENE_ID	Gene Name
	TRITD2Bv1G028540	NmrA-like domain-containing protein	TRITD_2Bv1G028540
	TRITD6Bv1G003190	NmrA-like domain-containing protein	TRITD_6Bv1G003190
	TRITD1Av1G168400	NmrA-like domain-containing protein	TRITD_1Av1G168400
	TRITD6Av1G001980	NmrA-like domain-containing protein	TRITD_6Av1G001980
5	Gene Group 5	Enrichment Score: 2.2040662244867106
	ENSEMBL_GENE_ID	Gene Name
	TRITD5Bv1G162760	4-hydroxy-7-methoxy-3-oxo-3,4-dihydro-2H-1,4-benzoxazin-2-yl glucosidebeta-D-glucosidase	TRITD_5Bv1G162760
	TRITD2Av1G227270	4-hydroxy-7-methoxy-3-oxo-3,4-dihydro-2H-1,4-benzoxazin-2-yl glucosidebeta-D-glucosidase	TRITD_2Av1G227270
	TRITD3Bv1G087040	4-hydroxy-7-methoxy-3-oxo-3,4-dihydro-2H-1,4-benzoxazin-2-yl glucosidebeta-D-glucosidase	TRITD_3Bv1G087040
	TRITD5Av1G171460	4-hydroxy-7-methoxy-3-oxo-3,4-dihydro-2H-1,4-benzoxazin-2-yl glucosidebeta-D-glucosidase	TRITD_5Av1G171460
	TRITD5Av1G178050	alpha-L-fucosidase	TRITD_5Av1G178050
	TRITD3Av1G273830	X8 domain-containing protein	TRITD_3Av1G273830
	TRITD2Av1G179380	Glucan endo-1,3-beta-D-glucosidase	TRITD_2Av1G179380
	TRITD3Av1G232690	4-hydroxy-7-methoxy-3-oxo-3,4-dihydro-2H-1,4-benzoxazin-2-yl glucosidebeta-D-glucosidase	TRITD_3Av1G232690
6	Gene Group 6	Enrichment Score: 2.041080312417205
	ENSEMBL_GENE_ID	Gene Name
	TRITD3Av1G053900	Phytocyanin domain-containing protein	TRITD_3Av1G053900
	TRITD5Av1G194130	Phytocyanin domain-containing protein	TRITD_5Av1G194130
	TRITD7Av1G056400	Phytocyanin domain-containing protein	TRITD_7Av1G056400
	TRITD6Av1G193400	Phytocyanin domain-containing protein	TRITD_6Av1G193400
	TRITD6Bv1G185120	Phytocyanin domain-containing protein	TRITD_6Bv1G185120
7	Gene Group 7	Enrichment Score: 2.005806922449059
	ENSEMBL_GENE_ID	Gene Name
	TRITD4Av1G029720	65-kDa microtubule-associated protein 6	TRITD_4Av1G029720
	TRITD5Bv1G136720	65-kDa microtubule-associated protein 6	TRITD_5Bv1G136720
	TRITD2Av1G228580	Kinesin motor domain-containing protein	TRITD_2Av1G228580
	TRITD3Bv1G157030	65-kDa microtubule-associated protein 3	TRITD_3Bv1G157030
	TRITD5Av1G147010	65-kDa microtubule-associated protein 6	TRITD_5Av1G147010
	TRITD5Bv1G109790	TPX2 C-terminal domain-containing protein	TRITD_5Bv1G109790
8	Gene Group 8	Enrichment Score: 2.0052928118861564
	ENSEMBL_GENE_ID	Gene Name
	TRITD4Bv1G199540	Expansin-like CBD domain-containing protein	TRITD_4Bv1G199540
	TRITD1Av1G136660	TRITD_1Av1G136660
	TRITD1Bv1G130750	TRITD_1Bv1G130750
	TRITD2Bv1G184290	Expansin	TRITD_2Bv1G184290
	TRITD2Av1G222160	Expansin	TRITD_2Av1G222160
9	Gene Group 9	Enrichment Score: 1.9873454197286973
	ENSEMBL_GENE_ID	Gene Name
	TRITD5Bv1G128220	Chlorophyll a-b binding protein, chloroplastic	TRITD_5Bv1G128220
	TRITD1Bv1G215510	Chlorophyll a-b binding protein, chloroplastic	TRITD_1Bv1G215510
	TRITD6Av1G025400	Chlorophyll a-b binding protein, chloroplastic	TRITD_6Av1G025400
	TRITD1Av1G184510	Chlorophyll a-b binding protein, chloroplastic	TRITD_1Av1G184510
	TRITD1Bv1G172810	Chlorophyll a-b binding protein, chloroplastic	TRITD_1Bv1G172810
10	Gene Group 10	Enrichment Score: 1.841645487370066
	ENSEMBL_GENE_ID	Gene Name
	TRITD2Av1G228580	Kinesin motor domain-containing protein	TRITD_2Av1G228580
	TRITD3Bv1G157030	65-kDa microtubule-associated protein 3	TRITD_3Bv1G157030
	TRITD3Av1G150230	Kinesin-like protein	TRITD_3Av1G150230
	TRITD2Bv1G227540	Kinesin motor domain-containing protein	TRITD_2Bv1G227540
	TRITD2Av1G264750	Kinesin motor domain-containing protein	TRITD_2Av1G264750
	TRITD4Bv1G116990	Kinesin motor domain-containing protein	TRITD_4Bv1G116990
	TRITD3Bv1G088030	Kinesin motor domain-containing protein	TRITD_3Bv1G088030
11	Gene Group 11	Enrichment Score: 1.8263150293074182
	ENSEMBL_GENE_ID	Gene Name
	TRITD1Bv1G004440	Carboxypeptidase	TRITD_1Bv1G004440
	TRITD3Av1G029950	Carboxypeptidase	TRITD_3Av1G029950
	TRITD4Bv1G059730	Carboxypeptidase	TRITD_4Bv1G059730
	TRITD5Av1G159310	Carboxypeptidase	TRITD_5Av1G159310
	TRITD6Bv1G083310	Carboxypeptidase	TRITD_6Bv1G083310
	TRITD4Av1G186420	Carboxypeptidase	TRITD_4Av1G186420
12	Gene Group 12	Enrichment Score: 1.7994108475401258
	ENSEMBL_GENE_ID	Gene Name
	TRITD4Av1G144480	Alpha/beta hydrolase fold-3 domain-containing protein	TRITD_4Av1G144480
	TRITD7Bv1G030870	Alpha/beta hydrolase fold-3 domain-containing protein	TRITD_7Bv1G030870
	TRITD5Bv1G205700	Alpha/beta hydrolase fold-3 domain-containing protein	TRITD_5Bv1G205700
	TRITD4Bv1G134930	Alpha/beta hydrolase fold-3 domain-containing protein	TRITD_4Bv1G134930
13	Gene Group 13	Enrichment Score: 1.7434854568967617
	ENSEMBL_GENE_ID	Gene Name
	TRITD4Bv1G183100	FAS1 domain-containing protein	TRITD_4Bv1G183100
	TRITD3Bv1G037620	FAS1 domain-containing protein	TRITD_3Bv1G037620
	TRITD1Bv1G055320	FAS1 domain-containing protein	TRITD_1Bv1G055320
	TRITD3Av1G031380	FAS1 domain-containing protein	TRITD_3Av1G031380
14	Gene Group 14	Enrichment Score: 1.562985492762606
	ENSEMBL_GENE_ID	Gene Name
	TRITD7Bv1G190550	Plant heme peroxidase family profile domain-containing protein	TRITD_7Bv1G190550
	TRITD1Bv1G177890	Peroxidase	TRITD_1Bv1G177890
	TRITD4Bv1G110920	Peroxidase	TRITD_4Bv1G110920
	TRITD2Bv1G037950	Peroxidase	TRITD_2Bv1G037950
	TRITD2Bv1G213980	Plant heme peroxidase family profile domain-containing protein	TRITD_2Bv1G213980
	TRITD5Bv1G093180	Peroxidase	TRITD_5Bv1G093180
	TRITD7Av1G241500	Peroxidase	TRITD_7Av1G241500
	TRITD4Av1G064640	Peroxidase	TRITD_4Av1G064640
15	Gene Group 15	Enrichment Score: 1.473362637764957
	ENSEMBL_GENE_ID	Gene Name
	TRITD1Bv1G181580	Jacalin-type lectin domain-containing protein	TRITD_1Bv1G181580
	TRITD1Bv1G002400	Dirigent protein	TRITD_1Bv1G002400
	TRITD1Av1G002720	Jacalin-type lectin domain-containing protein	TRITD_1Av1G002720
	TRITD3Av1G198480	Jacalin-type lectin domain-containing protein	TRITD_3Av1G198480
	TRITD3Bv1G181110	Jacalin-type lectin domain-containing protein	TRITD_3Bv1G181110
16	Gene Group 16	Enrichment Score: 1.4525312915622066
	ENSEMBL_GENE_ID	Gene Name
	TRITD5Bv1G111480	Acid phosphatase	TRITD_5Bv1G111480
	TRITD3Bv1G085320	Purple acid phosphatase	TRITD_3Bv1G085320
	TRITD3Bv1G185270	Purple acid phosphatase	TRITD_3Bv1G185270
	TRITD5Av1G132520	Acid phosphatase	TRITD_5Av1G132520
17	Gene Group 17	Enrichment Score: 1.4229242641000632
	ENSEMBL_GENE_ID	Gene Name
	TRITD7Av1G232130	GDSL esterase/lipase	TRITD_7Av1G232130
	TRITD7Av1G231170	GDSL esterase/lipase	TRITD_7Av1G231170
	TRITD7Bv1G142180	GDSL esterase/lipase	TRITD_7Bv1G142180
	TRITD6Av1G010380	GDSL esterase/lipase	TRITD_6Av1G010380
18	Gene Group 18	Enrichment Score: 1.3845905388121067
	ENSEMBL_GENE_ID	Gene Name
	TRITD7Bv1G124880	L-gulonolactone oxidase	TRITD_7Bv1G124880
	TRITD7Bv1G154320	FAD-binding PCMH-type domain-containing protein	TRITD_7Bv1G154320
	TRITD7Av1G189890	FAD-binding PCMH-type domain-containing protein	TRITD_7Av1G189890
	TRITD7Bv1G204410	FAD-binding PCMH-type domain-containing protein	TRITD_7Bv1G204410
19	Gene Group 19	Enrichment Score: 1.2767752362479898
	ENSEMBL_GENE_ID	Gene Name
	TRITD1Av1G207640	Subtilisin-like protease	TRITD_1Av1G207640
	TRITD1Bv1G215550	Subtilisin-like protease	TRITD_1Bv1G215550
	TRITD1Bv1G216200	Peptidase S8/S53 domain-containing protein	TRITD_1Bv1G216200
	TRITD5Bv1G008230	Subtilisin-like protease	TRITD_5Bv1G008230
	TRITD5Bv1G014870	Subtilisin-like protease	TRITD_5Bv1G014870
	TRITD3Av1G195240	Peptidase S8/S53 domain-containing protein	TRITD_3Av1G195240
20	Gene Group 20	Enrichment Score: 1.2412896801994346
	ENSEMBL_GENE_ID	Gene Name
	TRITD2Bv1G193590	Cyclin	TRITD_2Bv1G193590
	TRITD2Av1G260890	Transmembrane protein 45B	TRITD_2Av1G260890
	TRITD5Av1G142630	Cellulose synthase	TRITD_5Av1G142630
	TRITD2Bv1G001910	Cytochrome P450	TRITD_2Bv1G001910
	TRITD7Bv1G058480	EXS domain-containing protein	TRITD_7Bv1G058480
	TRITD3Av1G187820	Cellulose synthase	TRITD_3Av1G187820
	TRITD3Av1G259580	TRITD_3Av1G259580
	TRITD1Bv1G175950	Glycosyltransferase 2-like domain-containing protein	TRITD_1Bv1G175950
	TRITD5Av1G194130	Phytocyanin domain-containing protein	TRITD_5Av1G194130
	TRITD2Av1G286090	TRITD_2Av1G286090
	TRITD4Av1G249850	TRITD_4Av1G249850
	TRITD5Bv1G204830	ResB-like domain-containing protein	TRITD_5Bv1G204830
	TRITD5Av1G117960	ABC transporter domain-containing protein	TRITD_5Av1G117960
	TRITD1Av1G192070	Formin-like protein	TRITD_1Av1G192070
	TRITD7Bv1G190380	TRITD_7Bv1G190380
	TRITD6Bv1G142150	TRITD_6Bv1G142150
	TRITD5Bv1G172110	Diacylglycerol O-acyltransferase	TRITD_5Bv1G172110
	TRITD5Bv1G094580	Trichome birefringence-like C-terminal domain-containing protein	TRITD_5Bv1G094580
	TRITD7Bv1G083970	TRITD_7Bv1G083970
	TRITD6Av1G156120	Protein kinase domain-containing protein	TRITD_6Av1G156120
	TRITD4Bv1G203170	Low affinity nitrate transporter	TRITD_4Bv1G203170
	TRITD3Av1G123780	1,3-beta-glucan synthase	TRITD_3Av1G123780
	TRITD4Av1G261430	Beta-fructofuranosidase	TRITD_4Av1G261430
	TRITD4Av1G261410	Glycosyl hydrolase family 32 N-terminal domain-containing protein	TRITD_4Av1G261410
	TRITD3Av1G163010	Cytochrome b561 domain-containing protein	TRITD_3Av1G163010
	TRITD3Bv1G229690	Sulfite exporter TauE/SafE family protein	TRITD_3Bv1G229690
	TRITD7Av1G206490	Methyltransferase	TRITD_7Av1G206490
	TRITD6Av1G179420	Amino acid transporter transmembrane domain-containing protein	TRITD_6Av1G179420
	TRITD2Bv1G189820	Gnk2-homologous domain-containing protein	TRITD_2Bv1G189820
	TRITD1Av1G091750	Cellulose synthase	TRITD_1Av1G091750
	TRITD3Av1G186090	ABC transporter domain-containing protein	TRITD_3Av1G186090
	TRITD4Av1G214290	RING-type domain-containing protein	TRITD_4Av1G214290
	TRITD2Bv1G239090	Protein kinase domain-containing protein	TRITD_2Bv1G239090
	TRITD2Av1G173740	TRITD_2Av1G173740
	TRITD2Bv1G044270	Tryptophan/tyrosine permease	TRITD_2Bv1G044270
	TRITD7Av1G074880	TRITD_7Av1G074880
	TRITD2Bv1G124930	3-oxo-5-alpha-steroid 4-dehydrogenase C-terminal domain-containing protein	TRITD_2Bv1G124930
	TRITD1Bv1G208060	Cytochrome b561 and DOMON domain-containing protein	TRITD_1Bv1G208060
	TRITD5Bv1G134890	CAAX amino terminal protease	TRITD_5Bv1G134890
	TRITD2Bv1G085270	Late embryogenesis abundant protein LEA-2 subgroup domain-containing protein	TRITD_2Bv1G085270
	TRITD4Bv1G119860	Trichome birefringence-like N-terminal domain-containing protein	TRITD_4Bv1G119860
	TRITD1Bv1G108820	Major facilitator superfamily	MFS profile domain-containing protein	TRITD_1Bv1G108820)
	TRITD3Bv1G173130	DUF642 domain-containing protein	TRITD_3Bv1G173130
	TRITD5Av1G113870	Trichome birefringence-like C-terminal domain-containing protein	TRITD_5Av1G113870
	TRITD4Av1G229230	TRITD_4Av1G229230
	TRITD7Av1G249170	K+ potassium transporter integral membrane domain-containing protein	TRITD_7Av1G249170
	TRITD6Bv1G138380	Cytochrome b5 heme-binding domain-containing protein	TRITD_6Bv1G138380
	TRITD4Bv1G073110	Hexosyltransferase	TRITD_4Bv1G073110
	TRITD7Av1G179930	Leucine-rich repeat-containing N-terminal plant-type domain-containing protein	TRITD_7Av1G179930
	TRITD2Av1G031220	3-oxo-5-alpha-steroid 4-dehydrogenase C-terminal domain-containing protein	TRITD_2Av1G031220
	TRITD7Av1G036520	Late embryogenesis abundant protein LEA-2 subgroup domain-containing protein	TRITD_7Av1G036520
	TRITD6Bv1G207990	Plasma membrane ATPase	TRITD_6Bv1G207990
	TRITD3Bv1G034070	TRITD_3Bv1G034070
	TRITD5Bv1G111480	Acid phosphatase	TRITD_5Bv1G111480
	TRITD2Av1G197020	Major facilitator superfamily	MFS profile domain-containing protein	TRITD_2Av1G197020)
	TRITD3Bv1G171120	Cellulose synthase	TRITD_3Bv1G171120
	TRITD3Av1G254260	B-keto acyl reductase	TRITD_3Av1G254260
	TRITD6Av1G001970	Flavonoid 3'-monooxygenase	TRITD_6Av1G001970
	TRITD3Bv1G007880	Leucine-rich repeat-containing N-terminal plant-type domain-containing protein	TRITD_3Bv1G007880
	TRITD1Av1G017070	TRITD_1Av1G017070
	TRITD7Bv1G162470	Leucine-rich repeat-containing N-terminal plant-type domain-containing protein	TRITD_7Bv1G162470
	TRITD7Bv1G219050	Cytochrome P450	TRITD_7Bv1G219050
	TRITD7Bv1G232200	Fatty acyl-CoA reductase	TRITD_7Bv1G232200
	TRITD2Av1G003730	Cytochrome P450	TRITD_2Av1G003730
	TRITD4Bv1G199760	Apyrase	TRITD_4Bv1G199760
	TRITD5Bv1G086820	Major facilitator superfamily	MFS profile domain-containing protein	TRITD_5Bv1G086820)
	TRITD2Bv1G079820	Major facilitator superfamily	MFS profile domain-containing protein	TRITD_2Bv1G079820)
	TRITD4Av1G010790	ABC transporter domain-containing protein	TRITD_4Av1G010790
	TRITD5Av1G203730	TRITD_5Av1G203730
	TRITD5Bv1G230380	Trichome birefringence-like C-terminal domain-containing protein	TRITD_5Bv1G230380
	TRITD7Bv1G115250	TRITD_7Bv1G115250
	TRITD3Bv1G281040	Pectin acetylesterase	TRITD_3Bv1G281040
	TRITD2Av1G293040	Proton-dependent oligopeptide or low-affinity nitrate transporter	TRITD_2Av1G293040
	TRITD4Av1G242050	Protein kinase domain-containing protein	TRITD_4Av1G242050
	TRITD6Bv1G089980	CASP-like protein	TRITD_6Bv1G089980
	TRITD1Av1G167110	Amino acid transporter transmembrane domain-containing protein	TRITD_1Av1G167110
	TRITD1Av1G115640	Aquaporin NIP3-1	TRITD_1Av1G115640
	TRITD7Av1G174880	Choline transporter-like protein	TRITD_7Av1G174880
	TRITD7Av1G223010	Flavonoid 3'-monooxygenase	TRITD_7Av1G223010
	TRITD3Av1G268100	CSC1-like protein	TRITD_3Av1G268100
	TRITD5Av1G107100	TRITD_5Av1G107100
	TRITD3Bv1G006540	WAT1-related protein	TRITD_3Bv1G006540
	TRITD3Bv1G141390	Cytochrome b561 domain-containing protein	TRITD_3Bv1G141390
	TRITD1Av1G214080	Cytochrome b561 and DOMON domain-containing protein	TRITD_1Av1G214080
	TRITD5Bv1G107740	Protein FLUORESCENT IN BLUE LIGHT, chloroplastic	TRITD_5Bv1G107740
	TRITD7Av1G090790	Dilute domain-containing protein	TRITD_7Av1G090790
	TRITD7Av1G001870	NB-ARC domain-containing protein	TRITD_7Av1G001870
	TRITD6Av1G085610	Tetraspanin	TRITD_6Av1G085610
	TRITD5Av1G231090	Trichome birefringence-like C-terminal domain-containing protein	TRITD_5Av1G231090
	TRITD7Bv1G008490	Late embryogenesis abundant protein LEA-2 subgroup domain-containing protein	TRITD_7Bv1G008490
	TRITD1Av1G112500	Tetraspanin-10	TRITD_1Av1G112500
	TRITD7Bv1G048450	EamA domain-containing protein	TRITD_7Bv1G048450
	TRITD5Av1G130940	TPX2 C-terminal domain-containing protein	TRITD_5Av1G130940
	TRITD7Av1G001620	Glycosyl hydrolase family 32 C-terminal domain-containing protein	TRITD_7Av1G001620
	TRITD2Bv1G219560	Probable purine permease	TRITD_2Bv1G219560
	TRITD7Av1G219520	Stress enhanced protein 1, chloroplastic	TRITD_7Av1G219520
	TRITD4Av1G053340	Trichome birefringence-like N-terminal domain-containing protein	TRITD_4Av1G053340
	TRITD4Bv1G134250	Tyrosine-specific transport protein	TRITD_4Bv1G134250
	TRITD5Av1G002610	Leucine-rich repeat-containing N-terminal plant-type domain-containing protein	TRITD_5Av1G002610
	TRITD4Av1G027980	Protein kinase domain-containing protein	TRITD_4Av1G027980
	TRITD6Av1G010380	GDSL esterase/lipase	TRITD_6Av1G010380
	TRITD6Av1G169440	Oligopeptide transporter	TRITD_6Av1G169440
	TRITD2Bv1G019450	RING-type E3 ubiquitin transferase	TRITD_2Bv1G019450
	TRITD6Av1G169310	CCHC-type domain-containing protein	TRITD_6Av1G169310
	TRITD7Av1G241010	TRITD_7Av1G241010
	TRITD3Bv1G005570	Glycosyltransferase 61 catalytic domain-containing protein	TRITD_3Bv1G005570
	TRITD6Bv1G179680	RING-type domain-containing protein	TRITD_6Bv1G179680
	TRITD1Bv1G216940	TRITD_1Bv1G216940
	TRITD2Bv1G160970	Major facilitator superfamily	MFS profile domain-containing protein	TRITD_2Bv1G160970)
	TRITD3Av1G232850	TRITD_3Av1G232850
	TRITD7Bv1G216430	Protein kinase domain-containing protein	TRITD_7Bv1G216430
	TRITD4Av1G146990	Auxin efflux carrier component	TRITD_4Av1G146990
	TRITD7Bv1G104400	Major facilitator superfamily	MFS profile domain-containing protein	TRITD_7Bv1G104400)
	TRITD4Av1G146960	Major facilitator superfamily	MFS profile domain-containing protein	TRITD_4Av1G146960)
	TRITD6Av1G168030	TRITD_6Av1G168030
	TRITD1Bv1G096580	Cellulose synthase	TRITD_1Bv1G096580
	TRITD1Bv1G202230	phosphoethanolamine N-methyltransferase	TRITD_1Bv1G202230
	TRITD6Av1G189430	NEP1-interacting protein-like 2	TRITD_6Av1G189430
	TRITD5Av1G128130	Protein FLUORESCENT IN BLUE LIGHT, chloroplastic	TRITD_5Av1G128130
	TRITD4Bv1G032390	TRITD_4Bv1G032390
	TRITD2Av1G062410	DUF3082 domain-containing protein	TRITD_2Av1G062410
	TRITD7Bv1G045230	Gnk2-homologous domain-containing protein	TRITD_7Bv1G045230
	TRITD6Bv1G056540	Polysaccharide biosynthesis domain-containing protein	TRITD_6Bv1G056540
	TRITD5Av1G047890	Amino acid transporter transmembrane domain-containing protein	TRITD_5Av1G047890
	TRITD5Bv1G036740	TRITD_5Bv1G036740
	TRITD7Av1G063690	Trichome birefringence-like N-terminal domain-containing protein	TRITD_7Av1G063690
	TRITD2Av1G231540	Cyclin	TRITD_2Av1G231540
	TRITD7Av1G013090	TRITD_7Av1G013090
	TRITD3Bv1G162020	Major facilitator superfamily	MFS profile domain-containing protein	TRITD_3Bv1G162020)
	TRITD7Av1G063180	Auxin efflux carrier component	TRITD_7Av1G063180
	TRITD3Bv1G027870	Transmembrane protein	TRITD_3Bv1G027870
	TRITD2Av1G010200	3,9-dihydroxypterocarpan 6A-monooxygenase	TRITD_2Av1G010200
	TRITD3Av1G031380	FAS1 domain-containing protein	TRITD_3Av1G031380
	TRITD4Bv1G000020	Cytochrome P450	TRITD_4Bv1G000020
	TRITD4Bv1G153570	Formin-like protein	TRITD_4Bv1G153570
	TRITD6Av1G044080	Polysaccharide biosynthesis domain-containing protein	TRITD_6Av1G044080
	TRITD4Bv1G174380	Hexosyltransferase	TRITD_4Bv1G174380
	TRITD7Av1G083920	SPX domain-containing protein	TRITD_7Av1G083920
	TRITD5Av1G164750	Cytochrome b561 and DOMON domain-containing protein	TRITD_5Av1G164750
	TRITD5Av1G242350	TRITD_5Av1G242350
	TRITD3Av1G029950	Carboxypeptidase	TRITD_3Av1G029950
	TRITD6Bv1G198650	Polygalacturonase	TRITD_6Bv1G198650
	TRITD1Bv1G119210	Aquaporin	TRITD_1Bv1G119210
	TRITD5Av1G043650	CASP-like protein	TRITD_5Av1G043650
	TRITD3Av1G230060	Leucine-rich repeat-containing N-terminal plant-type domain-containing protein	TRITD_3Av1G230060
	TRITD4Av1G044080	E3 ubiquitin-protein ligase XB3	TRITD_4Av1G044080
	TRITD3Av1G001460	Glycosyltransferase 61 catalytic domain-containing protein	TRITD_3Av1G001460
	TRITD3Av1G079070	TRITD_3Av1G079070
	TRITD6Bv1G172520	Cyanobacterial aminoacyl-tRNA synthetase CAAD domain-containing protein	TRITD_6Bv1G172520
	TRITD7Bv1G150410	Thromboxane-A synthase	TRITD_7Bv1G150410
	TRITD7Bv1G170910	Flavonoid 3'-monooxygenase	TRITD_7Bv1G170910
	TRITD7Av1G009840	Cytochrome P450	TRITD_7Av1G009840
	TRITD7Bv1G040330	Trichome birefringence-like N-terminal domain-containing protein	TRITD_7Bv1G040330
	TRITD2Av1G247770	TRITD_2Av1G247770
	TRITD5Av1G180210	Cyp450	TRITD_5Av1G180210
	TRITD3Bv1G216290	Leucine-rich repeat-containing N-terminal plant-type domain-containing protein	TRITD_3Bv1G216290
	TRITD2Av1G179380	Glucan endo-1,3-beta-D-glucosidase	TRITD_2Av1G179380
	TRITD7Av1G210100	Leucine-rich repeat-containing N-terminal plant-type domain-containing protein	TRITD_7Av1G210100
	TRITD2Bv1G013440	TRITD_2Bv1G013440
	TRITD1Av1G050170	Leucine-rich repeat-containing N-terminal plant-type domain-containing protein	TRITD_1Av1G050170
	TRITD2Av1G225290	Sugar phosphate transporter domain-containing protein	TRITD_2Av1G225290
	TRITD2Av1G019460	Glycosyltransferases	TRITD_2Av1G019460
	TRITD3Bv1G001850	WAT1-related protein	TRITD_3Bv1G001850
	TRITD6Av1G005420	Protein kinase domain-containing protein	TRITD_6Av1G005420
21	Gene Group 21	Enrichment Score: 1.072409709611372
	ENSEMBL_GENE_ID	Gene Name
	TRITD2Av1G177630	Acetyl-coenzyme A synthetase	TRITD_2Av1G177630
	TRITD4Bv1G186950	4-coumarate--CoA ligase	TRITD_4Bv1G186950
	TRITD3Bv1G255440	4-coumarate--CoA ligase	TRITD_3Bv1G255440
	TRITD7Bv1G119100	4-coumarate--CoA ligase	TRITD_7Bv1G119100
22	Gene Group 22	Enrichment Score: 1.0563197149903791
	ENSEMBL_GENE_ID	Gene Name
	TRITD5Av1G112110	Non-specific lipid-transfer protein	TRITD_5Av1G112110
	TRITD6Bv1G144210	Bifunctional inhibitor/plant lipid transfer protein/seed storage helical domain-containing protein	TRITD_6Bv1G144210
	TRITD7Av1G240840	Bifunctional inhibitor/plant lipid transfer protein/seed storage helical domain-containing protein	TRITD_7Av1G240840
	TRITD7Bv1G190130	Bifunctional inhibitor/plant lipid transfer protein/seed storage helical domain-containing protein	TRITD_7Bv1G190130
23	Gene Group 23	Enrichment Score: 0.651726007519826
	ENSEMBL_GENE_ID	Gene Name
	TRITD4Av1G027980	Protein kinase domain-containing protein	TRITD_4Av1G027980
	TRITD3Bv1G216290	Leucine-rich repeat-containing N-terminal plant-type domain-containing protein	TRITD_3Bv1G216290
	TRITD2Av1G272960	Protein kinase domain-containing protein	TRITD_2Av1G272960
	TRITD4Av1G027590	Protein kinase domain-containing protein	TRITD_4Av1G027590
	TRITD7Av1G073570	Protein kinase domain-containing protein	TRITD_7Av1G073570
	TRITD5Av1G002610	Leucine-rich repeat-containing N-terminal plant-type domain-containing protein	TRITD_5Av1G002610
	TRITD3Av1G230060	Leucine-rich repeat-containing N-terminal plant-type domain-containing protein	TRITD_3Av1G230060
	TRITD7Av1G210100	Leucine-rich repeat-containing N-terminal plant-type domain-containing protein	TRITD_7Av1G210100
	TRITD2Bv1G239090	Protein kinase domain-containing protein	TRITD_2Bv1G239090
	TRITD2Bv1G247910	non-specific serine/threonine protein kinase	TRITD_2Bv1G247910
	TRITD7Bv1G225550	Protein kinase domain-containing protein	TRITD_7Bv1G225550
	TRITD3Bv1G087720	MMS19 nucleotide excision repair protein	TRITD_3Bv1G087720
	TRITD3Bv1G007880	Leucine-rich repeat-containing N-terminal plant-type domain-containing protein	TRITD_3Bv1G007880
	TRITD7Bv1G049440	Leucine-rich repeat-containing N-terminal plant-type domain-containing protein	TRITD_7Bv1G049440
	TRITD1Av1G050170	Leucine-rich repeat-containing N-terminal plant-type domain-containing protein	TRITD_1Av1G050170
	TRITD7Av1G089630	Protein kinase domain-containing protein	TRITD_7Av1G089630
	TRITD2Bv1G029440	Protein kinase domain-containing protein	TRITD_2Bv1G029440
	TRITD7Bv1G216430	Protein kinase domain-containing protein	TRITD_7Bv1G216430
	TRITD1Av1G179250	Protein kinase domain-containing protein	TRITD_1Av1G179250
	TRITD2Av1G182580	Receptor-like serine/threonine-protein kinase	TRITD_2Av1G182580
	TRITD7Bv1G162470	Leucine-rich repeat-containing N-terminal plant-type domain-containing protein	TRITD_7Bv1G162470
	TRITD6Av1G169310	CCHC-type domain-containing protein	TRITD_6Av1G169310
	TRITD4Av1G242050	Protein kinase domain-containing protein	TRITD_4Av1G242050
	TRITD5Av1G216950	non-specific serine/threonine protein kinase	TRITD_5Av1G216950
	TRITD1Bv1G156930	Protein kinase domain-containing protein	TRITD_1Av1G171400
	TRITD6Av1G005420	Protein kinase domain-containing protein	TRITD_6Av1G005420
	TRITD5Av1G232010	TRITD_5Av1G232010
	TRITD7Av1G206040	Protein kinase domain-containing protein	TRITD_7Av1G206040
	TRITD6Av1G156120	Protein kinase domain-containing protein	TRITD_6Av1G156120
	TRITD2Bv1G119940	Leucine-rich repeat-containing N-terminal plant-type domain-containing protein	TRITD_2Bv1G119940
	TRITD6Av1G083930	non-specific serine/threonine protein kinase	TRITD_6Av1G083930
	TRITD7Av1G179930	Leucine-rich repeat-containing N-terminal plant-type domain-containing protein	TRITD_7Av1G179930
24	Gene Group 24	Enrichment Score: 0.3717042046170824
	ENSEMBL_GENE_ID	Gene Name
	TRITD2Av1G284350	Auxin response factor	TRITD_2Av1G284350
	TRITD7Bv1G137990	Auxin-responsive protein	TRITD_7Bv1G137990
	TRITD4Av1G235060	TF-B3 domain-containing protein	TRITD_4Av1G235060
	TRITD7Av1G176250	Auxin-responsive protein	TRITD_7Av1G176250
	TRITD2Bv1G251950	Auxin response factor	TRITD_2Bv1G251950
	TRITD3Bv1G188390	AP2/ERF domain-containing protein	TRITD_3Bv1G188390
25	Gene Group 25	Enrichment Score: 0.24907518623697178
	ENSEMBL_GENE_ID	Gene Name
	TRITD6Bv1G218210	Disease resistance protein RPM1	TRITD_6Bv1G218210
	TRITD2Bv1G264480	TRITD_2Bv1G264480
	TRITD3Bv1G276400	Disease resistance N-terminal domain-containing protein	TRITD_3Bv1G276400
	TRITD7Av1G004700	NB-ARC domain-containing protein	TRITD_7Av1G004700
	TRITD7Bv1G178970	AAA+ ATPase domain-containing protein	TRITD_7Bv1G178970
	TRITD6Bv1G018100	AAA+ ATPase domain-containing protein	TRITD_6Bv1G018100
	TRITD7Av1G009530	TRITD_7Av1G009530
	TRITD2Av1G283280	Disease resistance N-terminal domain-containing protein	TRITD_2Av1G283280
	TRITD7Av1G001870	NB-ARC domain-containing protein	TRITD_7Av1G001870
	TRITD5Av1G034120	NB-ARC domain-containing protein	TRITD_5Av1G034120
	TRITD7Av1G264230	Disease resistance protein RPM1	TRITD_7Av1G264230
	TRITD3Av1G002980	NB-ARC domain-containing protein	TRITD_3Av1G002980
	TRITD3Bv1G258070	Disease resistance N-terminal domain-containing protein	TRITD_3Bv1G258070
	TRITD6Bv1G206460	TRITD_6Bv1G206460
26	Gene Group 26	Enrichment Score: 0.16625208001372013
	ENSEMBL_GENE_ID	Gene Name
	TRITD2Bv1G096640	SBP-type domain-containing protein	TRITD_2Bv1G096640
	TRITD7Av1G103100	SBP-type domain-containing protein	TRITD_7Av1G103100
	TRITD3Av1G185910	MIKC-type MADS-box transcription factor	TRITD_3Av1G185910
	TRITD4Av1G227090	TRITD_4Av1G227090
	TRITD3Bv1G188390	AP2/ERF domain-containing protein	TRITD_3Bv1G188390
	TRITD4Av1G057610	P-type R2R3 Myb protein	TRITD_4Av1G057610
	TRITD6Av1G172230	Myb-like domain-containing protein	TRITD_6Av1G172230
	TRITD6Bv1G173340	Protein ODORANT1	TRITD_6Bv1G173340
	TRITD3Av1G220570	DOG1 domain-containing protein	TRITD_3Av1G220570
	TRITD3Av1G168410	TRITD_3Av1G168410
	TRITD6Bv1G157700	Growth-regulating factor	TRITD_6Bv1G157700
	TRITD2Av1G186590	ZF-HD dimerization-type domain-containing protein	TRITD_2Av1G186590
	TRITD1Av1G185290	HTH myb-type domain-containing protein	TRITD_1Av1G185290
	TRITD5Av1G057530	TRITD_5Av1G057530
	TRITD3Av1G170610	TRITD_3Av1G170610
	TRITD3Av1G206330	TRITD_3Av1G206330
	TRITD4Av1G235060	TF-B3 domain-containing protein	TRITD_4Av1G235060
	TRITD1Av1G120320	Homeobox domain-containing protein	TRITD_1Av1G120320
	TRITD2Bv1G162640	NAC domain-containing protein	TRITD_2Bv1G162640
	TRITD1Av1G205760	TRITD_1Av1G205760
27	Gene Group 27	Enrichment Score: 0.14482380047993978
	ENSEMBL_GENE_ID	Gene Name
	TRITD5Bv1G072550	TRITD_5Bv1G072550
	TRITD5Av1G089770	TRITD_5Av1G089770
	TRITD1Bv1G153050	DUF632 domain-containing protein	TRITD_1Bv1G153050
	TRITD5Bv1G252240	DUF547 domain-containing protein	TRITD_5Bv1G252240
	TRITD4Bv1G153570	Formin-like protein	TRITD_4Bv1G153570
	TRITD3Av1G232860	DUF4005 domain-containing protein	TRITD_3Av1G232860
28	Gene Group 28	Enrichment Score: 0.1262488865411674
	ENSEMBL_GENE_ID	Gene Name
	TRITD6Bv1G197020	PROP1-like PPR domain-containing protein	TRITD_6Bv1G197020
	TRITD6Av1G187600	Pentacotripeptide-repeat region of PRORP domain-containing protein	TRITD_6Av1G187600
	TRITD4Av1G071140	PROP1-like PPR domain-containing protein	TRITD_4Av1G071140
	TRITD3Bv1G004690	DYW domain-containing protein	TRITD_3Bv1G004690
	TRITD4Av1G007240	Pentatricopeptide repeat-containing protein	TRITD_4Av1G007240
	TRITD3Av1G007600	DYW domain-containing protein	TRITD_3Av1G007600
	TRITD7Av1G159430	DYW domain-containing protein	TRITD_7Av1G159430
	TRITD2Bv1G193620	Pentatricopeptide repeat-containing protein	TRITD_2Bv1G193620
	TRITD3Bv1G056720	DYW domain-containing protein	TRITD_3Bv1G056720
29	Gene Group 29	Enrichment Score: 0.10902783846086317
	ENSEMBL_GENE_ID	Gene Name
	TRITD2Bv1G096640	SBP-type domain-containing protein	TRITD_2Bv1G096640
	TRITD7Av1G103100	SBP-type domain-containing protein	TRITD_7Av1G103100
	TRITD3Av1G214890	DNA-3-methyladenine glycosylase I	TRITD_3Av1G214890
	TRITD3Av1G154670	C3H1-type domain-containing protein	TRITD_3Av1G154670
	TRITD5Bv1G132860	DNA-3-methyladenine glycosylase I	TRITD_5Bv1G132860
	TRITD3Bv1G199580	DNA-3-methyladenine glycosylase I	TRITD_3Bv1G199580
	TRITD1Av1G136190	C2H2-type domain-containing protein	TRITD_1Av1G136190
	TRITD3Bv1G136150	C3H1-type domain-containing protein	TRITD_3Bv1G136150
30	Gene Group 30	Enrichment Score: 0.09030413932141937
	ENSEMBL_GENE_ID	Gene Name
	TRITD7Av1G090790	Dilute domain-containing protein	TRITD_7Av1G090790
	TRITD6Av1G147280	Centrosomal protein of 70 kDa	TRITD_6Av1G147280
	TRITD7Bv1G000740	COP1-interacting protein 7	TRITD_7Bv1G000740
	TRITD5Bv1G252240	DUF547 domain-containing protein	TRITD_5Bv1G252240
	TRITD5Av1G107100	TRITD_5Av1G107100
	TRITD1Bv1G153050	DUF632 domain-containing protein	TRITD_1Bv1G153050
	TRITD3Bv1G173890	TRITD_3Bv1G173890
	TRITD2Av1G227780	TRITD_2Av1G227780
	TRITD4Av1G029720	65-kDa microtubule-associated protein 6	TRITD_4Av1G029720
	TRITD2Av1G250550	CUE domain-containing protein	TRITD_2Av1G250550

## Sheet: Table S5B_downregulated DEGs
Table S5A. Functional classification of downregulated T. turgidum DEGs based on kappa statistics. Clustering was performed with similarity threshold set to 0.35, which represents the minimum kappa value considered significant.
1	Gene Group 1	Enrichment Score: 12.50566497733681
	ENSEMBL_GENE_ID	Gene Name
	TRITD2Av1G291440	Glutathione S-transferase	TRITD_2Av1G291440
	TRITD4Av1G048450	GST N-terminal domain-containing protein	TRITD_4Av1G048450
	TRITD2Av1G010010	glutathione transferase	TRITD_2Av1G010010
	TRITD5Bv1G213840	glutathione transferase	TRITD_5Bv1G213840
	TRITD4Av1G048280	GST N-terminal domain-containing protein	TRITD_4Av1G048280
	TRITD3Av1G266880	glutathione transferase	TRITD_3Av1G266880
	TRITD1Bv1G115190	Glutathione S-transferase	TRITD_1Bv1G115190
	TRITD1Bv1G115170	Glutathione S-transferase	TRITD_1Bv1G115170
	TRITD1Bv1G115160	Glutathione S-transferase	TRITD_1Bv1G115160
	TRITD3Bv1G261220	glutathione transferase	TRITD_3Bv1G261220
	TRITD2Bv1G199370	glutathione transferase	TRITD_2Bv1G199370
	TRITD2Bv1G261260	Glutathione S-transferase	TRITD_2Bv1G261260
	TRITD1Bv1G115070	Glutathione S-transferase	TRITD_1Bv1G115070
	TRITD1Av1G004040	glutathione transferase	TRITD_1Av1G004040
	TRITD2Bv1G261240	glutathione transferase	TRITD_2Bv1G261240
	TRITD2Bv1G261220	glutathione transferase	TRITD_2Bv1G261220
	TRITD6Av1G013180	GST C-terminal domain-containing protein	TRITD_6Av1G013180
	TRITD7Av1G011780	Glutathione S-transferase	TRITD_7Av1G011780
	TRITD5Bv1G241860	glutathione transferase	TRITD_5Bv1G241860
	TRITD3Bv1G260970	glutathione transferase	TRITD_3Bv1G260970
	TRITD3Bv1G154770	Glutathione S-transferase	TRITD_3Bv1G154770
	TRITD0Uv1G135080, TRITD5Bv1G007800	glutathione transferase	TRITD_5Bv1G007800
	TRITD7Av1G039330	glutathione transferase	TRITD_7Av1G039330
	TRITD1Av1G122290	Glutathione S-transferase	TRITD_1Av1G122290
	TRITD1Av1G122280	glutathione transferase	TRITD_1Av1G122280
	TRITD1Av1G122240	Glutathione S-transferase	TRITD_1Av1G122240
	TRITD4Bv1G019260	GST N-terminal domain-containing protein	TRITD_4Bv1G019260
	TRITD1Av1G122210	glutathione transferase	TRITD_1Av1G122210
	TRITD2Bv1G250380	Glutathione S-transferase	TRITD_2Bv1G250380
	TRITD1Av1G042280	glutathione transferase	TRITD_1Av1G042280
	TRITD1Av1G003490	glutathione transferase	TRITD_1Av1G003490
	TRITD2Bv1G250370	glutathione transferase	TRITD_2Bv1G250370
	TRITD1Av1G042270	glutathione transferase	TRITD_1Av1G042270
	TRITD1Av1G042240	glutathione transferase	TRITD_1Av1G042240
	TRITD1Av1G042230	glutathione transferase	TRITD_1Av1G042230
	TRITD3Bv1G240270	Glutathione S-transferase	TRITD_3Bv1G240270
	TRITD5Bv1G211440	Glutathione S-transferase	TRITD_5Bv1G211440
	TRITD3Bv1G262740	GST C-terminal domain-containing protein	TRITD_3Bv1G262740
	TRITD3Av1G248840	Glutathione S-transferase	TRITD_3Av1G248840
	TRITD2Av1G283210	glutathione transferase	TRITD_2Av1G283210
	TRITD4Av1G257850	glutathione transferase	TRITD_4Av1G257850
	TRITD3Av1G174080	Glutathione S-transferase	TRITD_3Av1G174080
	TRITD4Av1G237050	Glutathione S-transferase	TRITD_4Av1G237050
	TRITD3Av1G267780	glutathione transferase	TRITD_3Av1G267780
	TRITD2Av1G291520	Glutathione S-transferase	TRITD_2Av1G291520
2	Gene Group 2	Enrichment Score: 10.379012313835846
	ENSEMBL_GENE_ID	Gene Name
	TRITD2Av1G188540	Protein kinase domain-containing protein	TRITD_2Av1G188540
	TRITD7Av1G245810	Geranylgeranyl pyrophosphate synthase	TRITD_7Av1G245810
	TRITD2Bv1G260090	ABC transporter domain-containing protein	TRITD_2Bv1G260090
	TRITD2Bv1G260080	Cytochrome P450	TRITD_2Bv1G260080
	TRITD6Av1G171830	Phosphatidic acid phosphatase type 2/haloperoxidase domain-containing protein	TRITD_6Av1G171830
	TRITD4Bv1G002000	TRITD_4Bv1G002000
	TRITD5Av1G187660	Cysteine-rich receptor-like protein kinase	TRITD_5Av1G187660
	TRITD3Bv1G222990	TRITD_3Bv1G222990
	TRITD1Av1G199100	ABC transporter domain-containing protein	TRITD_1Av1G199100
	TRITD3Bv1G279260	4-hydroxyphenylacetaldehyde oxime monooxygenase	TRITD_3Bv1G279260
	TRITD1Av1G199060	ABC transporter domain-containing protein	TRITD_1Av1G199060
	TRITD6Av1G171510	CASP-like protein	TRITD_6Av1G171510
	TRITD5Av1G187600	PGG domain-containing protein	TRITD_5Av1G187600
	TRITD5Av1G105930	Receptor-like serine/threonine-protein kinase	TRITD_5Av1G105930
	TRITD5Av1G245920	VTT domain-containing protein	TRITD_5Av1G245920
	TRITD3Av1G054750	RING-type E3 ubiquitin transferase	TRITD_3Av1G054750
	TRITD2Av1G187060	Amino acid permease	TRITD_2Av1G187060
	TRITD5Bv1G163500	Exostosin GT47 domain-containing protein	TRITD_5Bv1G163500
	TRITD1Bv1G215660	B12D-like protein	TRITD_1Bv1G215660
	TRITD3Bv1G222060	Leucine-rich repeat-containing N-terminal plant-type domain-containing protein	TRITD_3Bv1G222060
	TRITD5Av1G245480	Major facilitator superfamily	MFS profile domain-containing protein	TRITD_5Av1G245480)
	TRITD6Av1G170580	Protein NRT1/ PTR FAMILY 8.3	TRITD_6Av1G170580
	TRITD5Av1G186930	Protein kinase domain-containing protein	TRITD_5Av1G186930
	TRITD5Av1G186900	Leucine-rich repeat-containing N-terminal plant-type domain-containing protein	TRITD_5Av1G186900
	TRITD4Bv1G196680	UDP-galactose/UDP-glucose transporter 2-like	TRITD_4Bv1G196680
	TRITD6Bv1G204530	Leucine-rich repeat-containing N-terminal plant-type domain-containing protein	TRITD_6Bv1G204530
	TRITD6Av1G170100	Proton-dependent oligopeptide or low-affinity nitrate transporter	TRITD_6Av1G170100
	TRITD7Av1G243660	Receptor-like serine/threonine-protein kinase	TRITD_7Av1G243660
	TRITD1Bv1G140440	Dolichol phosphate-mannose biosynthesis regulatory protein	TRITD_1Bv1G140440
	TRITD6Av1G026740	Cytochrome P450	TRITD_6Av1G026740
	TRITD4Av1G207340	Protein kinase domain-containing protein	TRITD_4Av1G207340
	TRITD1Bv1G020740	Protein kinase domain-containing protein	TRITD_1Bv1G020740
	TRITD5Av1G244800	Anaphase-promoting complex subunit 11	TRITD_5Av1G244800
	TRITD5Av1G244770	Anaphase-promoting complex subunit 11	TRITD_5Av1G244770
	TRITD1Bv1G214650	Protein kinase domain-containing protein	TRITD_1Bv1G214650
	TRITD7Bv1G137570	Phosphatidic acid phosphatase type 2/haloperoxidase domain-containing protein	TRITD_7Bv1G137570
	TRITD4Bv1G109470	RING-type E3 ubiquitin transferase	TRITD_4Bv1G109470
	TRITD6Bv1G203410	Ionotropic glutamate receptor C-terminal domain-containing protein	TRITD_6Bv1G203410
	TRITD4Bv1G109100	P-type ATPase C-terminal domain-containing protein	TRITD_4Bv1G109100
	TRITD4Bv1G108950	HIT domain-containing protein	TRITD_4Bv1G108950
	TRITD3Av1G193910	Protein DETOXIFICATION	TRITD_3Av1G193910
	TRITD3Av1G052010	Trans-cinnamate 4-monooxygenase	TRITD_3Av1G052010
	TRITD1Av1G196050	Bifunctional inhibitor/plant lipid transfer protein/seed storage helical domain-containing protein	TRITD_1Av1G196050
	TRITD3Bv1G135660	Protein CHUP1, chloroplastic	TRITD_3Bv1G135660
	TRITD5Bv1G077820	Cationic amino acid transporter C-terminal domain-containing protein	TRITD_5Bv1G077820
	TRITD6Bv1G083480	ABC transporter domain-containing protein	TRITD_6Bv1G083480
	TRITD2Bv1G198380	Cytochrome P450	TRITD_2Bv1G198380
	TRITD5Bv1G077220	HVA22-like protein	TRITD_5Bv1G077220
	TRITD1Av1G102490	Cysteine-rich receptor-like protein kinase 2	TRITD_1Av1G102490
	TRITD3Av1G263800	Leucine-rich repeat-containing N-terminal plant-type domain-containing protein	TRITD_3Av1G263800
	TRITD3Bv1G027080	Non-specific serine/threonine protein kinase	TRITD_3Bv1G027080
	TRITD3Av1G263790	Leucine-rich repeat-containing N-terminal plant-type domain-containing protein	TRITD_3Av1G263790
	TRITD6Bv1G082530	Cytochrome P450	TRITD_6Bv1G082530
	TRITD1Av1G101150	DUF6821 domain-containing protein	TRITD_1Av1G101150
	TRITD7Bv1G135630	Peroxidase	TRITD_7Bv1G135630
	TRITD6Bv1G082410	Cytochrome P450	TRITD_6Bv1G082410
	TRITD4Bv1G194740	VTT domain-containing protein	TRITD_4Bv1G194740
	TRITD3Av1G263280	Protein kinase domain-containing protein	TRITD_3Av1G263280
	TRITD6Av1G024380	Glycosyltransferase 61 catalytic domain-containing protein	TRITD_6Av1G024380
	TRITD4Av1G264290	Protein kinase domain-containing protein	TRITD_4Av1G264290
	TRITD7Bv1G023580	Protein kinase domain-containing protein	TRITD_7Bv1G023580
	TRITD7Av1G239990	Cytochrome P450	TRITD_7Av1G239990
	TRITD2Bv1G257040	Protein kinase domain-containing protein	TRITD_2Bv1G257040
	TRITD7Bv1G134790	RING-type E3 ubiquitin transferase	TRITD_7Bv1G134790
	TRITD7Bv1G023310	RING-type E3 ubiquitin transferase	TRITD_7Bv1G023310
	TRITD3Bv1G134180	TRITD_3Bv1G134180
	TRITD2Bv1G091850	Sugar phosphate transporter domain-containing protein	TRITD_2Bv1G091850
	TRITD4Bv1G194080	MENTAL domain-containing protein	TRITD_4Bv1G194080
	TRITD3Av1G191920	TRITD_3Av1G191920
	TRITD3Bv1G133740	Secologanin synthase	TRITD_3Bv1G133740
	TRITD2Bv1G014080	ABC transporter domain-containing protein	TRITD_2Bv1G014080
	TRITD3Bv1G133710	Cytochrome P450	TRITD_3Bv1G133710
	TRITD1Bv1G211880	Cytochrome P450	TRITD_1Bv1G211880
	TRITD1Bv1G211870	Cytochrome P450	TRITD_1Bv1G211870
	TRITD1Bv1G211830	Cytochrome P450	TRITD_1Bv1G211830
	TRITD2Bv1G196050	RING-type domain-containing protein	TRITD_2Bv1G196050
	TRITD4Bv1G193470	Anaphase-promoting complex subunit 11	TRITD_4Bv1G193470
	TRITD4Bv1G193380	Anaphase-promoting complex subunit 11	TRITD_4Bv1G193380
	TRITD7Bv1G022050	Glutamate receptor	TRITD_7Bv1G022050
	TRITD5Av1G094830	HVA22-like protein	TRITD_5Av1G094830
	TRITD3Bv1G217330	RING-type domain-containing protein	TRITD_3Bv1G217330
	TRITD2Bv1G090750	Cysteine-rich receptor-like protein kinase	TRITD_2Bv1G090750
	TRITD4Bv1G193040	Protein kinase domain-containing protein	TRITD_4Bv1G193040
	TRITD4Bv1G193030	Protein kinase domain-containing protein	TRITD_4Bv1G193030
	TRITD6Bv1G077230	Amino acid transporter transmembrane domain-containing protein	TRITD_6Bv1G077230
	TRITD3Bv1G132230	Protein kinase domain-containing protein	TRITD_3Bv1G132230
	TRITD7Bv1G214030	non-specific serine/threonine protein kinase	TRITD_7Bv1G214030
	TRITD2Bv1G090300	Cysteine-rich receptor-like protein kinase	TRITD_2Bv1G090300
	TRITD2Bv1G256100	Late embryogenesis abundant protein LEA-2 subgroup domain-containing protein	TRITD_2Bv1G256100
	TRITD6Av1G163770	Protein DETOXIFICATION	TRITD_6Av1G163770
	TRITD7Bv1G213930	non-specific serine/threonine protein kinase	TRITD_7Bv1G213930
	TRITD2Bv1G090080	Protein kinase domain-containing protein	TRITD_2Bv1G090080
	TRITD2Bv1G090070	Cysteine-rich receptor-like protein kinase	TRITD_2Bv1G090070
	TRITD7Bv1G132670	Legume lectin domain-containing protein	TRITD_7Bv1G132670
	TRITD2Bv1G089940	Cysteine-rich receptor-like protein kinase	TRITD_2Bv1G089940
	TRITD6Bv1G075820	Protein LYK5	TRITD_6Bv1G075820
	TRITD4Bv1G191670	Major facilitator superfamily	MFS profile domain-containing protein	TRITD_4Bv1G191670)
	TRITD6Av1G161730	Amino acid transporter transmembrane domain-containing protein	TRITD_6Av1G161730
	TRITD2Bv1G012650	MCAfunc domain-containing protein	TRITD_2Bv1G012650
	TRITD2Bv1G192870	Protein kinase domain-containing protein	TRITD_2Bv1G192870
	TRITD7Bv1G131190	Protein kinase domain-containing protein	TRITD_7Bv1G131190
	TRITD1Bv1G016320	TRITD_1Bv1G016320
	TRITD1Bv1G016280	Protein kinase domain-containing protein	TRITD_1Bv1G016280
	TRITD2Bv1G012250	Nucleotide-diphospho-sugar transferase domain-containing protein	TRITD_2Bv1G012250
	TRITD1Bv1G134520	Major facilitator superfamily	MFS profile domain-containing protein	TRITD_1Bv1G134520)
	TRITD5Av1G239980	4-coumarate--CoA ligase	TRITD_5Av1G239980
	TRITD4Bv1G190640	Cas1p 10 TM acyl transferase domain-containing protein	TRITD_4Bv1G190640
	TRITD0Uv1G102070	Protein kinase domain-containing protein	TRITD_2Bv1G087470
	TRITD7Bv1G212270	TRITD_7Bv1G212270
	TRITD3Bv1G128440	ABC transporter domain-containing protein	TRITD_3Bv1G128440
	TRITD3Av1G045660	ABC transmembrane type-1 domain-containing protein	TRITD_3Av1G045660
	TRITD1Bv1G134220	68 kDa protein HP68	TRITD_1Bv1G134220
	TRITD6Av1G020010	Receptor-like serine/threonine-protein kinase	TRITD_6Av1G020010
	TRITD7Bv1G129820	1-phosphatidylinositol-3-phosphate 5-kinase	TRITD_7Bv1G129820
	TRITD7Bv1G082590	ABC transporter domain-containing protein	TRITD_7Av1G110550
	TRITD5Av1G239470	Protein kinase domain-containing protein	TRITD_5Av1G239470
	TRITD7Av1G026660	EGF-like domain-containing protein	TRITD_7Av1G026660
	TRITD7Bv1G129580	TRITD_7Bv1G129580
	TRITD1Bv1G208350	Glycosyltransferase family 14 protein	TRITD_1Bv1G208350
	TRITD7Av1G233580	Protein kinase domain-containing protein	TRITD_7Av1G233580
	TRITD7Bv1G129440	TRITD_7Bv1G129440
	TRITD4Av1G066720	P-type ATPase C-terminal domain-containing protein	TRITD_4Av1G066720
	TRITD4Av1G066460	RING-type E3 ubiquitin transferase	TRITD_4Av1G066460
	TRITD3Bv1G127040	AAA+ ATPase domain-containing protein	TRITD_3Bv1G127040
	TRITD7Av1G233280	Protein kinase domain-containing protein	TRITD_7Av1G233280
	TRITD3Bv1G214220	Magnesium transporter	TRITD_3Bv1G214220
	TRITD2Av1G170660	11-beta-hydroxysteroid dehydrogenase	TRITD_2Av1G170660
	TRITD6Bv1G001040	Protein kinase domain-containing protein	TRITD_6Bv1G001040
	TRITD2Bv1G085450	Major facilitator superfamily	MFS profile domain-containing protein	TRITD_2Bv1G085450)
	TRITD5Av1G238490	MLO-like protein	TRITD_5Av1G238490
	TRITD2Av1G258130	Protein kinase domain-containing protein	TRITD_2Av1G258130
	TRITD6Bv1G070540	TRITD_6Bv1G070540
	TRITD2Av1G169190	Transmembrane protein	TRITD_2Av1G169190
	TRITD7Bv1G210010	Protein DETOXIFICATION	TRITD_7Bv1G210010
	TRITD7Av1G106740	TRITD_7Av1G106740
	TRITD7Av1G024810	4-hydroxyphenylacetaldehyde oxime monooxygenase	TRITD_7Av1G024810
	TRITD1Av1G086410	RING-type domain-containing protein	TRITD_1Av1G086410
	TRITD2Bv1G188140	TRITD_2Bv1G188140
	TRITD2Bv1G009620	Exocyst subunit Exo70 family protein	TRITD_2Bv1G009620
	TRITD2Bv1G251630	Cytochrome P450	TRITD_2Bv1G251630
	TRITD3Bv1G021330	Protein kinase domain-containing protein	TRITD_3Bv1G021330
	TRITD2Bv1G083240	Protein DETOXIFICATION	TRITD_2Bv1G083240
	TRITD6Bv1G191640	mitogen-activated protein kinase kinase kinase	TRITD_6Bv1G191640
	TRITD1Bv1G012090	3-ketoacyl-CoA synthase	TRITD_1Bv1G012090
	TRITD7Bv1G208070	Protein DETOXIFICATION	TRITD_7Bv1G208070
	TRITD7Bv1G015690	TRITD_7Bv1G015690
	TRITD2Av1G256570	ABC transmembrane type-1 domain-containing protein	TRITD_2Av1G256570
	TRITD5Bv1G218750	ABC transporter domain-containing protein	TRITD_5Bv1G218750
	TRITD2Av1G256550	ABC transporter C family member 15	TRITD_2Av1G256550
	TRITD5Bv1G153190	Cytochrome P450	TRITD_5Bv1G153190
	TRITD4Bv1G185630	4-coumarate--CoA ligase-like 4	TRITD_4Bv1G185630
	TRITD4Av1G260400	Protein kinase domain-containing protein	TRITD_4Av1G260400
	TRITD7Bv1G207620	CASP-like protein	TRITD_7Bv1G207620
	TRITD2Bv1G186150	Protein kinase domain-containing protein	TRITD_2Bv1G186150
	TRITD4Av1G260350	Leucine-rich repeat-containing N-terminal plant-type domain-containing protein	TRITD_4Av1G260350
	TRITD7Bv1G207480	Transmembrane protein 230	TRITD_7Bv1G207480
	TRITD2Av1G164760	Protein DETOXIFICATION	TRITD_2Av1G164760
	TRITD2Av1G164720	Protein DETOXIFICATION	TRITD_2Av1G164720
	TRITD2Bv1G250370	glutathione transferase	TRITD_2Bv1G250370
	TRITD5Av1G235540	Protein kinase domain-containing protein	TRITD_5Av1G235540
	TRITD6Av1G154700	Protein kinase domain-containing protein	TRITD_6Av1G154700
	TRITD1Bv1G128230	TRITD_1Bv1G128230
	TRITD2Av1G029330	RING-type domain-containing protein	TRITD_2Av1G029330
	TRITD6Av1G154560	Cytochrome b5 heme-binding domain-containing protein	TRITD_6Av1G154560
	TRITD6Av1G226240	Protein kinase domain-containing protein	TRITD_6Av1G226240
	TRITD3Av1G182900	Protein kinase domain-containing protein	TRITD_3Av1G182900
	TRITD5Bv1G152290	Auxin efflux carrier component	TRITD_5Bv1G152290
	TRITD6Av1G226100	Protein kinase domain-containing protein	TRITD_6Av1G226100
	TRITD3Bv1G020270	Cytochrome P450	TRITD_3Bv1G020270
	TRITD7Bv1G206480	Protein kinase domain-containing protein	TRITD_7Bv1G206480
	TRITD3Bv1G020130	Leucine-rich repeat-containing N-terminal plant-type domain-containing protein	TRITD_3Bv1G020130
	TRITD7Bv1G120930	non-specific serine/threonine protein kinase	TRITD_7Bv1G120930
	TRITD4Bv1G183780	Glycosyltransferase	TRITD_4Bv1G183780
	TRITD6Bv1G189110	TRITD_6Bv1G189110
	TRITD7Av1G021470	Protein kinase domain-containing protein	TRITD_7Av1G021470
	TRITD6Bv1G188850	Glycosyltransferase family 92 protein	TRITD_6Bv1G188850
	TRITD1Bv1G204720	Hexosyltransferase	TRITD_1Bv1G204720
	TRITD2Bv1G007790	Protein kinase domain-containing protein	TRITD_2Bv1G007790
	TRITD7Bv1G120640	Amino acid transporter transmembrane domain-containing protein	TRITD_7Bv1G120640
	TRITD1Bv1G009660	Wall-associated receptor kinase galacturonan-binding domain-containing protein	TRITD_1Bv1G009660
	TRITD7Bv1G205860	Core-2/I-branching beta-16-N-acetylglucosaminyltransferase family protein	TRITD_7Bv1G205860
	TRITD3Bv1G269120	non-specific serine/threonine protein kinase	TRITD_3Bv1G269120
	TRITD3Bv1G269040	Multidrug and toxic compound extrusion protein	TRITD_3Bv1G269040
	TRITD1Av1G183920	Exostosin GT47 domain-containing protein	TRITD_1Av1G183920
	TRITD2Bv1G078580	Protein kinase domain-containing protein	TRITD_2Bv1G078580
	TRITD6Bv1G187860	Fucosyltransferase	TRITD_6Bv1G187860
	TRITD7Av1G226870	TRITD_7Av1G226870
	TRITD3Bv1G268740	non-specific serine/threonine protein kinase	TRITD_3Bv1G268740
	TRITD1Av1G183730	Leucine-rich repeat-containing N-terminal plant-type domain-containing protein	TRITD_1Av1G183730
	TRITD1Bv1G203530	Protein kinase domain-containing protein	TRITD_1Bv1G203530
	TRITD2Av1G027640	TRITD_2Av1G027640
	TRITD2Bv1G007020	Cytochrome P450	TRITD_2Bv1G007020
	TRITD4Av1G258040	Receptor-like serine/threonine-protein kinase	TRITD_4Av1G258040
	TRITD1Av1G183240	Cytochrome P450	TRITD_1Av1G183240
	TRITD1Bv1G203160	Phosphatidic acid phosphatase type 2/haloperoxidase domain-containing protein	TRITD_1Bv1G203160
	TRITD2Bv1G006890	Tyrosine N-monooxygenase	TRITD_2Bv1G006890
	TRITD3Bv1G208430	ABC transmembrane type-1 domain-containing protein	TRITD_3Bv1G208430
	TRITD7Bv1G118300	Phytocyanin domain-containing protein	TRITD_7Bv1G118300
	TRITD6Av1G150280	Hexosyltransferase	TRITD_6Av1G150280
	TRITD1Bv1G007900	Glycosyltransferase 61 catalytic domain-containing protein	TRITD_1Bv1G007900
	TRITD3Av1G251470	K+ potassium transporter integral membrane domain-containing protein	TRITD_3Av1G251470
	TRITD2Bv1G006610	TRITD_2Bv1G006610
	TRITD5Av1G171310	RING-type E3 ubiquitin transferase	TRITD_5Av1G171310
	TRITD2Bv1G247880	Serine/threonine-protein kinase	TRITD_2Bv1G247880
	TRITD4Bv1G180440	Protein kinase domain-containing protein	TRITD_4Bv1G180440
	TRITD1Bv1G124260	Cellulose synthase-like protein D2	TRITD_1Bv1G124260
	TRITD2Av1G252980	Ubiquinol oxidase	TRITD_2Av1G252980
	TRITD1Bv1G202580	Protein kinase domain-containing protein	TRITD_1Bv1G202580
	TRITD3Av1G250990	TRITD_3Av1G250990
	TRITD3Av1G250980	G protein-coupled receptor	TRITD_3Av1G250980
	TRITD2Bv1G006100	Obtusifoliol 14-alpha demethylase	TRITD_2Bv1G006100
	TRITD2Av1G252650	Ubiquinol oxidase	TRITD_2Av1G252650
	TRITD2Av1G252640	Ubiquinol oxidase	TRITD_2Av1G252640
	TRITD7Av1G094810	Protein kinase domain-containing protein	TRITD_7Av1G094810
	TRITD2Bv1G181670	Anaphase-promoting complex subunit 11	TRITD_2Bv1G181670
	TRITD7Av1G094760	Protein kinase domain-containing protein	TRITD_7Av1G094760
	TRITD2Av1G025550	Protein kinase domain-containing protein	TRITD_2Av1G025550
	TRITD2Bv1G075730	ZCF37	TRITD_2Bv1G075730
	TRITD4Bv1G179270	Thromboxane-A synthase	TRITD_4Bv1G179270
	TRITD5Av1G053870	t-SNARE coiled-coil homology domain-containing protein	TRITD_5Av1G053870
	TRITD2Bv1G247020	Protein kinase domain-containing protein	TRITD_2Bv1G247020
	TRITD3Bv1G205680	O-fucosyltransferase family protein	TRITD_3Bv1G205680
	TRITD7Bv1G115850	Cytochrome P450	TRITD_7Bv1G115850
	TRITD5Bv1G041970	L-type lectin-domain containing receptor kinase IX.1	TRITD_5Bv1G041970
	TRITD6Av1G145870	Flavin-containing monooxygenase	TRITD_6Av1G145870
	TRITD6Av1G145860	Anaphase-promoting complex subunit 11	TRITD_6Av1G145860
	TRITD5Bv1G041480	TRITD_5Bv1G041480
	TRITD1Av1G180710	Leucine-rich repeat-containing N-terminal plant-type domain-containing protein	TRITD_1Av1G180710
	TRITD1Bv1G201010	Protein kinase domain-containing protein	TRITD_1Bv1G201010
	TRITD7Bv1G009970	Receptor-like serine/threonine-protein kinase	TRITD_7Bv1G009970
	TRITD1Av1G059110	PRA1 family protein	TRITD_1Av1G059110
	TRITD1Bv1G200920	Protein kinase domain-containing protein	TRITD_1Bv1G200920
	TRITD1Av1G180340	Ammonium transporter AmtB-like domain-containing protein	TRITD_1Av1G180340
	TRITD6Av1G222820	Cytochrome P450	TRITD_6Av1G222820
	TRITD2Bv1G246280	Protein kinase domain-containing protein	TRITD_2Bv1G246280
	TRITD1Bv1G199770	Cytochrome P450	TRITD_1Bv1G199770
	TRITD7Bv1G009020	CASP-like protein	TRITD_7Bv1G009020
	TRITD7Bv1G009010	CASP-like protein	TRITD_7Bv1G009010
	TRITD3Av1G249280	[RNA-polymerase]-subunit kinase	TRITD_3Av1G249280
	TRITD4Bv1G058790	Cytochrome P450	TRITD_4Bv1G058790
	TRITD6Av1G010510	Protein kinase domain-containing protein	TRITD_6Av1G010510
	TRITD2Bv1G072790	Protein kinase domain-containing protein	TRITD_2Bv1G072790
	TRITD3Av1G173740	Phosphatidic acid phosphatase type 2/haloperoxidase domain-containing protein	TRITD_3Av1G173740
	TRITD6Av1G010420	Protein kinase domain-containing protein	TRITD_6Av1G010420
	TRITD7Bv1G200390	Protein kinase domain-containing protein	TRITD_7Bv1G200390
	TRITD3Av1G248880	Legume lectin domain-containing protein	TRITD_3Av1G248880
	TRITD2Av1G148620	Cytochrome P450	TRITD_2Av1G148620
	TRITD3Bv1G014950	Protein kinase domain-containing protein	TRITD_3Bv1G014950
	TRITD2Av1G250390	Leucine-rich repeat-containing N-terminal plant-type domain-containing protein	TRITD_2Av1G250390
	TRITD6Av1G221810	Protein kinase domain-containing protein	TRITD_6Av1G221810
	TRITD1Av1G179360	Cytochrome P450	TRITD_1Av1G179360
	TRITD7Av1G089620	Protein kinase domain-containing protein	TRITD_7Av1G089620
	TRITD4Av1G193630	Glutathione transferase	TRITD_4Av1G193630
	TRITD4Av1G193620	Glutathione transferase	TRITD_4Av1G193620
	TRITD6Av1G221600	Protein DETOXIFICATION	TRITD_6Av1G221600
	TRITD6Av1G221520	Protein kinase domain-containing protein	TRITD_6Av1G221520
	TRITD3Av1G030880	Protein kinase domain-containing protein	TRITD_3Av1G030880
	TRITD3Bv1G014760	Protein kinase domain-containing protein	TRITD_3Bv1G014760
	TRITD3Av1G030870	Legume lectin domain-containing protein	TRITD_3Av1G030870
	TRITD7Bv1G199580	Protein kinase domain-containing protein	TRITD_7Bv1G199580
	TRITD3Av1G172350	ABC transmembrane type-1 domain-containing protein	TRITD_3Av1G172350
	TRITD5Av1G228620	Cysteine-rich receptor-like protein kinase	TRITD_5Av1G228620
	TRITD3Av1G172090	ABC transmembrane type-1 domain-containing protein	TRITD_3Av1G172090
	TRITD1Bv1G197100	Protein kinase domain-containing protein	TRITD_1Bv1G197100
	TRITD4Bv1G057680	Receptor-like serine/threonine-protein kinase	TRITD_4Bv1G057680
	TRITD4Bv1G057590	Major facilitator superfamily	MFS profile domain-containing protein	TRITD_4Bv1G057590)
	TRITD4Bv1G175720	Probable purine permease	TRITD_4Bv1G175720
	TRITD2Av1G145890	Major facilitator superfamily	MFS profile domain-containing protein	TRITD_2Av1G145890)
	TRITD2Bv1G003550	Protein kinase domain-containing protein	TRITD_2Bv1G003550
	TRITD2Bv1G003500	Protein kinase domain-containing protein	TRITD_2Bv1G003500
	TRITD4Bv1G175630	Probable purine permease	TRITD_4Bv1G175630
	TRITD3Av1G246730	TRITD_3Av1G246730
	TRITD5Bv1G142160	ABC transporter domain-containing protein	TRITD_5Bv1G142160
	TRITD3Bv1G013740	Protein kinase domain-containing protein	TRITD_3Bv1G013740
	TRITD1Bv1G195100	Receptor-like serine/threonine-protein kinase	TRITD_1Bv1G195100
	TRITD2Bv1G069720	AB hydrolase-1 domain-containing protein	TRITD_2Bv1G069720
	TRITD6Av1G008160	Protein kinase domain-containing protein	TRITD_6Av1G008160
	TRITD7Bv1G197950	Protein kinase domain-containing protein	TRITD_7Bv1G197950
	TRITD7Av1G013210	RING-type domain-containing protein	TRITD_7Av1G013210
	TRITD3Bv1G092500	Protein kinase domain-containing protein	TRITD_3Bv1G092500
	TRITD7Bv1G197920	RING-type E3 ubiquitin transferase	TRITD_7Bv1G197920
	TRITD6Av1G008060	Gnk2-homologous domain-containing protein	TRITD_6Av1G008060
	TRITD4Bv1G055540	Mitogen-activated protein kinase kinase kinase	TRITD_4Bv1G055540
	TRITD5Av1G044520	L-type lectin-domain containing receptor kinase IX.1	TRITD_5Av1G044520
	TRITD6Av1G135370	Ergosterol biosynthetic protein 28	TRITD_6Av1G135370
	TRITD3Bv1G012560	Protein kinase domain-containing protein	TRITD_3Bv1G012560
	TRITD5Bv1G033990	Cytochrome P450	TRITD_5Bv1G033990
	TRITD5Av1G043900	Malectin-like domain-containing protein	TRITD_5Av1G043900
	TRITD3Av1G245040	Nucleotide-diphospho-sugar transferase domain-containing protein	TRITD_3Av1G245040
	TRITD6Bv1G054880	TRITD_6Bv1G054880
	TRITD3Av1G245030	Nucleotide-diphospho-sugar transferase domain-containing protein	TRITD_3Av1G245030
	TRITD3Av1G244980	Nucleotide-diphospho-sugar transferase domain-containing protein	TRITD_3Av1G244980
	TRITD6Bv1G174940	TRITD_6Bv1G174940
	TRITD3Bv1G198890	Ammonium transporter	TRITD_3Bv1G198890
	TRITD3Av1G027580	Exostosin GT47 domain-containing protein	TRITD_3Av1G027580
	TRITD6Bv1G054290	Leucine-rich repeat-containing N-terminal plant-type domain-containing protein	TRITD_6Bv1G054290
	TRITD7Av1G012030	TRITD_7Av1G012030
	TRITD2Bv1G173680	non-specific serine/threonine protein kinase	TRITD_2Bv1G173680
	TRITD6Av1G219080	CASP-like protein	TRITD_6Av1G219080
	TRITD3Bv1G012150	PGG domain-containing protein	TRITD_3Bv1G012150
	TRITD1Av1G174110	Sphingomyelin synthase-like domain-containing protein	TRITD_1Av1G174110
	TRITD6Bv1G053530	Leucine-rich repeat-containing N-terminal plant-type domain-containing protein	TRITD_6Bv1G053530
	TRITD5Bv1G031810	Hexosyltransferase	TRITD_5Bv1G031810
	TRITD3Av1G166310	Mitochondrial outer membrane protein porin	TRITD_3Av1G166310
	TRITD1Av1G173840	O-fucosyltransferase family protein	TRITD_1Av1G173840
	TRITD2Av1G245460	Leucine-rich repeat-containing N-terminal plant-type domain-containing protein	TRITD_2Av1G245460
	TRITD3Av1G026220	Obtusifoliol 14-alpha demethylase	TRITD_3Av1G026220
	TRITD3Av1G026210	MADS-box domain-containing protein	TRITD_3Av1G026210
	TRITD2Av1G018540	Cytochrome P450	TRITD_2Av1G018540
	TRITD6Av1G130470	High-affinity nitrate transporter	TRITD_6Av1G130470
	TRITD6Av1G130200	High-affinity nitrate transporter	TRITD_6Av1G130200
	TRITD5Av1G224400	Squalene synthase	TRITD_5Av1G224400
	TRITD2Bv1G065170	RING-type domain-containing protein	TRITD_2Bv1G065170
	TRITD6Bv1G052700	RING-type E3 ubiquitin transferase	TRITD_6Bv1G052700
	TRITD3Av1G164850	Receptor-like serine/threonine-protein kinase	TRITD_3Av1G164850
	TRITD5Av1G161230	Cytochrome P450	TRITD_5Av1G161230
	TRITD6Bv1G172550	TRITD_6Bv1G172550
	TRITD3Bv1G260670	TRITD_3Bv1G260670
	TRITD6Bv1G172160	Cytochrome P450	TRITD_6Bv1G172160
	TRITD4Av1G187310	Protein kinase domain-containing protein	TRITD_4Av1G187310
	TRITD3Av1G163870	TRITD_3Av1G163870
	TRITD7Bv1G002220	WAT1-related protein	TRITD_7Bv1G002220
	TRITD1Bv1G191880	Cytochrome P450	TRITD_1Bv1G191880
	TRITD1Av1G042790	TRITD_1Av1G042790
	TRITD5Bv1G138040	Receptor-like serine/threonine-protein kinase	TRITD_5Bv1G138040
	TRITD4Bv1G047480	F-box domain-containing protein	TRITD_4Bv1G047480
	TRITD1Bv1G001860	Leucine-rich repeat-containing N-terminal plant-type domain-containing protein	TRITD_1Bv1G001860
	TRITD2Bv1G063950	EGF-like calcium-binding domain-containing protein	TRITD_2Bv1G063950
	TRITD7Av1G211170	TRITD_7Av1G211170
	TRITD6Av1G005530	EGF-like domain-containing protein	TRITD_6Av1G005530
	TRITD3Bv1G194470	Protein kinase domain-containing protein	TRITD_3Bv1G194470
	TRITD7Av1G009390	TRITD_7Av1G009390
	TRITD1Bv1G191110	Glycosyltransferase	TRITD_1Bv1G191110
	TRITD7Av1G210300	ABC transporter domain-containing protein	TRITD_7Av1G210300
	TRITD1Bv1G191000	Late embryogenesis abundant protein LEA-2 subgroup domain-containing protein	TRITD_1Bv1G191000
	TRITD4Av1G039200	Receptor-like serine/threonine-protein kinase	TRITD_4Av1G039200
	TRITD1Av1G170240	Protein kinase domain-containing protein	TRITD_1Av1G170240
	TRITD6Bv1G050310	ABC transmembrane type-1 domain-containing protein	TRITD_6Bv1G050310
	TRITD6Av1G217070	Cysteine-rich receptor-like protein kinase	TRITD_6Av1G217070
	TRITD2Bv1G169450	Cytochrome P450	TRITD_2Bv1G169450
	TRITD6Av1G123710	Receptor-like serine/threonine-protein kinase	TRITD_6Av1G123710
	TRITD2Bv1G238230	Protein kinase domain-containing protein	TRITD_2Bv1G238230
	TRITD7Av1G209070	Receptor-like serine/threonine-protein kinase	TRITD_7Av1G209070
	TRITD1Av1G169570	TRITD_1Av1G169570
	TRITD5Av1G238570, TRITD2Bv1G025780, TRITD4Bv1G183510, TRITD2Av1G019570	MLO-like protein	MLO
	TRITD2Bv1G237970	Protein kinase domain-containing protein	TRITD_2Bv1G237970
	TRITD6Av1G216390	Protein kinase domain-containing protein	TRITD_6Av1G216390
	TRITD5Bv1G136380	K+ potassium transporter integral membrane domain-containing protein	TRITD_5Bv1G136380
	TRITD6Av1G216290	Protein kinase domain-containing protein	TRITD_6Av1G216290
	TRITD7Bv1G192230	Receptor-like serine/threonine-protein kinase	TRITD_7Bv1G192230
	TRITD7Bv1G192180	Receptor-like serine/threonine-protein kinase	TRITD_7Bv1G192180
	TRITD5Bv1G204590	Protein DETOXIFICATION	TRITD_5Bv1G204590
	TRITD5Bv1G136300	Cytochrome P450	TRITD_5Bv1G136300
	TRITD6Bv1G049120	C2 domain-containing protein	TRITD_6Bv1G049120
	TRITD7Bv1G192070	Receptor-like serine/threonine-protein kinase	TRITD_7Bv1G192070
	TRITD5Bv1G136290	Cytochrome P450	TRITD_5Bv1G136290
	TRITD7Bv1G192060	Receptor-like serine/threonine-protein kinase	TRITD_7Bv1G192060
	TRITD7Bv1G192040	Receptor-like serine/threonine-protein kinase	TRITD_7Bv1G192040
	TRITD5Av1G159080	Citrate transporter-like domain-containing protein	TRITD_5Av1G159080
	TRITD5Av1G221130	ABC transporter domain-containing protein	TRITD_5Av1G221130
	TRITD2Bv1G237290	Protein kinase domain-containing protein	TRITD_2Bv1G237290
	TRITD2Bv1G237280	EGF-like calcium-binding domain-containing protein	TRITD_2Bv1G237280
	TRITD6Av1G215890	Protein kinase domain-containing protein	TRITD_6Av1G215890
	TRITD1Bv1G107010	Tonoplast intrinsic protein	TRITD_1Bv1G107010
	TRITD6Bv1G168450	Ethylene receptor	TRITD_6Bv1G168450
	TRITD4Bv1G167840	Major facilitator superfamily	MFS profile domain-containing protein	TRITD_4Bv1G167840)
	TRITD4Bv1G043610	Protein kinase domain-containing protein	TRITD_4Bv1G043610
	TRITD7Bv1G085630	RBR-type E3 ubiquitin transferase	TRITD_7Bv1G085630
	TRITD5Bv1G027090	TRITD_5Bv1G027090
	TRITD5Bv1G135940	TRITD_5Bv1G135940
	TRITD1Bv1G188820	ABC transporter domain-containing protein	TRITD_1Bv1G188820
	TRITD3Av1G238530	Gnk2-homologous domain-containing protein	TRITD_3Av1G238530
	TRITD1Bv1G188810	ABC transporter domain-containing protein	TRITD_1Bv1G188810
	TRITD3Av1G238410	RING-type domain-containing protein	TRITD_3Av1G238410
	TRITD5Av1G158260	Protein kinase domain-containing protein	TRITD_5Av1G158260
	TRITD1Bv1G188670	Leucine-rich repeat-containing N-terminal plant-type domain-containing protein	TRITD_1Bv1G188670
	TRITD5Av1G033790	Hexosyltransferase	TRITD_5Av1G033790
	TRITD2Bv1G166040	TRITD_2Bv1G166040
	TRITD5Bv1G135170	EF-hand domain-containing protein	TRITD_5Bv1G135170
	TRITD7Av1G076230	Protein kinase domain-containing protein	TRITD_7Av1G076230
	TRITD3Bv1G258030	Leucine-rich repeat-containing N-terminal plant-type domain-containing protein	TRITD_3Bv1G258030
	TRITD2Bv1G236270	Sucrose transporter	TRITD_2Bv1G236270
	TRITD2Bv1G236080	Loricrin-like	TRITD_2Bv1G236080
	TRITD3Bv1G257950	Leucine-rich repeat-containing N-terminal plant-type domain-containing protein	TRITD_3Bv1G257950
	TRITD2Av1G239420	Amino acid transporter transmembrane domain-containing protein	TRITD_2Av1G239420
	TRITD5Bv1G202910	Cytochrome P450	TRITD_5Bv1G202910
	TRITD7Bv1G189500	Cytochrome P450	TRITD_7Bv1G189500
	TRITD1Av1G167490	Bidirectional sugar transporter SWEET	TRITD_1Av1G167490
	TRITD7Av1G280400	Receptor-like serine/threonine-protein kinase	TRITD_7Av1G280400
	TRITD7Bv1G189410	Cytochrome P450	TRITD_7Bv1G189410
	TRITD3Av1G236900	RING-type domain-containing protein	TRITD_3Av1G236900
	TRITD2Bv1G235680	Protein kinase domain-containing protein	TRITD_2Bv1G235680
	TRITD5Av1G156390	TRITD_5Av1G156390
	TRITD3Bv1G007720	Protein kinase domain-containing protein	TRITD_3Bv1G007720
	TRITD6Bv1G164770	TRITD_6Bv1G164770
	TRITD3Bv1G007710	non-specific serine/threonine protein kinase	TRITD_3Bv1G007710
	TRITD7Bv1G188620	SMP-LTD domain-containing protein	TRITD_7Bv1G188620
	TRITD2Bv1G058990	Cytochrome P450	TRITD_2Bv1G058990
	TRITD2Bv1G058940	Secologanin synthase	TRITD_2Bv1G058940
	TRITD3Av1G153940	ADP,ATP carrier protein	TRITD_3Av1G153940
	TRITD2Bv1G058930	Cytochrome P450	TRITD_2Bv1G058930
	TRITD2Bv1G164340	TRITD_2Bv1G164340
	TRITD5Bv1G132920	RBR-type E3 ubiquitin transferase	TRITD_5Bv1G132920
	TRITD2Av1G236310	Cytochrome P450	TRITD_2Av1G236310
	TRITD6Bv1G163030	Protein kinase domain-containing protein	TRITD_6Bv1G163030
	TRITD1Av1G227490	TRITD_1Av1G227490
	TRITD5Bv1G022310	E3 ubiquitin-protein ligase RMA	TRITD_5Bv1G022310
	TRITD1Av1G227430	EF-hand domain-containing protein	TRITD_1Av1G227430
	TRITD3Av1G234610	C2 domain-containing protein	TRITD_3Av1G234610
	TRITD5Av1G153370	ABC transporter domain-containing protein	TRITD_5Av1G153370
	TRITD5Av1G217560	Protein kinase domain-containing protein	TRITD_5Av1G217560
	TRITD4Bv1G162030	Phytocyanin domain-containing protein	TRITD_4Bv1G162030
	TRITD3Av1G150890	Secologanin synthase	TRITD_3Av1G150890
	TRITD6Bv1G161420	Protein kinase domain-containing protein	TRITD_6Bv1G161420
	TRITD3Av1G150770	Cytochrome P450	TRITD_3Av1G150770
	TRITD5Av1G217470	Glycosyltransferase	TRITD_5Av1G217470
	TRITD1Bv1G185210	Calcium-transporting ATPase	TRITD_1Bv1G185210
	TRITD3Av1G234020	TRITD_3Av1G234020
	TRITD6Av1G212670	PGG domain-containing protein	TRITD_6Av1G212670
	TRITD1Av1G163360	AAA+ ATPase domain-containing protein	TRITD_1Av1G163360
	TRITD2Av1G291530	Cytochrome P450	TRITD_2Av1G291530
	TRITD5Bv1G199550	Protein kinase domain-containing protein	TRITD_5Bv1G199550
	TRITD5Av1G152240	RING-type E3 ubiquitin transferase	TRITD_5Av1G152240
	TRITD2Av1G011430	Cytochrome P450	TRITD_2Av1G011430
	TRITD7Av1G201790	Protein kinase domain-containing protein	TRITD_7Av1G201790
	TRITD5Bv1G130640	Glutamate receptor	TRITD_5Bv1G130640
	TRITD3Bv1G006040	Glycosyltransferase 61 catalytic domain-containing protein	TRITD_3Bv1G006040
	TRITD5Bv1G130600	Glutamate receptor	TRITD_5Bv1G130600
	TRITD5Bv1G130590	Glutamate receptor	TRITD_5Bv1G130590
	TRITD3Av1G148790	Protein kinase domain-containing protein	TRITD_3Av1G148790
	TRITD2Bv1G161350	Malectin-like domain-containing protein	TRITD_2Bv1G161350
	TRITD1Av1G225730	AAA+ ATPase domain-containing protein	TRITD_1Av1G225730
	TRITD1Av1G225710	AAA+ ATPase domain-containing protein	TRITD_1Av1G225710
	TRITD7Av1G201310	Cytochrome P450	TRITD_7Av1G201310
	TRITD3Bv1G005860	Leucine-rich repeat-containing N-terminal plant-type domain-containing protein	TRITD_3Bv1G005860
	TRITD5Bv1G130180	Hexosyltransferase	TRITD_5Bv1G130180
	TRITD2Bv1G232130	TRITD_2Bv1G232130
	TRITD2Bv1G054960	C2 domain-containing protein	TRITD_2Bv1G054960
	TRITD2Bv1G232110	TRITD_2Bv1G232110
	TRITD5Av1G023190	TRITD_5Av1G023190
	TRITD7Av1G276680	Aquaporin NIP1-1	TRITD_7Av1G276680
	TRITD1Av1G161680	H	+-exporting diphosphatase	TRITD_1Av1G161680)
	TRITD1Bv1G093840	Anaphase-promoting complex subunit 11	TRITD_1Bv1G093840
	TRITD6Bv1G158820	ABA 8'-hydroxylase	TRITD_6Bv1G158820
	TRITD3Av1G017650	Protein kinase domain-containing protein	TRITD_3Av1G017650
	TRITD2Av1G010630	Protein kinase domain-containing protein	TRITD_2Av1G010630
	TRITD5Bv1G129120	RBR-type E3 ubiquitin transferase	TRITD_5Bv1G129120
	TRITD1Bv1G182500	Protein kinase domain-containing protein	TRITD_1Bv1G182500
	TRITD4Av1G174580	Glycosyltransferase family 92 protein	TRITD_4Av1G174580
	TRITD4Bv1G158060	Cytochrome b561 and DOMON domain-containing protein	TRITD_4Bv1G158060
	TRITD4Av1G174380	Glycosyltransferase family 92 protein	TRITD_4Av1G174380
	TRITD4Bv1G158020	DOMON domain-containing protein	TRITD_4Bv1G158020
	TRITD6Bv1G158110	TRITD_6Bv1G158110
	TRITD6Bv1G040040	Cytochrome P450	TRITD_6Bv1G040040
	TRITD7Av1G199860	DC1 domain-containing protein	TRITD_7Av1G199860
	TRITD2Bv1G159530	RING-type E3 ubiquitin transferase	TRITD_2Bv1G159530
	TRITD5Av1G021950	E3 ubiquitin-protein ligase RMA	TRITD_5Av1G021950
	TRITD7Av1G275970	Glycosyltransferase family 92 protein	TRITD_7Av1G275970
	TRITD2Av1G010080	TRITD_2Av1G010080
	TRITD2Av1G289550	Amino acid transporter transmembrane domain-containing protein	TRITD_2Av1G289550
	TRITD2Bv1G159080	TRITD_2Bv1G159080
	TRITD6Bv1G156850	TRITD_6Bv1G156850
	TRITD3Av1G017160	TRITD_3Av1G017160
	TRITD3Bv1G182320	Late embryogenesis abundant protein LEA-2 subgroup domain-containing protein	TRITD_3Bv1G182320
	TRITD2Av1G230580	Protein kinase domain-containing protein	TRITD_2Av1G230580
	TRITD1Av1G224370	Amino acid transporter transmembrane domain-containing protein	TRITD_1Av1G224370
	TRITD2Av1G086750	Sugar phosphate transporter domain-containing protein	TRITD_2Av1G086750
	TRITD7Av1G198710	ABC transporter A family member	TRITD_7Av1G198710
	TRITD3Av1G142640	ABC transporter domain-containing protein	TRITD_3Av1G142640
	TRITD1Av1G160010	CASP-like protein	TRITD_1Av1G160010
	TRITD5Bv1G127050	Protein kinase domain-containing protein	TRITD_5Bv1G127050
	TRITD7Bv1G071520	Chorismate mutase	TRITD_7Bv1G071520
	TRITD5Bv1G127000	Protein kinase domain-containing protein	TRITD_5Bv1G127000
	TRITD1Av1G223550	S-type anion channel SLAH2	TRITD_1Av1G223550
	TRITD4Bv1G032060	TRITD_4Bv1G032060
	TRITD5Bv1G253340	ABC transporter domain-containing protein	TRITD_5Bv1G253340
	TRITD2Av1G009240	Protein kinase domain-containing protein	TRITD_2Av1G009240
	TRITD7Bv1G070850	Protein kinase domain-containing protein	TRITD_7Bv1G070850
	TRITD1Bv1G087080	Protein kinase domain-containing protein	TRITD_1Bv1G087080
	TRITD2Av1G009050	Nucleotide-diphospho-sugar transferase domain-containing protein	TRITD_2Av1G009050
	TRITD6Av1G208830	Protein kinase domain-containing protein	TRITD_6Av1G208830
	TRITD7Av1G197860	Protein kinase domain-containing protein	TRITD_7Av1G197860
	TRITD2Av1G085250	Protein kinase domain-containing protein	TRITD_2Av1G085250
	TRITD2Av1G085240	Cysteine-rich receptor-like protein kinase	TRITD_2Av1G085240
	TRITD7Av1G197690	TRITD_7Av1G197690
	TRITD2Av1G084910	Cysteine-rich receptor-like protein kinase	TRITD_2Av1G084910
	TRITD5Av1G148620	Receptor-like serine/threonine-protein kinase	TRITD_5Av1G148620
	TRITD3Av1G230780	RING-type domain-containing protein	TRITD_3Av1G230780
	TRITD3Av1G139590	AAA+ ATPase domain-containing protein	TRITD_3Av1G139590
	TRITD2Av1G084600	Cysteine-rich receptor-like protein kinase	TRITD_2Av1G084600
	TRITD6Av1G079810	ABC transporter domain-containing protein	TRITD_6Av1G079810
	TRITD3Av1G230480	Longin domain-containing protein	TRITD_3Av1G230480
	TRITD2Av1G288130	Peptidase M28 domain-containing protein	TRITD_2Av1G288130
	TRITD2Bv1G156380	ARGOS-like protein	TRITD_2Bv1G156380
	TRITD2Av1G288060	Protein kinase domain-containing protein	TRITD_2Av1G288060
	TRITD4Av1G236260	4-hydroxyphenylacetaldehyde oxime monooxygenase	TRITD_4Av1G236260
	TRITD6Bv1G153180	Probable purine permease	TRITD_6Bv1G153180
	TRITD2Av1G287900	Major facilitator superfamily	MFS profile domain-containing protein	TRITD_2Av1G287900)
	TRITD4Av1G236150	Protein kinase domain-containing protein	TRITD_4Av1G236150
	TRITD2Av1G226940	NB-ARC domain-containing protein	TRITD_2Av1G226940
	TRITD3Bv1G179280	Secretory carrier-associated membrane protein	TRITD_3Bv1G179280
	TRITD2Av1G083230	Protein kinase domain-containing protein	TRITD_2Av1G083230
	TRITD3Av1G229990	Amino acid transporter transmembrane domain-containing protein	TRITD_3Av1G229990
	TRITD4Av1G235630	Cytochrome P450	TRITD_4Av1G235630
	TRITD5Bv1G124090	Protein kinase domain-containing protein	TRITD_5Bv1G124090
	TRITD6Av1G206880	Ionotropic glutamate receptor C-terminal domain-containing protein	TRITD_6Av1G206880
	TRITD3Bv1G066240	Protein kinase domain-containing protein	TRITD_3Bv1G066240
	TRITD1Av1G025510	Cysteine-rich receptor-like protein kinase	TRITD_1Av1G025510
	TRITD1Av1G025500	Leucine-rich repeat-containing N-terminal plant-type domain-containing protein	TRITD_1Av1G025500
	TRITD5Av1G146700	Cytochrome P450	TRITD_5Av1G146700
	TRITD5Av1G146470	Cytochrome P450	TRITD_5Av1G146470
	TRITD5Bv1G013660	TRITD_5Bv1G013660
	TRITD5Av1G146280	TRITD_5Av1G146280
	TRITD5Av1G146270	F-box associated domain-containing protein	TRITD_5Av1G146270
	TRITD4Bv1G028540	Protein kinase domain-containing protein	TRITD_4Bv1G028540
	TRITD3Bv1G178340	Protein kinase domain-containing protein	TRITD_3Bv1G178340
	TRITD2Av1G287030	Late embryogenesis abundant protein LEA-2 subgroup domain-containing protein	TRITD_2Av1G287030
	TRITD5Bv1G251720	TRITD_5Bv1G251720
	TRITD2Bv1G153870	Protein kinase domain-containing protein	TRITD_2Bv1G153870
	TRITD5Av1G146010	Transmembrane protein 45B	TRITD_5Av1G146010
	TRITD3Bv1G178090	Protein kinase domain-containing protein	TRITD_3Bv1G178090
	TRITD2Av1G081370	Protein kinase domain-containing protein	TRITD_2Av1G081370
	TRITD7Av1G061590	Galectin	TRITD_7Av1G061590
	TRITD5Bv1G013000	Cation/H+ exchanger transmembrane domain-containing protein	TRITD_5Bv1G013000
	TRITD1Av1G023830	Protein kinase domain-containing protein	TRITD_1Av1G023830
	TRITD1Av1G219920	3-ketoacyl-CoA synthase	TRITD_1Av1G219920
	TRITD5Av1G145100	EF-hand domain-containing protein	TRITD_5Av1G145100
	TRITD6Bv1G149350	Protein DETOXIFICATION	TRITD_6Bv1G149350
	TRITD3Av1G012320	Protein kinase domain-containing protein	TRITD_3Av1G012320
	TRITD7Av1G060770	aldehyde oxygenase	deformylating	TRITD_7Av1G060770)
	TRITD3Av1G012230	Protein kinase domain-containing protein	TRITD_3Av1G012230
	TRITD4Av1G233460	EGF-like domain-containing protein	TRITD_4Av1G233460
	TRITD2Bv1G046700	Receptor-like serine/threonine-protein kinase	TRITD_2Bv1G046700
	TRITD3Av1G012050	Wall-associated receptor kinase galacturonan-binding domain-containing protein	TRITD_3Av1G012050
	TRITD3Av1G011970	Protein kinase domain-containing protein	TRITD_3Av1G011970
	TRITD7Av1G191020	Mitogen-activated protein kinase kinase kinase 1	TRITD_7Av1G191020
	TRITD3Av1G227030	Magnesium transporter	TRITD_3Av1G227030
	TRITD1Av1G152580	GRF-type domain-containing protein	TRITD_1Av1G152580
	TRITD6Av1G071030	Protein LYK5	TRITD_6Av1G071030
	TRITD3Bv1G001780	Protein kinase domain-containing protein	TRITD_3Bv1G001780
	TRITD6Bv1G147730	Amino acid transporter transmembrane domain-containing protein	TRITD_6Bv1G147730
	TRITD1Av1G151260	Dolichol phosphate-mannose biosynthesis regulatory protein	TRITD_1Av1G151260
	TRITD5Bv1G190330	Protein DETOXIFICATION	TRITD_5Bv1G190330
	TRITD6Bv1G226900	Protein kinase domain-containing protein	TRITD_6Bv1G226900
	TRITD6Bv1G226820	DUF4220 domain-containing protein	TRITD_6Bv1G226820
	TRITD5Av1G143100	RBR-type E3 ubiquitin transferase	TRITD_5Av1G143100
	TRITD2Av1G076870	Major facilitator superfamily	MFS profile domain-containing protein	TRITD_2Av1G076870)
	TRITD4Bv1G025740	Adenine/guanine permease AZG2	TRITD_4Bv1G025740
	TRITD1Av1G020960	Major facilitator superfamily	MFS profile domain-containing protein	TRITD_1Av1G020960)
	TRITD5Bv1G189700	Calcineurin-like phosphoesterase domain-containing protein	TRITD_5Bv1G189700
	TRITD5Bv1G009240	RING-type domain-containing protein	TRITD_5Bv1G009240
	TRITD5Av1G014000	Cation/H+ exchanger transmembrane domain-containing protein	TRITD_5Av1G014000
	TRITD6Bv1G029840	Protein kinase domain-containing protein	TRITD_6Bv1G029840
	TRITD5Av1G013990	Cation/H+ exchanger transmembrane domain-containing protein	TRITD_5Av1G013990
	TRITD3Av1G225440	ABC transmembrane type-1 domain-containing protein	TRITD_3Av1G225440
	TRITD2Av1G285170	Protein kinase domain-containing protein	TRITD_2Av1G285170
	TRITD4Av1G231920	Leucine-rich repeat-containing N-terminal plant-type domain-containing protein	TRITD_4Av1G231920
	TRITD4Av1G231910	Protein kinase domain-containing protein	TRITD_4Av1G231910
	TRITD1Av1G218110	RING-type E3 ubiquitin transferase	TRITD_1Av1G218110
	TRITD7Av1G188930	RING-type E3 ubiquitin transferase	TRITD_7Av1G188930
	TRITD2Av1G005900	TRITD_2Av1G005900
	TRITD4Bv1G147030	Major facilitator superfamily	MFS profile domain-containing protein	TRITD_4Bv1G147030)
	TRITD7Av1G188640	Legume lectin domain-containing protein	TRITD_7Av1G188640
	TRITD6Av1G066720	Trichome birefringence-like N-terminal domain-containing protein	TRITD_6Av1G066720
	TRITD5Bv1G188880	Protein kinase domain-containing protein	TRITD_5Bv1G188880
	TRITD5Av1G142580	Protein kinase domain-containing protein	TRITD_5Av1G142580
	TRITD1Av1G217840	Protein kinase domain-containing protein	TRITD_1Av1G217840
	TRITD1Bv1G066080	PRA1 family protein	TRITD_1Bv1G066080
	TRITD5Bv1G188610	Protein kinase domain-containing protein	TRITD_5Bv1G188610
	TRITD2Av1G284270	TRITD_2Av1G284270
	TRITD6Av1G201730	Protein kinase domain-containing protein	TRITD_6Av1G201730
	TRITD5Bv1G249060	Protein kinase domain-containing protein	TRITD_5Bv1G249060
	TRITD5Av1G012420	RING-type domain-containing protein	TRITD_5Av1G012420
	TRITD6Bv1G225390	Protein kinase domain-containing protein	TRITD_6Bv1G225390
	TRITD2Av1G005430	Cytochrome P450	TRITD_2Av1G005430
	TRITD2Av1G073860	Protein DETOXIFICATION	TRITD_2Av1G073860
	TRITD5Av1G141750	Senescence-associated protein	TRITD_5Av1G141750
	TRITD1Bv1G171900	Exostosin GT47 domain-containing protein	TRITD_1Bv1G171900
	TRITD2Av1G284020	Cytochrome P450	TRITD_2Av1G284020
	TRITD5Bv1G116930	DUF4408 domain-containing protein	TRITD_5Bv1G116930
	TRITD3Av1G223970	O-fucosyltransferase family protein	TRITD_3Av1G223970
	TRITD5Bv1G116840	DUF4408 domain-containing protein	TRITD_5Bv1G116840
	TRITD2Av1G283960	Cytochrome P450	TRITD_2Av1G283960
	TRITD2Av1G283950	TRITD_2Av1G283950
	TRITD2Av1G005100	Obtusifoliol 14-alpha demethylase	TRITD_2Av1G005100
	TRITD2Av1G005090	Cytochrome P450	TRITD_2Av1G005090
	TRITD4Av1G016230	DOMON domain-containing protein	TRITD_4Av1G016230
	TRITD1Av1G217110	Hexosyltransferase	TRITD_1Av1G217110
	TRITD4Av1G016100	Cytochrome b561 and DOMON domain-containing protein	TRITD_4Av1G016100
	TRITD5Av1G141400	Glutamate receptor	TRITD_5Av1G141400
	TRITD5Av1G141290	Glutamate receptor	TRITD_5Av1G141290
	TRITD1Bv1G170960	Cytochrome P450	TRITD_1Bv1G170960
	TRITD7Av1G268710	Cytochrome P450	TRITD_7Av1G268710
	TRITD5Bv1G248470	Protein kinase domain-containing protein	TRITD_5Bv1G248470
	TRITD7Av1G268690	Cytochrome P450	TRITD_7Av1G268690
	TRITD4Bv1G144220	Protein kinase domain-containing protein	TRITD_4Bv1G144220
	TRITD3Av1G009010	Cysteine-rich receptor-like protein kinase	TRITD_3Av1G009010
	TRITD7Av1G268340	Cytochrome P450	TRITD_7Av1G268340
	TRITD5Av1G010090	Cationic amino acid transporter C-terminal domain-containing protein	TRITD_5Av1G010090
	TRITD4Av1G229870	EamA domain-containing protein	TRITD_4Av1G229870
	TRITD4Av1G229810	RING-type E3 ubiquitin transferase	TRITD_4Av1G229810
	TRITD4Bv1G143970	Allene oxide synthase	TRITD_4Bv1G143970
	TRITD3Av1G008690	PGG domain-containing protein	TRITD_3Av1G008690
	TRITD3Av1G287300	PLAC8 family protein	TRITD_3Av1G287300
	TRITD7Av1G267750	C2 domain-containing protein	TRITD_7Av1G267750
	TRITD2Av1G218410	Anaphase-promoting complex subunit 11	TRITD_2Av1G218410
	TRITD7Bv1G167070	Protein transport protein Sec61 subunit gamma	TRITD_7Bv1G167070
	TRITD6Bv1G025160	Protein kinase domain-containing protein	TRITD_6Bv1G025160
	TRITD5Bv1G247610	Protein kinase domain-containing protein	TRITD_5Bv1G247610
	TRITD2Bv1G222510	Glutamate receptor	TRITD_2Bv1G222510
	TRITD3Av1G221440	ABC transmembrane type-1 domain-containing protein	TRITD_3Av1G221440
	TRITD5Av1G206590	Cytochrome P450	TRITD_5Av1G206590
	TRITD5Av1G206580	Cytochrome P450	TRITD_5Av1G206580
	TRITD6Bv1G140580	Protein kinase domain-containing protein	TRITD_6Bv1G140580
	TRITD6Av1G060090	B box-type domain-containing protein	TRITD_6Av1G060090
	TRITD6Bv1G140530	Metal-nicotianamine transporter YSL7	TRITD_6Bv1G140530
	TRITD3Av1G007950	Wall-associated receptor kinase galacturonan-binding domain-containing protein	TRITD_3Av1G007950
	TRITD5Bv1G247140	TRITD_5Bv1G247140
	TRITD3Av1G007810	Protein kinase domain-containing protein	TRITD_3Av1G007810
	TRITD4Av1G156980	TRITD_4Av1G156980
	TRITD3Av1G007780	Wall-associated receptor kinase galacturonan-binding domain-containing protein	TRITD_3Av1G007780
	TRITD3Av1G007730	Wall-associated receptor kinase galacturonan-binding domain-containing protein	TRITD_3Av1G007730
	TRITD6Av1G197400	mitogen-activated protein kinase kinase kinase	TRITD_6Av1G197400
	TRITD5Bv1G113490	ABC transporter domain-containing protein	TRITD_5Bv1G113490
	TRITD4Av1G156710	non-specific serine/threonine protein kinase	TRITD_4Av1G156710
	TRITD1Av1G215200	Glycosyltransferase family 14 protein	TRITD_1Av1G215200
	TRITD4Bv1G021630	Acidic protein	TRITD_4Bv1G021630
	TRITD4Bv1G021490	Acidic protein	TRITD_4Bv1G021490
	TRITD2Av1G003020	Protein kinase domain-containing protein	TRITD_2Av1G003020
	TRITD3Bv1G170350	STAS domain-containing protein	TRITD_3Bv1G170350
	TRITD1Bv1G167650	Leucine-rich repeat-containing N-terminal plant-type domain-containing protein	TRITD_1Bv1G167650
	TRITD1Bv1G167530	RING-type E3 ubiquitin transferase	TRITD_1Bv1G167530
	TRITD3Bv1G244060	K+ potassium transporter integral membrane domain-containing protein	TRITD_3Bv1G244060
	TRITD1Bv1G167220	Ammonium transporter	TRITD_1Bv1G167220
	TRITD7Bv1G164580	TRITD_7Bv1G164580
	TRITD6Bv1G223140	Cytochrome P450	TRITD_6Bv1G223140
	TRITD5Bv1G184930	RING-type domain-containing protein	TRITD_5Bv1G184930
	TRITD2Av1G067660	ZCF37	TRITD_2Av1G067660
	TRITD1Av1G140610	68 kDa protein HP68	TRITD_1Av1G140610
	TRITD7Av1G053380	TRITD_7Av1G053380
	TRITD3Av1G098040	S-acyltransferase	TRITD_3Av1G098040
	TRITD2Av1G002380	TRITD_2Av1G002380
	TRITD4Av1G011500	RING-type domain-containing protein	TRITD_4Av1G011500
	TRITD5Av1G006580	AAA+ ATPase domain-containing protein	TRITD_5Av1G006580
	TRITD4Av1G227050	Thromboxane-A synthase	TRITD_4Av1G227050
	TRITD5Av1G136060	Protein kinase domain-containing protein	TRITD_5Av1G136060
	TRITD4Av1G011130	Phytocyanin domain-containing protein	TRITD_4Av1G011130
	TRITD3Bv1G243110	TRITD_3Bv1G243110
	TRITD3Bv1G243100	TRITD_3Bv1G243100
	TRITD2Bv1G220490	Protein kinase domain-containing protein	TRITD_2Bv1G220490
	TRITD3Av1G284150	Protein kinase domain-containing protein	TRITD_3Av1G284150
	TRITD2Av1G281150	Cytochrome P450	TRITD_2Av1G281150
	TRITD4Av1G154160	Coiled-coil domain-containing protein SCD2	TRITD_4Av1G154160
	TRITD6Av1G195790	TRITD_6Av1G195790
	TRITD2Av1G002090	Cytochrome P450	TRITD_2Av1G002090
	TRITD2Av1G002080	Cytochrome P450	TRITD_2Av1G002080
	TRITD3Bv1G053690	ABC transporter C family member 3	TRITD_3Bv1G053690
	TRITD2Av1G066230	Major facilitator superfamily	MFS profile domain-containing protein	TRITD_2Av1G066230)
	TRITD3Av1G006240	Protein kinase domain-containing protein	TRITD_3Av1G006240
	TRITD4Bv1G019450	Protein kinase domain-containing protein	TRITD_4Bv1G019450
	TRITD1Bv1G055590	11-oxo-beta-amyrin 30-oxidase	TRITD_1Bv1G055590
	TRITD2Av1G066110	Major facilitator superfamily	MFS profile domain-containing protein	TRITD_2Av1G066110)
	TRITD4Av1G226440	Protein kinase domain-containing protein	TRITD_4Av1G226440
	TRITD5Bv1G184010	Receptor-like serine/threonine-protein kinase	TRITD_5Bv1G184010
	TRITD5Bv1G183990	Protein kinase domain-containing protein	TRITD_5Bv1G183990
	TRITD5Av1G134090	ABC transporter domain-containing protein	TRITD_5Av1G134090
	TRITD7Av1G179290	Endoplasmic reticulum transmembrane protein	TRITD_7Av1G179290
	TRITD5Bv1G183600	Receptor-like serine/threonine-protein kinase	TRITD_5Bv1G183600
	TRITD5Av1G004790	CSC1-like protein	TRITD_5Av1G004790
	TRITD6Bv1G136420	Galectin domain-containing protein	TRITD_6Bv1G136420
	TRITD2Av1G064210	non-specific serine/threonine protein kinase	TRITD_2Av1G064210
	TRITD7Bv1G162580	ABC transporter domain-containing protein	TRITD_7Bv1G162580
	TRITD6Av1G052790	t-SNARE coiled-coil homology domain-containing protein	TRITD_6Av1G052790
	TRITD6Bv1G221540	Protein kinase domain-containing protein	TRITD_6Bv1G221540
	TRITD1Av1G211970	Cytochrome P450	TRITD_1Av1G211970
	TRITD5Av1G132650	Major facilitator superfamily	MFS profile domain-containing protein	TRITD_5Av1G132650)
	TRITD1Av1G136140	Hexosyltransferase	TRITD_1Av1G136140
	TRITD2Bv1G219240	ABC transmembrane type-1 domain-containing protein	TRITD_2Bv1G219240
	TRITD7Bv1G051620	Protein kinase domain-containing protein	TRITD_7Bv1G051620
	TRITD5Av1G003950	Glycosyltransferase BC10	TRITD_5Av1G003950
	TRITD3Bv1G240940	[RNA-polymerase]-subunit kinase	TRITD_3Bv1G240940
	TRITD3Av1G090030	Protein kinase domain-containing protein	TRITD_3Av1G090030
	TRITD4Bv1G017050	ABC transporter domain-containing protein	TRITD_4Bv1G017050
	TRITD4Av1G150260	F-box domain-containing protein	TRITD_4Av1G150260
	TRITD3Bv1G240470	Non-specific serine/threonine protein kinase	TRITD_3Bv1G240470
	TRITD4Av1G008290	Receptor-like serine/threonine-protein kinase	TRITD_4Av1G008290
	TRITD7Av1G263130	non-specific serine/threonine protein kinase	TRITD_7Av1G263130
	TRITD7Av1G176070	Phosphatidic acid phosphatase type 2/haloperoxidase domain-containing protein	TRITD_7Av1G176070
	TRITD5Bv1G000760	TRITD_5Bv1G000760
	TRITD2Av1G061990	Leucine-rich repeat-containing N-terminal plant-type domain-containing protein	TRITD_2Av1G061990
	TRITD2Av1G278930	Receptor-like serine/threonine-protein kinase	TRITD_2Av1G278930
	TRITD3Bv1G049980	Protein kinase domain-containing protein	TRITD_3Bv1G049980
	TRITD1Bv1G229640	O-methyltransferase ZRP4	TRITD_1Bv1G229480
	TRITD3Bv1G239110	TRITD_3Bv1G239110
	TRITD1Av1G008870	3-ketoacyl-CoA synthase	TRITD_1Av1G008870
	TRITD7Av1G049760	RING-type E3 ubiquitin transferase	TRITD_7Av1G049760
	TRITD7Bv1G160980	Protein kinase domain-containing protein	TRITD_7Bv1G160980
	TRITD4Av1G147280	Gnk2-homologous domain-containing protein	TRITD_4Av1G147280
	TRITD3Bv1G164190	Leucine-rich repeat-containing N-terminal plant-type domain-containing protein	TRITD_3Bv1G164190
	TRITD5Av1G002510	Obtusifoliol 14-alpha demethylase	TRITD_5Av1G002510
	TRITD3Bv1G164180	Leucine-rich repeat-containing N-terminal plant-type domain-containing protein	TRITD_3Bv1G164180
	TRITD7Av1G174280	Protein kinase domain-containing protein	TRITD_7Av1G174280
	TRITD5Av1G002490	Obtusifoliol 14-alpha demethylase	TRITD_5Av1G002490
	TRITD4Av1G147150	Late embryogenesis abundant protein LEA-2 subgroup domain-containing protein	TRITD_4Av1G147150
	TRITD1Av1G134360	TRITD_1Av1G134360
	TRITD1Av1G134320	RING-CH-type domain-containing protein	TRITD_1Av1G134320
	TRITD3Av1G002830	Protein kinase domain-containing protein	TRITD_3Av1G002830
	TRITD3Av1G002820	Protein kinase domain-containing protein	TRITD_3Av1G002820
	TRITD2Bv1G217230	RBR-type E3 ubiquitin transferase	TRITD_2Bv1G217230
	TRITD5Bv1G106200	X8 domain-containing protein	TRITD_5Bv1G106200
	TRITD4Av1G146880	Major facilitator superfamily	MFS profile domain-containing protein	TRITD_4Av1G146880)
	TRITD5Bv1G242590	Cysteine-rich receptor-like protein kinase	TRITD_5Bv1G242590
	TRITD2Av1G208590	Leucine-rich repeat-containing N-terminal plant-type domain-containing protein	TRITD_2Av1G208590
	TRITD7Bv1G159750	TRITD_7Bv1G159750
	TRITD3Bv1G162740	Protein kinase domain-containing protein	TRITD_3Bv1G162740
	TRITD1Bv1G159810	Sphingomyelin synthase-like domain-containing protein	TRITD_1Bv1G159810
	TRITD2Bv1G216340	Low affinity nitrate transporter	TRITD_2Bv1G216340
	TRITD1Av1G007560	EGF-like domain-containing protein	TRITD_1Av1G007560
	TRITD3Av1G214510	Ammonium transporter	TRITD_3Av1G214510
	TRITD7Av1G172560	1-phosphatidylinositol-3-phosphate 5-kinase	TRITD_7Av1G172560
	TRITD1Bv1G159510	O-fucosyltransferase family protein	TRITD_1Bv1G159510
	TRITD2Av1G059400	AB hydrolase-1 domain-containing protein	TRITD_2Av1G059400
	TRITD4Bv1G131330	Receptor-like serine/threonine-protein kinase	TRITD_4Bv1G131330
	TRITD2Av1G059110	Proton-dependent oligopeptide or low-affinity nitrate transporter	TRITD_2Av1G059110
	TRITD2Bv1G133790	BGGP Beta-1-3-galactosyl-O-glycosyl-glycoprotein	TRITD_2Bv1G133790
	TRITD1Av1G007170	Gnk2-homologous domain-containing protein	TRITD_1Av1G007170
	TRITD6Av1G190480	Glycosyltransferase 61 catalytic domain-containing protein	TRITD_6Av1G190480
	TRITD3Av1G002140	Protein kinase domain-containing protein	TRITD_3Av1G002140
	TRITD4Bv1G013650	Protein kinase domain-containing protein	TRITD_4Bv1G013650
	TRITD3Bv1G236590	Nucleotide-diphospho-sugar transferase domain-containing protein	TRITD_3Bv1G236590
	TRITD3Bv1G236560	Nucleotide-diphospho-sugar transferase domain-containing protein	TRITD_3Bv1G236560
	TRITD2Av1G058730	B12D-like protein	TRITD_2Av1G058730
	TRITD2Bv1G033390	Protein kinase domain-containing protein	TRITD_2Bv1G033390
	TRITD5Av1G000220	TRITD_5Av1G000220
	TRITD7Bv1G229670	Glycosyltransferase family 92 protein	TRITD_7Bv1G229670
	TRITD4Av1G144770	Cytochrome P450	TRITD_4Av1G144770
	TRITD7Av1G259910	Protein DETOXIFICATION	TRITD_7Av1G259910
	TRITD5Bv1G240920	non-specific serine/threonine protein kinase	TRITD_5Bv1G240920
	TRITD4Bv1G207940	AAA+ ATPase domain-containing protein	TRITD_4Bv1G207940
	TRITD5Bv1G240850	Ammonium transporter	TRITD_5Bv1G240850
	TRITD4Bv1G012840	Glutathione transferase	TRITD_4Bv1G012840
	TRITD4Bv1G012800	Glutathione transferase	TRITD_4Bv1G012800
	TRITD4Av1G219770	non-specific serine/threonine protein kinase	TRITD_4Av1G219770
	TRITD4Bv1G012790	Glutathione transferase	TRITD_4Bv1G012790
	TRITD4Av1G219620	Ammonium transporter	TRITD_4Av1G219620
	TRITD2Av1G206010	Cytochrome P450	TRITD_2Av1G206010
	TRITD2Av1G276340	Leucine-rich repeat-containing N-terminal plant-type domain-containing protein	TRITD_2Av1G276340
	TRITD3Av1G080260	Fungal lipase-type domain-containing protein	TRITD_3Av1G080260
	TRITD3Av1G213230	TRITD_3Av1G213230
	TRITD7Av1G046490	TRITD_7Av1G046490
	TRITD2Bv1G214460	Ubiquinol oxidase	TRITD_2Bv1G214460
	TRITD3Bv1G044970	TRITD_3Bv1G044970
	TRITD5Bv1G177770	PGG domain-containing protein	TRITD_5Bv1G177770
	TRITD6Bv1G128290	Ergosterol biosynthetic protein 28	TRITD_6Bv1G128290
	TRITD1Bv1G156400	Cysteine-rich receptor-like protein kinase 10	TRITD_1Bv1G156400
	TRITD7Av1G045940	C2 tensin-type domain-containing protein	TRITD_7Av1G045940
	TRITD1Bv1G224910	TRITD_1Bv1G224910
	TRITD3Av1G212070	Protein kinase domain-containing protein	TRITD_3Av1G212070
	TRITD4Bv1G011470	L-type lectin-domain containing receptor kinase IX.1	TRITD_4Bv1G011470
	TRITD3Av1G001180	Glycosyltransferase 61 catalytic domain-containing protein	TRITD_3Av1G001180
	TRITD5Av1G197670	RING-type E3 ubiquitin transferase	TRITD_5Av1G197670
	TRITD1Av1G207510	B12D-like protein	TRITD_1Av1G207510
	TRITD7Av1G257530	Transmembrane protein	TRITD_7Av1G257530
	TRITD7Av1G257510	CASP-like protein	TRITD_7Av1G257510
	TRITD3Av1G001110	Cysteine-rich receptor-like protein kinase	TRITD_3Av1G001110
	TRITD5Bv1G239170	Cytochrome P450	TRITD_5Bv1G239170
	TRITD2Av1G274170	Protein kinase domain-containing protein	TRITD_2Av1G274170
	TRITD5Av1G197260	Protein DETOXIFICATION	TRITD_5Av1G197260
	TRITD6Bv1G215260	Cysteine-rich receptor-like protein kinase	TRITD_6Bv1G215260
	TRITD3Bv1G234040	Zinc finger GRF-type domain-containing protein	TRITD_3Bv1G234040
	TRITD2Bv1G129770	Major facilitator superfamily	MFS profile domain-containing protein	TRITD_2Bv1G129770)
	TRITD6Bv1G215190	Cysteine-rich receptor-like protein kinase	TRITD_6Bv1G215190
	TRITD2Av1G053510	RING-type domain-containing protein	TRITD_2Av1G053510
	TRITD6Bv1G215110	Cytochrome P450	TRITD_6Bv1G215110
	TRITD7Av1G165330	[RNA-polymerase]-subunit kinase	TRITD_7Av1G165330
	TRITD2Av1G273950	Protein kinase domain-containing protein	TRITD_2Av1G273950
	TRITD6Av1G185850	TRITD_6Av1G185850
	TRITD5Av1G255350	Leucine-rich repeat-containing N-terminal plant-type domain-containing protein	TRITD_5Av1G255350
	TRITD6Bv1G214860	Cytochrome P450	TRITD_6Bv1G214860
	TRITD7Bv1G153620	Receptor-like serine/threonine-protein kinase	TRITD_7Bv1G153620
	TRITD6Av1G042570	S-acyltransferase	TRITD_6Av1G042570
	TRITD6Bv1G214670	EGF-like domain-containing protein	TRITD_6Bv1G214670
	TRITD2Bv1G212320	Leucine-rich repeat-containing N-terminal plant-type domain-containing protein	TRITD_2Bv1G212320
	TRITD7Bv1G042250	Protein kinase domain-containing protein	TRITD_7Bv1G042250
	TRITD6Bv1G123120	High-affinity nitrate transporter	TRITD_6Bv1G123120
	TRITD6Bv1G123090	High-affinity nitrate transporter	TRITD_6Bv1G123090
	TRITD1Bv1G223550	AAA+ ATPase domain-containing protein	TRITD_1Bv1G223550
	TRITD2Bv1G212190	TRITD_2Bv1G212190
	TRITD2Bv1G212020	TRITD_2Bv1G212020
	TRITD2Bv1G211910	Sodium transporter	TRITD_2Bv1G211910
	TRITD5Av1G195530	Protein kinase domain-containing protein	TRITD_5Av1G195530
	TRITD3Bv1G154520	Phosphatidic acid phosphatase type 2/haloperoxidase domain-containing protein	TRITD_3Bv1G154520
	TRITD2Bv1G128060	Cytochrome P450	TRITD_2Bv1G128060
	TRITD6Bv1G013380	Cytochrome P450	TRITD_6Bv1G013380
	TRITD6Bv1G214150	Protein kinase domain-containing protein	TRITD_6Bv1G214150
	TRITD6Bv1G214090	Protein kinase domain-containing protein	TRITD_6Bv1G214090
	TRITD2Av1G273160	TRITD_2Av1G273160
	TRITD6Bv1G013270	Gnk2-homologous domain-containing protein	TRITD_6Bv1G013270
	TRITD1Bv1G153170	Bidirectional sugar transporter SWEET	TRITD_1Bv1G153170
	TRITD6Av1G041320	Leucine-rich repeat-containing N-terminal plant-type domain-containing protein	TRITD_6Av1G041320
	TRITD2Av1G273010	Sucrose transporter	TRITD_2Av1G273010
	TRITD6Av1G041270	Protein kinase domain-containing protein	TRITD_6Av1G041270
	TRITD6Av1G183770	Potassium transporter	TRITD_6Av1G183770
	TRITD2Av1G272990	Loricrin-like	TRITD_2Av1G272990
	TRITD3Av1G000030	PRA1 family protein	TRITD_3Av1G000030
	TRITD5Bv1G097270	Fe2OG dioxygenase domain-containing protein	TRITD_5Bv1G097270
	TRITD2Bv1G027120	Protein kinase domain-containing protein	TRITD_2Bv1G027120
	TRITD6Bv1G012990	Protein kinase domain-containing protein	TRITD_6Bv1G012990
	TRITD1Av1G003850	Receptor-like serine/threonine-protein kinase	TRITD_1Av1G003850
	TRITD3Bv1G152280	ABC transmembrane type-1 domain-containing protein	TRITD_3Bv1G152280
	TRITD1Bv1G152660	Pectinesterase	TRITD_1Bv1G152660
	TRITD3Bv1G152200	ABC transmembrane type-1 domain-containing protein	TRITD_3Bv1G152200
	TRITD2Av1G272490	Protein kinase domain-containing protein	TRITD_2Av1G272490
	TRITD6Av1G040500	CASP-like protein	TRITD_6Av1G040500
	TRITD6Av1G182970	Transmembrane protein	TRITD_6Av1G182970
	TRITD5Av1G194560	Cytochrome P450	TRITD_5Av1G194560
	TRITD6Av1G040440	RING-type E3 ubiquitin transferase	TRITD_6Av1G040440
	TRITD1Bv1G222170	Amino acid transporter transmembrane domain-containing protein	TRITD_1Bv1G222170
	TRITD2Bv1G025740	Metal-nicotianamine transporter YSL6	TRITD_2Bv1G025740
	TRITD6Av1G182660	11-oxo-beta-amyrin 30-oxidase	TRITD_6Av1G182660
	TRITD7Av1G160300	RING-type domain-containing protein	TRITD_7Av1G160300
	TRITD2Bv1G210420	PA domain-containing protein	TRITD_2Bv1G210420
	TRITD6Av1G181970	RING-type domain-containing protein	TRITD_6Av1G181970
	TRITD6Bv1G116510	Receptor-like serine/threonine-protein kinase	TRITD_6Bv1G116510
	TRITD5Bv1G095530	Integral membrane bound transporter domain-containing protein	TRITD_5Bv1G095530
	TRITD7Av1G159740	Phytocyanin domain-containing protein	TRITD_7Av1G159740
	TRITD2Bv1G210350	Cytochrome P450	TRITD_2Bv1G210350
	TRITD2Bv1G210320	Ent-kaurene oxidase	TRITD_2Bv1G210320
	TRITD2Bv1G210250	Ent-kaurene oxidase	TRITD_2Bv1G210250
	TRITD5Bv1G095200	non-specific serine/threonine protein kinase	TRITD_5Bv1G095200
	TRITD4Av1G215240	Pirin	TRITD_4Av1G215240
	TRITD5Bv1G095150	non-specific serine/threonine protein kinase	TRITD_5Bv1G095150
	TRITD5Av1G252480	Receptor-like serine/threonine-protein kinase	TRITD_5Av1G252480
	TRITD1Bv1G150560	Receptor-like serine/threonine-protein kinase	TRITD_1Bv1G150560
	TRITD7Bv1G038750	Galectin	TRITD_7Bv1G038750
	TRITD7Av1G252760	HMA domain-containing protein	TRITD_7Av1G252760
	TRITD5Bv1G094360	PRA1 family protein	TRITD_5Bv1G094360
	TRITD7Bv1G038640	Amino acid transporter transmembrane domain-containing protein	TRITD_7Bv1G038640
	TRITD1Av1G204380	Protein kinase domain-containing protein	TRITD_1Av1G204380
	TRITD1Bv1G220800	S-type anion channel SLAH2	TRITD_1Bv1G220800
	TRITD7Av1G252660	TRITD_7Av1G252660
	TRITD2Bv1G024540	Cytochrome P450	TRITD_2Bv1G024540
	TRITD1Bv1G220780	S-type anion channel SLAH2	TRITD_1Bv1G220780
	TRITD3Bv1G283340	PLAC8 family protein	TRITD_3Bv1G283340
	TRITD6Av1G037190	ABC transporter domain-containing protein	TRITD_6Av1G037190
	TRITD1Bv1G220620	TRITD_1Bv1G220620
	TRITD3Bv1G036950	Legume lectin domain-containing protein	TRITD_3Bv1G036950
	TRITD7Av1G039530	TRITD_7Av1G039530
	TRITD5Bv1G093850	TRITD_5Bv1G093850
	TRITD1Bv1G220520	Cysteine-rich receptor-like protein kinase	TRITD_1Bv1G220520
	TRITD3Av1G271450	TRITD_3Av1G271450
	TRITD1Bv1G149310	AAA+ ATPase domain-containing protein	TRITD_1Bv1G149310
	TRITD6Bv1G211770	Protein kinase domain-containing protein	TRITD_6Bv1G211770
	TRITD5Av1G192640	Auxin efflux carrier component	TRITD_5Av1G192640
	TRITD3Bv1G228350	Gnk2-homologous domain-containing protein	TRITD_3Bv1G228350
	TRITD3Bv1G228250	RING-type domain-containing protein	TRITD_3Bv1G228250
	TRITD7Bv1G147090	ABC transporter A family member	TRITD_7Bv1G147090
	TRITD5Av1G114240	non-specific serine/threonine protein kinase	TRITD_5Av1G114240
	TRITD2Bv1G022870	CASP-like protein	TRITD_2Bv1G022870
	TRITD6Av1G036080	Premnaspirodiene oxygenase	TRITD_6Av1G036080
	TRITD3Av1G270730	RING-type domain-containing protein	TRITD_3Av1G270730
	TRITD6Bv1G010180	Cytochrome P450	TRITD_6Bv1G010180
	TRITD7Av1G251420	Protein kinase domain-containing protein	TRITD_7Av1G251420
	TRITD5Av1G191590	Protein kinase domain-containing protein	TRITD_5Av1G191590
	TRITD5Av1G113700	PRA1 family protein	TRITD_5Av1G113700
	TRITD5Av1G191550	Protein kinase domain-containing protein	TRITD_5Av1G191550
	TRITD1Bv1G147860	H	+-exporting diphosphatase	TRITD_1Bv1G147860)
	TRITD2Av1G269180	non-specific serine/threonine protein kinase	TRITD_2Av1G269180
	TRITD2Av1G045130	Cytochrome P450	TRITD_2Av1G045130
	TRITD2Av1G045090	Cytochrome P450	TRITD_2Av1G045090
	TRITD2Bv1G206930	Leucine-rich repeat-containing N-terminal plant-type domain-containing protein	TRITD_2Bv1G206930
	TRITD3Av1G063750	Cytochrome P450 71A1	TRITD_3Av1G063750
	TRITD2Av1G268910	V-type proton ATPase subunit a	TRITD_2Av1G268910
	TRITD1Bv1G033000	Cysteine-rich receptor-like protein kinase	TRITD_1Bv1G033000
	TRITD4Av1G212310	Mitochondrial import receptor subunit TOM22 homolog	TRITD_4Av1G212310
	TRITD5Av1G113070	TRITD_5Av1G113070
	TRITD4Av1G212290	Protein kinase domain-containing protein	TRITD_4Av1G212290
	TRITD2Av1G193590	RING-type E3 ubiquitin transferase	TRITD_2Av1G193590
	TRITD2Av1G193580	RING-type E3 ubiquitin transferase	TRITD_2Av1G193580
	TRITD2Av1G268480	Transmembrane protein 147	TRITD_2Av1G268480
	TRITD2Av1G268460	TRITD_2Av1G268460
	TRITD7Av1G037610	Protein kinase domain-containing protein	TRITD_7Av1G037610
	TRITD1Av1G115360	Cytochrome P450	TRITD_1Av1G115360
	TRITD2Av1G193360	TRITD_2Av1G193360
	TRITD6Bv1G009290	High-affinity nitrate transporter	TRITD_6Bv1G009290
	TRITD1Av1G000530	non-specific serine/threonine protein kinase	TRITD_1Av1G000530
	TRITD5Av1G249100	Protein kinase domain-containing protein	TRITD_5Av1G249100
	TRITD1Av1G000480	Phospholipid-transporting ATPase	TRITD_1Av1G000480
	TRITD6Av1G176380	TRITD_6Av1G176380
	TRITD2Av1G267980	Cytochrome P450	TRITD_2Av1G267980
	TRITD7Bv1G144780	3-ketoacyl-CoA synthase	TRITD_7Bv1G144780
	TRITD1Av1G201930	Cytochrome P450	TRITD_1Av1G201930
	TRITD3Av1G202160	Protein kinase domain-containing protein	TRITD_3Av1G202160
	TRITD7Av1G249290	Protein kinase domain-containing protein	TRITD_7Av1G249290
	TRITD1Bv1G030900	WRKY domain-containing protein	TRITD_1Bv1G030900
	TRITD2Bv1G021270	Flavin-containing monooxygenase	TRITD_2Bv1G021270
	TRITD1Bv1G145570	CASP-like protein	TRITD_1Bv1G145570
	TRITD7Bv1G143970	TRITD_7Bv1G143970
	TRITD1Bv1G218390	Fucosyltransferase	TRITD_1Bv1G218390
	TRITD7Bv1G221080	Cytochrome P450	TRITD_7Bv1G221080
	TRITD5Bv1G089210	Late embryogenesis abundant protein LEA-2 subgroup domain-containing protein	TRITD_5Bv1G089210
	TRITD4Bv1G116920	Anaphase-promoting complex subunit 11	TRITD_4Bv1G116920
	TRITD3Bv1G031870	TRITD_3Bv1G031870
	TRITD6Av1G174710	Legume lectin domain-containing protein	TRITD_6Av1G174710
	TRITD5Av1G247920	Jacalin-type lectin domain-containing protein	TRITD_5Av1G247920
	TRITD5Bv1G088750	Protein kinase domain-containing protein	TRITD_5Bv1G088750
	TRITD3Av1G201000	Secretory carrier-associated membrane protein	TRITD_3Av1G201000
	TRITD1Av1G200750	Cytochrome P450	TRITD_1Av1G200750
	TRITD1Bv1G217830	3-ketoacyl-CoA synthase	TRITD_1Bv1G217830
	TRITD6Bv1G207840	Protein LAZ1 homolog 2	TRITD_6Bv1G207840
	TRITD3Bv1G280880	Cytochrome P450	TRITD_3Bv1G280880
	TRITD1Bv1G144270	Malectin-like domain-containing protein	TRITD_1Bv1G144270
	TRITD5Bv1G180190	Aquaporin	TRITD_5Av1G189030
	TRITD3Bv1G280690	Cytochrome P450	TRITD_3Bv1G280690
	TRITD2Av1G266570	Receptor-like serine/threonine-protein kinase	TRITD_2Av1G266570
	TRITD1Av1G200180	Late embryogenesis abundant protein LEA-2 subgroup domain-containing protein	TRITD_1Av1G200180
	TRITD2Bv1G261290	Cytochrome P450	TRITD_2Bv1G261290
	TRITD7Bv1G219540	C2 domain-containing protein	TRITD_7Bv1G219540
	TRITD5Av1G247220	UDP-galactose/UDP-glucose transporter 2-like	TRITD_5Av1G247220
	TRITD4Bv1G198640	Leucine-rich repeat-containing N-terminal plant-type domain-containing protein	TRITD_4Bv1G198640
	TRITD3Bv1G279720	Protein kinase domain-containing protein	TRITD_3Bv1G279720
	TRITD5Av1G107110	Late embryogenesis abundant protein LEA-2 subgroup domain-containing protein	TRITD_5Av1G107110
	TRITD2Av1G265740	ABC transporter domain-containing protein	TRITD_2Av1G265740
	TRITD5Bv1G230060	CASP-like protein	TRITD_5Bv1G230060
3	Gene Group 3	Enrichment Score: 10.199149634662882
	ENSEMBL_GENE_ID	Gene Name
	TRITD1Bv1G153340	Bowman-Birk serine protease inhibitors family domain-containing protein	TRITD_1Bv1G153340
	TRITD1Av1G004680	Bowman-Birk serine protease inhibitors family domain-containing protein	TRITD_1Av1G004680
	TRITD1Bv1G153330	Bowman-Birk serine protease inhibitors family domain-containing protein	TRITD_1Bv1G153330
	TRITD3Bv1G009260	Bowman-Birk serine protease inhibitors family domain-containing protein	TRITD_3Bv1G009260
	TRITD1Bv1G153320	Bowman-Birk serine protease inhibitors family domain-containing protein	TRITD_1Bv1G153320
	TRITD5Bv1G227640	Bowman-Birk serine protease inhibitors family domain-containing protein	TRITD_5Bv1G227640
	TRITD1Bv1G153310	Bowman-Birk serine protease inhibitors family domain-containing protein	TRITD_1Bv1G153310
	TRITD3Bv1G009530	Bowman-Birk serine protease inhibitors family domain-containing protein	TRITD_3Bv1G009530
	TRITD1Av1G167600	Bowman-Birk serine protease inhibitors family domain-containing protein	TRITD_1Av1G167600
	TRITD1Av1G167590	Bowman-Birk serine protease inhibitors family domain-containing protein	TRITD_1Av1G167590
	TRITD1Av1G167580	Bowman-Birk serine protease inhibitors family domain-containing protein	TRITD_1Av1G167580
	TRITD3Av1G011310	Bowman-Birk serine protease inhibitors family domain-containing protein	TRITD_3Av1G011310
	TRITD1Av1G167570	Bowman-Birk serine protease inhibitors family domain-containing protein	TRITD_1Av1G167570
	TRITD1Av1G004760	Bowman-Birk serine protease inhibitors family domain-containing protein	TRITD_1Av1G004760
	TRITD3Bv1G009810	Bowman-Birk serine protease inhibitors family domain-containing protein	TRITD_3Bv1G009810
	TRITD3Av1G011190	Bowman-Birk serine protease inhibitors family domain-containing protein	TRITD_3Av1G011190
4	Gene Group 4	Enrichment Score: 8.262384609233465
	ENSEMBL_GENE_ID	Gene Name
	TRITD1Bv1G006200	Subtilisin-chymotrypsin inhibitor-2A	TRITD_1Bv1G006200
	TRITD5Av1G166160	TRITD_5Av1G166160
	TRITD3Av1G027590	Subtilisin-chymotrypsin inhibitor-2A	TRITD_3Av1G027590
	TRITD5Bv1G157530	Subtilisin-chymotrypsin inhibitor-2A	TRITD_5Bv1G157530
	TRITD5Av1G166120	Subtilisin-chymotrypsin inhibitor-2A	TRITD_5Av1G166120
	TRITD5Bv1G157500	Subtilisin-chymotrypsin inhibitor-2A	TRITD_5Bv1G157500
	TRITD6Av1G017340	Subtilisin-chymotrypsin inhibitor-2A	TRITD_6Av1G017340
	TRITD3Bv1G031510	Subtilisin-chymotrypsin inhibitor-2A	TRITD_3Bv1G031510
	TRITD2Bv1G060910	Subtilisin-chymotrypsin inhibitor-2A	TRITD_2Bv1G060910
	TRITD2Bv1G060890	Subtilisin-chymotrypsin inhibitor-2A	TRITD_2Bv1G060890
	TRITD6Bv1G024660	TRITD_6Bv1G024660
	TRITD3Bv1G029570	Subtilisin inhibitor 1	TRITD_3Bv1G029570
	TRITD2Av1G047540	Subtilisin-chymotrypsin inhibitor-2A	TRITD_2Av1G047540
	TRITD1Bv1G006270	Subtilisin-chymotrypsin inhibitor-2A	TRITD_1Bv1G006270
	TRITD2Av1G047530	Subtilisin-chymotrypsin inhibitor-2A	TRITD_2Av1G047530
	TRITD2Av1G047520	Subtilisin-chymotrypsin inhibitor-2A	TRITD_2Av1G047520
	TRITD7Av1G082380	TRITD_7Av1G082380
5	Gene Group 5	Enrichment Score: 7.404423106620616
	ENSEMBL_GENE_ID	Gene Name
	TRITD4Bv1G046770	Phytocyanin domain-containing protein	TRITD_4Bv1G046770
	TRITD1Bv1G164970	Phytocyanin domain-containing protein	TRITD_1Bv1G164970
	TRITD2Bv1G249570	Phytocyanin domain-containing protein	TRITD_2Bv1G249570
	TRITD3Bv1G163260	Phytocyanin domain-containing protein	TRITD_3Bv1G163260
	TRITD2Bv1G249560	Phytocyanin domain-containing protein	TRITD_2Bv1G249560
	TRITD2Bv1G249550	Phytocyanin domain-containing protein	TRITD_2Bv1G249550
	TRITD2Bv1G249540	Phytocyanin domain-containing protein	TRITD_2Bv1G249540
	TRITD4Bv1G162030	Phytocyanin domain-containing protein	TRITD_4Bv1G162030
	TRITD4Bv1G162020	Phytocyanin domain-containing protein	TRITD_4Bv1G162020
	TRITD4Av1G149260	Phytocyanin domain-containing protein	TRITD_4Av1G149260
	TRITD4Av1G011130	Phytocyanin domain-containing protein	TRITD_4Av1G011130
	TRITD7Av1G159740	Phytocyanin domain-containing protein	TRITD_7Av1G159740
	TRITD7Av1G159700	Phytocyanin domain-containing protein	TRITD_7Av1G159700
	TRITD2Av1G282710	Phytocyanin domain-containing protein	TRITD_2Av1G282710
	TRITD7Bv1G118300	Phytocyanin domain-containing protein	TRITD_7Bv1G118300
	TRITD2Av1G282690	Phytocyanin domain-containing protein	TRITD_2Av1G282690
	TRITD2Bv1G056860	Phytocyanin domain-containing protein	TRITD_2Bv1G056860
	TRITD2Av1G282670	Phytocyanin domain-containing protein	TRITD_2Av1G282670
	TRITD2Av1G282660	Phytocyanin domain-containing protein	TRITD_2Av1G282660
	TRITD2Av1G282640	Phytocyanin domain-containing protein	TRITD_2Av1G282640
	TRITD7Bv1G226410	Phytocyanin domain-containing protein	TRITD_7Bv1G226410
6	Gene Group 6	Enrichment Score: 6.766339567736494
	ENSEMBL_GENE_ID	Gene Name
	TRITD5Av1G219300	SCP domain-containing protein	TRITD_5Av1G219300
	TRITD5Bv1G217100	SCP domain-containing protein	TRITD_5Bv1G217100
	TRITD3Av1G263280	Protein kinase domain-containing protein	TRITD_3Av1G263280
	TRITD5Bv1G217000	SCP domain-containing protein	TRITD_5Bv1G217000
	TRITD5Bv1G216900	SCP domain-containing protein	TRITD_5Bv1G216900
	TRITD7Bv1G043610	Pathogenesis related protein 1	PR-1.2
	TRITD5Av1G132890	SCP domain-containing protein	TRITD_5Av1G132890
	TRITD5Bv1G216890	SCP domain-containing protein	TRITD_5Bv1G216890
	TRITD7Av1G068400	SCP domain-containing protein	TRITD_7Av1G068400
	TRITD7Av1G068320	SCP domain-containing protein	TRITD_7Av1G068320
	TRITD5Bv1G112400	SCP domain-containing protein	TRITD_5Bv1G112400
	TRITD5Bv1G217140	SCP domain-containing protein	TRITD_5Bv1G217140
	TRITD5Av1G219320	SCP domain-containing protein	TRITD_5Av1G219320
7	Gene Group 7	Enrichment Score: 6.75544604633125
	ENSEMBL_GENE_ID	Gene Name
	TRITD4Av1G152180	Peroxidase	TRITD_4Av1G152180
	TRITD3Av1G237640	Peroxidase	TRITD_3Av1G237640
	TRITD4Av1G152150	Peroxidase	TRITD_4Av1G152150
	TRITD4Av1G152140	Peroxidase	TRITD_4Av1G152140
	TRITD1Av1G027810	Peroxidase	TRITD_1Av1G027810
	TRITD7Bv1G135650	Peroxidase	TRITD_7Bv1G135650
	TRITD7Bv1G135630	Peroxidase	TRITD_7Bv1G135630
	TRITD2Bv1G245780	Peroxidase	TRITD_2Bv1G245780
	TRITD7Av1G185340	Peroxidase	TRITD_7Av1G185340
	TRITD3Av1G277510	Plant heme peroxidase family profile domain-containing protein	TRITD_3Av1G277510
	TRITD7Av1G185180	Peroxidase	TRITD_7Av1G185180
	TRITD3Bv1G177280	Peroxidase	TRITD_3Bv1G177280
	TRITD7Av1G251270	Peroxidase	TRITD_7Av1G251270
	TRITD7Bv1G155420	Peroxidase	TRITD_7Bv1G155420
	TRITD4Av1G040360	TRITD_4Av1G040360
	TRITD3Bv1G177050	Peroxidase	TRITD_3Bv1G177050
	TRITD1Bv1G036690	Peroxidase	TRITD_1Bv1G036690
	TRITD2Av1G292700	Peroxidase	TRITD_2Av1G292700
	TRITD2Av1G292690	Peroxidase	TRITD_2Av1G292690
	TRITD1Bv1G036530	Peroxidase	TRITD_1Bv1G036530
	TRITD1Bv1G036520	Peroxidase	TRITD_1Bv1G036520
	TRITD3Av1G195390	Peroxidase	TRITD_3Av1G195390
	TRITD2Av1G292560	Peroxidase	TRITD_2Av1G292560
	TRITD5Bv1G203430	Peroxidase	TRITD_5Bv1G203430
	TRITD3Av1G195370	Peroxidase	TRITD_3Av1G195370
	TRITD7Bv1G154640	Plant heme peroxidase family profile domain-containing protein	TRITD_7Bv1G154640
	TRITD3Bv1G227350	Peroxidase	TRITD_3Bv1G227350
	TRITD3Bv1G227310	Peroxidase	TRITD_3Bv1G227310
	TRITD7Av1G188920	Peroxidase	TRITD_7Av1G188920
	TRITD3Bv1G227300	Peroxidase	TRITD_3Bv1G227300
	TRITD3Bv1G227290	Plant heme peroxidase family profile domain-containing protein	TRITD_3Bv1G227290
	TRITD3Bv1G227230	Peroxidase	TRITD_3Bv1G227230
	TRITD7Av1G181580	Peroxidase	TRITD_7Av1G181580
	TRITD3Av1G238630	Peroxidase	TRITD_3Av1G238630
	TRITD4Bv1G048630	Peroxidase	TRITD_4Bv1G048630
	TRITD2Bv1G262460	Peroxidase	TRITD_2Bv1G262460
	TRITD2Bv1G262440	Peroxidase	TRITD_2Bv1G262440
	TRITD1Av1G028410	Peroxidase	TRITD_1Av1G028410
8	Gene Group 8	Enrichment Score: 5.456297964965188
	ENSEMBL_GENE_ID	Gene Name
	TRITD5Bv1G184500	Cupin type-1 domain-containing protein	TRITD_5Bv1G184500
	TRITD2Bv1G222020	Germin-like protein	TRITD_2Bv1G222020
	TRITD5Bv1G223450	Germin-like protein	TRITD_5Bv1G223450
	TRITD4Av1G142910	Germin-like protein	TRITD_4Av1G142910
	TRITD4Av1G142890	Germin-like protein	TRITD_4Av1G142890
	TRITD4Av1G196600	Germin-like protein	TRITD_4Av1G196600
	TRITD7Av1G250960	Germin-like protein	TRITD_7Av1G250960
	TRITD5Av1G254320, TRITD0Uv1G134940	Germin-like protein	TRITD_5Av1G254320
	TRITD7Av1G250930	Germin-like protein	TRITD_7Av1G250930
	TRITD6Bv1G216820	Germin-like protein	TRITD_6Bv1G216820
	TRITD5Bv1G019770	Germin-like protein	TRITD_5Bv1G019770
	TRITD2Av1G259300	Germin-like protein	TRITD_2Av1G259300
	TRITD4Bv1G004760	Cupin type-1 domain-containing protein	TRITD_4Bv1G004760
	TRITD5Av1G192290	Cupin type-1 domain-containing protein	TRITD_5Av1G192290
	TRITD5Av1G224100	Germin-like protein	TRITD_5Av1G224100
	TRITD1Bv1G018750	Germin-like protein	TRITD_1Bv1G018750
	TRITD4Bv1G009400	Cupin type-1 domain-containing protein	TRITD_4Bv1G009400
	TRITD6Av1G218040	Germin-like protein	TRITD_6Av1G218040
	TRITD3Av1G002200	Germin-like protein	TRITD_3Av1G002200
	TRITD3Av1G002190	Germin-like protein	TRITD_3Av1G002190
	TRITD5Bv1G184560	Cupin type-1 domain-containing protein	TRITD_5Bv1G184560
	TRITD6Av1G006480	Germin-like protein	TRITD_6Av1G006480
	TRITD5Av1G203140	Dirigent protein	TRITD_5Av1G203140
	TRITD5Bv1G184550	Cupin type-1 domain-containing protein	TRITD_5Bv1G184550
9	Gene Group 9	Enrichment Score: 5.3777070772938576
	ENSEMBL_GENE_ID	Gene Name
	TRITD4Av1G189260	TRITD_4Av1G189260
	TRITD6Bv1G152180	TRITD_6Bv1G152180
	TRITD4Av1G189240	TRITD_4Av1G189240
	TRITD5Av1G175090	TRITD_5Av1G175090
	TRITD2Av1G278960	Anthocyanin 5-aromatic acyltransferase	TRITD_2Av1G278960
	TRITD3Av1G006110	TRITD_3Av1G006110
	TRITD4Av1G261870	Acetyltransferase	TRITD_4Av1G261870
	TRITD3Av1G044200	TRITD_3Av1G044200
	TRITD7Av1G000040	Acetyltransferase	TRITD_7Av1G000040
	TRITD2Bv1G263100	TRITD_2Bv1G263100
	TRITD7Av1G030900	TRITD_7Av1G030900
	TRITD6Av1G167020	TRITD_6Av1G167020
	TRITD1Av1G033930	TRITD_1Av1G033930
	TRITD7Av1G177230	TRITD_7Av1G177230
	TRITD2Bv1G263030	TRITD_2Bv1G263030
	TRITD4Bv1G017350	TRITD_4Bv1G017350
	TRITD5Av1G187590	TRITD_5Av1G187590
	TRITD7Av1G177220	TRITD_7Av1G177220
	TRITD2Av1G267930	Agmatine coumaroyltransferase-2	TRITD_2Av1G267930
	TRITD1Bv1G042800	TRITD_1Bv1G042800
	TRITD5Bv1G177270	TRITD_5Bv1G177270
	TRITD1Bv1G042780	TRITD_1Bv1G042780
	TRITD2Bv1G260040	TRITD_2Bv1G260040
	TRITD1Bv1G042770	TRITD_1Bv1G042770
	TRITD4Bv1G174710	TRITD_4Bv1G174710
	TRITD5Bv1G165610	TRITD_5Bv1G165610
10	Gene Group 10	Enrichment Score: 5.3736278249826706
	ENSEMBL_GENE_ID	Gene Name
	TRITD6Bv1G017380	laccase	TRITD_6Bv1G017380
	TRITD3Bv1G246810	Laccase	TRITD_3Bv1G246810
	TRITD7Bv1G032040	Laccase	TRITD_7Bv1G032040
	TRITD3Bv1G246800	Laccase	TRITD_3Bv1G246800
	TRITD1Bv1G013990	Laccase	TRITD_1Bv1G013990
	TRITD3Av1G253490	Laccase	TRITD_3Av1G253490
	TRITD6Bv1G177310	Plastocyanin-like domain-containing protein	TRITD_6Bv1G177310
	TRITD3Av1G253470	Laccase	TRITD_3Av1G253470
	TRITD5Av1G168080	L-ascorbate oxidase	TRITD_5Av1G168080
	TRITD1Av1G010080	Laccase	TRITD_1Av1G010080
	TRITD5Bv1G117100	L-ascorbate oxidase	TRITD_5Bv1G117100
	TRITD6Av1G012670	laccase	TRITD_6Av1G012670
	TRITD3Av1G223540	Laccase	TRITD_3Av1G223540
	TRITD7Av1G055810	Laccase	TRITD_7Av1G055810
	TRITD6Bv1G214290	Laccase	TRITD_6Bv1G214290
	TRITD7Av1G055790	Laccase	TRITD_7Av1G055790
11	Gene Group 11	Enrichment Score: 5.137468372110315
	ENSEMBL_GENE_ID	Gene Name
	TRITD7Bv1G217160	indole-3-glycerol-phosphate synthase	TRITD_7Bv1G217160
	TRITD7Bv1G163280	tryptophan synthase	TRITD_7Bv1G163280
	TRITD7Bv1G137400	phosphoribosylanthranilate isomerase	TRITD_7Bv1G137400
	TRITD5Bv1G217500	tryptophan synthase	TRITD_5Bv1G217500
	TRITD7Av1G265410	indole-3-glycerol-phosphate synthase	TRITD_7Av1G265410
	TRITD5Av1G219730	tryptophan synthase	TRITD_5Av1G219730
	TRITD5Bv1G217490	tryptophan synthase	TRITD_5Bv1G217490
	TRITD5Av1G219720	tryptophan synthase	TRITD_5Av1G219720
	TRITD1Bv1G223090	tryptophan synthase	TRITD_1Bv1G223090
	TRITD1Av1G225320	tryptophan synthase	TRITD_1Av1G225320
	TRITD5Bv1G104060	indole-3-glycerol-phosphate synthase	TRITD_5Bv1G104060
	TRITD5Av1G125990	indole-3-glycerol-phosphate synthase	TRITD_5Av1G125990
12	Gene Group 12	Enrichment Score: 4.6242543716514275
	ENSEMBL_GENE_ID	Gene Name
	TRITD5Av1G179440	13-hydroxylupanine O-tigloyltransferase	TRITD_5Av1G179440
	TRITD5Av1G179430	TRITD_5Av1G179430
	TRITD5Av1G240770	Omega-hydroxypalmitate O-feruloyl transferase	TRITD_5Av1G240770
	TRITD4Bv1G187080	Omega-hydroxypalmitate O-feruloyl transferase	TRITD_4Bv1G187080
	TRITD3Av1G250010	3'-N-debenzoyl-2'-deoxytaxol N-benzoyltransferase	TRITD_3Av1G250010
13	Gene Group 13	Enrichment Score: 4.595529557562808
	ENSEMBL_GENE_ID	Gene Name
	TRITD5Av1G107020	VQ domain-containing protein	TRITD_5Av1G107020
	TRITD6Av1G059930	VQ domain-containing protein	TRITD_6Av1G059930
	TRITD4Av1G063820	VQ domain-containing protein	TRITD_4Av1G063820
	TRITD5Av1G138360	VQ domain-containing protein	TRITD_5Av1G138360
	TRITD7Av1G252390	VQ domain-containing protein	TRITD_7Av1G252390
	TRITD7Bv1G201910	VQ domain-containing protein	TRITD_7Bv1G201910
	TRITD6Bv1G069000	VQ domain-containing protein	TRITD_6Bv1G069000
	TRITD4Bv1G112130	VQ domain-containing protein	TRITD_4Bv1G112130
14	Gene Group 14	Enrichment Score: 4.560055256819839
	ENSEMBL_GENE_ID	Gene Name
	TRITD6Av1G217880	U-box domain-containing protein	TRITD_6Av1G217880
	TRITD6Av1G078200	U-box domain-containing protein	TRITD_6Av1G078200
	TRITD3Bv1G195170	RING-type E3 ubiquitin transferase	TRITD_3Bv1G195170
	TRITD6Bv1G183080	U-box domain-containing protein	TRITD_6Bv1G183080
	TRITD4Av1G032750	RING-type E3 ubiquitin transferase	TRITD_4Av1G032750
	TRITD6Av1G192070	U-box domain-containing protein	TRITD_6Av1G192070
	TRITD6Av1G095770	RING-type E3 ubiquitin transferase	TRITD_6Av1G095770
	TRITD2Av1G256300	U-box domain-containing protein	TRITD_2Av1G256300
	TRITD3Bv1G211710	U-box domain-containing protein	TRITD_3Bv1G211710
	TRITD2Bv1G149040	U-box domain-containing protein	TRITD_2Bv1G149040
	TRITD2Av1G163110	RING-type E3 ubiquitin transferase	TRITD_2Av1G163110
	TRITD3Av1G219030	U-box domain-containing protein	TRITD_3Av1G219030
	TRITD6Bv1G085510	U-box domain-containing protein	TRITD_6Bv1G085510
	TRITD3Bv1G266640	TRITD_3Bv1G266640
	TRITD7Bv1G041880	RING-type E3 ubiquitin transferase	TRITD_7Bv1G041880
	TRITD7Bv1G057210	RING-type E3 ubiquitin transferase	TRITD_7Bv1G057210
	TRITD3Av1G212540	RING-type E3 ubiquitin transferase	TRITD_3Av1G212540
	TRITD6Bv1G216790	U-box domain-containing protein	TRITD_6Bv1G216790
	TRITD1Bv1G217730	RING-type E3 ubiquitin transferase	TRITD_1Bv1G217730
	TRITD6Bv1G216660	U-box domain-containing protein	TRITD_6Bv1G216660
	TRITD4Bv1G137320	Armadillo repeat-containing protein 8	TRITD_4Bv1G137320
	TRITD6Bv1G216440	U-box domain-containing protein	TRITD_6Bv1G216440
	TRITD3Bv1G276740	RING-type E3 ubiquitin transferase	TRITD_3Bv1G276740
	TRITD3Av1G271610	TRITD_3Av1G271610
	TRITD6Av1G218020	U-box domain-containing protein	TRITD_6Av1G218020
	TRITD4Av1G030570	U-box domain-containing protein	TRITD_4Av1G030570
	TRITD7Av1G073930	Armadillo repeat-containing protein 8	TRITD_7Av1G073930
15	Gene Group 15	Enrichment Score: 4.441333359671572
	ENSEMBL_GENE_ID	Gene Name
	TRITD2Bv1G063160	Signal peptidase complex-like protein DTM1	TRITD_2Bv1G063160
	TRITD7Bv1G038270	aldehyde oxygenase	deformylating	TRITD_7Bv1G038270)
	TRITD7Bv1G038250	aldehyde oxygenase	deformylating	TRITD_7Bv1G038250)
	TRITD4Av1G165730	aldehyde oxygenase	deformylating	TRITD_4Av1G165730)
	TRITD7Av1G060890	aldehyde oxygenase	deformylating	TRITD_7Av1G060890)
	TRITD7Av1G060770	aldehyde oxygenase	deformylating	TRITD_7Av1G060770)
	TRITD4Bv1G036740	aldehyde oxygenase	deformylating	TRITD_4Bv1G036740)
	TRITD6Av1G171830	Phosphatidic acid phosphatase type 2/haloperoxidase domain-containing protein	TRITD_6Av1G171830
	TRITD4Av1G237330	aldehyde oxygenase	deformylating	TRITD_4Av1G237330)
	TRITD2Av1G051450	Signal peptidase complex-like protein DTM1	TRITD_2Av1G051450
16	Gene Group 16	Enrichment Score: 4.269823592194689
	ENSEMBL_GENE_ID	Gene Name
	TRITD3Av1G055380	GDSL esterase/lipase	TRITD_3Av1G055380
	TRITD1Av1G027190	GDSL esterase/lipase	TRITD_1Av1G027190
	TRITD6Av1G191220	GDSL esterase/lipase	TRITD_6Av1G191220
	TRITD1Bv1G167070	GDSL esterase/lipase	TRITD_1Bv1G167070
	TRITD1Bv1G208070	GDSL esterase/lipase	TRITD_1Bv1G208070
	TRITD3Av1G015110	GDSL esterase/lipase	TRITD_3Av1G015110
	TRITD6Bv1G182080	GDSL esterase/lipase	TRITD_6Bv1G182080
	TRITD3Bv1G005270	GDSL esterase/lipase	TRITD_3Bv1G005270
	TRITD3Av1G001660	Alpha-L-fucosidase	TRITD_3Av1G001660
	TRITD2Bv1G055750	GDSL esterase/lipase	TRITD_2Bv1G055750
	TRITD2Bv1G051540	GDSL esterase/lipase	TRITD_2Bv1G051540
	TRITD3Bv1G005260	Alpha-L-fucosidase	TRITD_3Bv1G005260
	TRITD3Av1G001650	GDSL esterase/lipase	TRITD_3Av1G001650
	TRITD5Bv1G225540	GDSL esterase/lipase	TRITD_5Bv1G225540
	TRITD0Uv1G110630	GDSL esterase/lipase	TRITD_2Bv1G051530
	TRITD2Bv1G007440	GDSL esterase/lipase	TRITD_2Bv1G007440
	TRITD4Av1G247410	GDSL esterase/lipase	TRITD_4Av1G247410
17	Gene Group 17	Enrichment Score: 4.238180603743055
	ENSEMBL_GENE_ID	Gene Name
	TRITD4Bv1G130740	Anthranilate synthase	TRITD_4Bv1G130740
	TRITD2Bv1G163530	anthranilate synthase	TRITD_2Bv1G163530
	TRITD2Av1G200270	Glutamine amidotransferase domain-containing protein	TRITD_2Av1G200270
	TRITD3Av1G012510	TRITD_3Av1G012510
	TRITD3Bv1G014990	TRITD_3Bv1G014990
	TRITD4Av1G040170	Anthranilate synthase	TRITD_4Av1G040170
	TRITD3Av1G012490	TRITD_3Av1G012490
18	Gene Group 18	Enrichment Score: 4.147325871692039
	ENSEMBL_GENE_ID	Gene Name
	TRITD5Av1G215740	VQ domain-containing protein	TRITD_5Av1G215740
	TRITD5Bv1G212120	VQ domain-containing protein	TRITD_5Bv1G212120
	TRITD5Av1G107020	VQ domain-containing protein	TRITD_5Av1G107020
	TRITD7Av1G202730	VQ domain-containing protein	TRITD_7Av1G202730
	TRITD7Bv1G156300	VQ domain-containing protein	TRITD_7Bv1G156300
19	Gene Group 19	Enrichment Score: 4.105486018698075
	ENSEMBL_GENE_ID	Gene Name
	TRITD1Bv1G191110	Glycosyltransferase	TRITD_1Bv1G191110
	TRITD5Av1G217450	Glycosyltransferase	TRITD_5Av1G217450
	TRITD3Bv1G252860	Glycosyltransferase	TRITD_3Bv1G252860
	TRITD2Bv1G008670	Glycosyltransferase	TRITD_2Bv1G008670
	TRITD6Av1G198950	Glycosyltransferase	TRITD_6Av1G198950
	TRITD7Bv1G189620	Glycosyltransferase	TRITD_7Bv1G189620
	TRITD3Av1G259280	Glycosyltransferase	TRITD_3Av1G259280
	TRITD2Bv1G006020	Glycosyltransferase	TRITD_2Bv1G006020
	TRITD2Av1G006950	Glycosyltransferase	TRITD_2Av1G006950
	TRITD5Bv1G201680	Glycosyltransferase	TRITD_5Bv1G201680
	TRITD6Bv1G004380	Glycosyltransferase	TRITD_6Bv1G004380
	TRITD5Bv1G201530	Glycosyltransferase	TRITD_5Bv1G201530
	TRITD7Bv1G171390	Glycosyltransferase	TRITD_7Bv1G171390
	TRITD7Bv1G051710	Glycosyltransferase	TRITD_7Bv1G051710
	TRITD5Av1G175400	Glycosyltransferase	TRITD_5Av1G175400
	TRITD5Bv1G201320	Glycosyltransferase	TRITD_5Bv1G201320
	TRITD5Av1G228200	Glycosyltransferase	TRITD_5Av1G228200
	TRITD5Av1G228140	Glycosyltransferase	TRITD_5Av1G228140
	TRITD3Av1G030540	Glycosyltransferase	TRITD_3Av1G030540
	TRITD5Av1G101410	Glycosyltransferase	TRITD_5Av1G101410
	TRITD5Av1G188190	Glycosyltransferase	TRITD_5Av1G188190
	TRITD3Bv1G241510	Glycosyltransferase	TRITD_3Bv1G241510
	TRITD5Bv1G234740	Glycosyltransferase	TRITD_5Bv1G234740
	TRITD6Bv1G019950	Glycosyltransferase	TRITD_6Bv1G019950
	TRITD5Av1G205480	Glycosyltransferase	TRITD_5Av1G205480
	TRITD6Av1G079570	Glycosyltransferase	TRITD_6Av1G079570
	TRITD4Bv1G137530	Glycosyltransferase	TRITD_4Bv1G137530
	TRITD5Bv1G227070	Glycosyltransferase	TRITD_5Bv1G227070
	TRITD5Bv1G165880	Glycosyltransferase	TRITD_5Bv1G165880
	TRITD3Av1G014610	Glycosyltransferase	TRITD_3Av1G014610
	TRITD5Bv1G226980	Glycosyltransferase	TRITD_5Bv1G226980
	TRITD5Av1G113020	Glycosyltransferase	TRITD_5Av1G113020
	TRITD4Bv1G180030	Glycosyltransferase	TRITD_4Bv1G180030
	TRITD5Bv1G093730	Glycosyltransferase	TRITD_5Bv1G093730
	TRITD7Av1G223310	Glycosyltransferase	TRITD_7Av1G223310
	TRITD1Av1G223460	Glycosyltransferase	TRITD_1Av1G223460
	TRITD4Av1G032220	Glycosyltransferase	TRITD_4Av1G032220
	TRITD6Av1G002940	Glycosyltransferase	TRITD_6Av1G002940
	TRITD2Av1G017180	Glycosyltransferase	TRITD_2Av1G017180
	TRITD3Bv1G152180	Glycosyltransferase	TRITD_3Bv1G152180
	TRITD5Bv1G214910	Glycosyltransferase	TRITD_5Bv1G214910
	TRITD3Av1G043450	Glycosyltransferase	TRITD_3Av1G043450
	TRITD3Av1G043400	Glycosyltransferase	TRITD_3Av1G043400
	TRITD3Bv1G051660	Glycosyltransferase	TRITD_3Bv1G051660
	TRITD3Av1G043260	Glycosyltransferase	TRITD_3Av1G043260
20	Gene Group 20	Enrichment Score: 3.922188347525491
	ENSEMBL_GENE_ID	Gene Name
	TRITD3Av1G254850	AB hydrolase-1 domain-containing protein	TRITD_3Av1G254850
	TRITD4Bv1G172450	AB hydrolase-1 domain-containing protein	TRITD_4Bv1G172450
	TRITD4Av1G002360	TRITD_4Av1G002360
	TRITD6Av1G063430	AB hydrolase-1 domain-containing protein	TRITD_6Av1G063430
	TRITD3Bv1G248400	AB hydrolase-1 domain-containing protein	TRITD_3Bv1G248400
	TRITD2Bv1G218800	AB hydrolase-1 domain-containing protein	TRITD_2Bv1G218800
	TRITD3Bv1G248280	TRITD_3Bv1G248280
	TRITD6Bv1G072830	AB hydrolase-1 domain-containing protein	TRITD_6Bv1G072830
	TRITD5Bv1G236410	AB hydrolase-1 domain-containing protein	TRITD_5Bv1G236410
	TRITD3Bv1G248270	AB hydrolase-1 domain-containing protein	TRITD_3Bv1G248270
	TRITD2Av1G059400	AB hydrolase-1 domain-containing protein	TRITD_2Av1G059400
	TRITD2Bv1G069720	AB hydrolase-1 domain-containing protein	TRITD_2Bv1G069720
	TRITD3Av1G254860	AB hydrolase-1 domain-containing protein	TRITD_3Av1G254860
21	Gene Group 21	Enrichment Score: 3.7820778122549825
	ENSEMBL_GENE_ID	Gene Name
	TRITD3Av1G007130	Beta-fructofuranosidase	TRITD_3Av1G007130
	TRITD4Bv1G197690	Beta-fructofuranosidase	TRITD_4Bv1G197690
	TRITD3Bv1G259530	Glucan endo-1,3-beta-D-glucosidase	TRITD_3Bv1G259530
	TRITD3Bv1G210110	chitinase	TRITD_3Bv1G210110
	TRITD3Bv1G259490	Glucan endo-1,3-beta-D-glucosidase	TRITD_3Bv1G259490
	TRITD4Bv1G063180	GH18 domain-containing protein	TRITD_4Bv1G063180
	TRITD1Av1G085860	Chitinase	TRITD_1Av1G085860
	TRITD3Bv1G271990	Glucan endo-1,3-beta-D-glucosidase	TRITD_3Bv1G271990
	TRITD6Av1G039600	Endoglucanase	TRITD_6Av1G039600
	TRITD2Av1G012260	Chitinase	TRITD_2Av1G012260
	TRITD2Av1G009220	GH18 domain-containing protein	TRITD_2Av1G009220
	TRITD5Av1G248570	Beta-fructofuranosidase	TRITD_5Av1G248570
	TRITD7Av1G187470	Glucan endo-1,3-beta-D-glucosidase	TRITD_7Av1G187470
	TRITD1Av1G172020	Glucan endo-1,3-beta-D-glucosidase	TRITD_1Av1G172020
	TRITD1Av1G037520	Dirigent protein	TRITD_1Av1G037520
	TRITD2Bv1G231270	TRITD_2Bv1G231270
	TRITD6Av1G019270	GH18 domain-containing protein	TRITD_6Av1G019270
	TRITD1Bv1G087170	Chitinase	TRITD_1Bv1G087170
	TRITD1Bv1G193660	Chitinase	TRITD_1Bv1G193660
	TRITD3Av1G220090	chitinase	TRITD_3Av1G220090
	TRITD4Bv1G022170	Beta-fructofuranosidase	TRITD_4Bv1G022170
	TRITD5Bv1G027030	Glycoside hydrolase family 5 domain-containing protein	TRITD_5Bv1G027030
	TRITD3Av1G159730	chitinase	TRITD_3Av1G159730
	TRITD3Bv1G092570	Alpha-glucosidase	TRITD_3Bv1G092570
	TRITD3Bv1G004270	Beta-fructofuranosidase	TRITD_3Bv1G004270
	TRITD5Bv1G106200	X8 domain-containing protein	TRITD_5Bv1G106200
	TRITD1Bv1G157380	Glucan endo-1,3-beta-D-glucosidase	TRITD_1Bv1G157380
	TRITD3Bv1G004120	Beta-fructofuranosidase	TRITD_3Bv1G004120
	TRITD7Bv1G133460	Glucan endo-1,3-beta-D-glucosidase	TRITD_7Bv1G133460
	TRITD3Bv1G259680	Glucan endo-1,3-beta-D-glucosidase	TRITD_3Bv1G259680
	TRITD4Av1G137060	GH18 domain-containing protein	TRITD_4Av1G137060
22	Gene Group 22	Enrichment Score: 3.6748970668420022
	ENSEMBL_GENE_ID	Gene Name
	TRITD1Av1G196050	Bifunctional inhibitor/plant lipid transfer protein/seed storage helical domain-containing protein	TRITD_1Av1G196050
	TRITD1Bv1G016590	Bifunctional inhibitor/plant lipid transfer protein/seed storage helical domain-containing protein	TRITD_1Bv1G016590
	TRITD5Bv1G214950	Bifunctional inhibitor/plant lipid transfer protein/seed storage helical domain-containing protein	TRITD_5Bv1G214950
	TRITD1Av1G012780	Bifunctional inhibitor/plant lipid transfer protein/seed storage helical domain-containing protein	TRITD_1Av1G012780
	TRITD5Av1G217580	Bifunctional inhibitor/plant lipid transfer protein/seed storage helical domain-containing protein	TRITD_5Av1G217580
23	Gene Group 23	Enrichment Score: 3.6264258024346527
	ENSEMBL_GENE_ID	Gene Name
	TRITD2Bv1G195400	Fe2OG dioxygenase domain-containing protein	TRITD_2Bv1G195400
	TRITD7Bv1G229630	Fe2OG dioxygenase domain-containing protein	TRITD_7Bv1G229630
	TRITD5Av1G115550	Isopenicillin N synthase-like Fe	2+ 2OG dioxygenase domain-containing protein	TRITD_5Av1G115550)
	TRITD3Av1G190000	Fe2OG dioxygenase domain-containing protein	TRITD_3Av1G190000
	TRITD2Av1G006640	Fe2OG dioxygenase domain-containing protein	TRITD_2Av1G006640
	TRITD2Av1G006600	Fe2OG dioxygenase domain-containing protein	TRITD_2Av1G006600
	TRITD1Av1G035170	Fe2OG dioxygenase domain-containing protein	TRITD_1Av1G035170
	TRITD6Bv1G188100	Fe2OG dioxygenase domain-containing protein	TRITD_6Bv1G188100
	TRITD5Av1G245700	Fe2OG dioxygenase domain-containing protein	TRITD_5Av1G245700
	TRITD3Bv1G172960	Fe2OG dioxygenase domain-containing protein	TRITD_3Bv1G172960
	TRITD4Av1G205560	Fe2OG dioxygenase domain-containing protein	TRITD_4Av1G205560
	TRITD3Bv1G062810	Fe2OG dioxygenase domain-containing protein	TRITD_3Bv1G062810
	TRITD2Av1G233390	Fe2OG dioxygenase domain-containing protein	TRITD_2Av1G233390
	TRITD6Av1G194960	Fe2OG dioxygenase domain-containing protein	TRITD_6Av1G194960
	TRITD4Av1G025800	Globin domain-containing protein	TRITD_4Av1G025800
	TRITD4Bv1G203100	Fe2OG dioxygenase domain-containing protein	TRITD_4Bv1G203100
	TRITD2Av1G233350	Fe2OG dioxygenase domain-containing protein	TRITD_2Av1G233350
	TRITD7Bv1G015350	Fe2OG dioxygenase domain-containing protein	TRITD_7Bv1G015350
	TRITD2Bv1G008530	Fe2OG dioxygenase domain-containing protein	TRITD_2Bv1G008530
	TRITD4Bv1G120500	Fe2OG dioxygenase domain-containing protein	TRITD_4Bv1G120500
	TRITD3Bv1G199130	Fe2OG dioxygenase domain-containing protein	TRITD_3Bv1G199130
	TRITD4Av1G209030	Fe2OG dioxygenase domain-containing protein	TRITD_4Av1G209030
	TRITD1Av1G220400	Fe2OG dioxygenase domain-containing protein	TRITD_1Av1G220400
	TRITD7Av1G012460	Fe2OG dioxygenase domain-containing protein	TRITD_7Av1G012460
	TRITD5Bv1G097270	Fe2OG dioxygenase domain-containing protein	TRITD_5Bv1G097270
	TRITD4Bv1G001050	Fe2OG dioxygenase domain-containing protein	TRITD_4Bv1G001050
	TRITD4Av1G249330	Fe2OG dioxygenase domain-containing protein	TRITD_4Av1G249330
	TRITD4Av1G052270	Fe2OG dioxygenase domain-containing protein	TRITD_4Av1G052270
24	Gene Group 24	Enrichment Score: 3.547579088070852
	ENSEMBL_GENE_ID	Gene Name
	TRITD1Bv1G140430	threonine--tRNA ligase	TRITD_1Bv1G140430
	TRITD1Bv1G048890	histidine--tRNA ligase	TRITD_1Bv1G048890
	TRITD7Bv1G044490	proline--tRNA ligase	TRITD_7Bv1G044490
	TRITD4Av1G256140	asparagine--tRNA ligase	TRITD_4Av1G256140
	TRITD3Bv1G230580	proline--tRNA ligase	TRITD_3Bv1G230580
	TRITD4Bv1G009460	Lysine--tRNA ligase	TRITD_4Bv1G009460
	TRITD1Av1G151270	threonine--tRNA ligase	TRITD_1Av1G151270
	TRITD4Av1G196410	Aminoacyl-transfer RNA synthetases class-II family profile domain-containing protein	TRITD_4Av1G196410
	TRITD7Av1G006820	asparagine--tRNA ligase	TRITD_7Av1G006820
	TRITD3Bv1G147080	Lysine--tRNA ligase	TRITD_3Bv1G147080
	TRITD7Av1G068900	proline--tRNA ligase	TRITD_7Av1G068900
	TRITD1Av1G036990	histidine--tRNA ligase	TRITD_1Av1G036990
	TRITD5Av1G184660	aspartate--tRNA ligase	TRITD_5Av1G184660
	TRITD5Bv1G174130	aspartate--tRNA ligase	TRITD_5Bv1G174130
	TRITD4Bv1G009640	Lysine--tRNA ligase	TRITD_4Bv1G009640
25	Gene Group 25	Enrichment Score: 3.466364884919029
	ENSEMBL_GENE_ID	Gene Name
	TRITD7Av1G208560	Aromatic-L-amino-acid decarboxylase	TRITD_7Av1G208560
	TRITD1Av1G192940	Tyrosine decarboxylase	TRITD_1Av1G192940
	TRITD7Bv1G161840	Aromatic-L-amino-acid decarboxylase	TRITD_7Bv1G161840
	TRITD5Av1G198990	Ornithine aminotransferase	TRITD_5Av1G198990
	TRITD2Bv1G176860	Aminotransferase class V domain-containing protein	TRITD_2Bv1G176860
	TRITD7Av1G014740	Aromatic-L-amino-acid decarboxylase	TRITD_7Av1G014740
	TRITD4Bv1G016030	Glutamate decarboxylase	TRITD_4Bv1G016030
	TRITD5Av1G247030	Aromatic amino acid beta-eliminating lyase/threonine aldolase domain-containing protein	TRITD_5Av1G247030
	TRITD2Bv1G240710	Aromatic-L-amino-acid decarboxylase	TRITD_2Bv1G240710
	TRITD7Av1G014570	Aromatic-L-amino-acid decarboxylase	TRITD_7Av1G014570
	TRITD4Av1G190450	Glutamate decarboxylase	TRITD_4Av1G190450
	TRITD4Av1G028990	Glutamate decarboxylase	TRITD_4Av1G028990
	TRITD4Bv1G157730	Aminotransferase class I/classII large domain-containing protein	TRITD_4Bv1G157730
	TRITD4Av1G015940	Aminotransferase class I/classII large domain-containing protein	TRITD_4Av1G015940
	TRITD2Bv1G196680	1-aminocyclopropane-1-carboxylate synthase	TRITD_2Bv1G196680
	TRITD3Av1G032750	Aminotransferase class I/classII large domain-containing protein	TRITD_3Av1G032750
	TRITD7Av1G201530	Ornithine aminotransferase	TRITD_7Av1G201530
	TRITD2Av1G214170	Aminotransferase class V domain-containing protein	TRITD_2Av1G214170
	TRITD1Av1G024630	Acetylornithine transaminase	TRITD_1Av1G024630
	TRITD2Bv1G051970	Aminotransferase class V domain-containing protein	TRITD_2Bv1G051970
	TRITD3Bv1G040100	Aminotransferase class I/classII large domain-containing protein	TRITD_3Bv1G040100
	TRITD1Bv1G165190	Aminotransferase class I/classII large domain-containing protein	TRITD_1Bv1G165190
	TRITD1Bv1G032170	Acetylornithine transaminase	TRITD_1Bv1G032170
	TRITD7Av1G208580	Aromatic-L-amino-acid decarboxylase	TRITD_7Av1G208580
	TRITD7Bv1G143870	Ornithine aminotransferase	TRITD_7Bv1G143870
26	Gene Group 26	Enrichment Score: 3.408313138307471
	ENSEMBL_GENE_ID	Gene Name
	TRITD7Bv1G212830	NAD-dependent epimerase/dehydratase domain-containing protein	TRITD_7Bv1G212830
	TRITD7Av1G214520	NAD-dependent epimerase/dehydratase domain-containing protein	TRITD_7Av1G214520
	TRITD7Bv1G164260	NAD-dependent epimerase/dehydratase domain-containing protein	TRITD_7Bv1G164260
	TRITD7Av1G046390	NAD-dependent epimerase/dehydratase domain-containing protein	TRITD_7Av1G046390
	TRITD5Av1G122550	NAD-dependent epimerase/dehydratase domain-containing protein	TRITD_5Av1G122550
	TRITD2Av1G265470	Anthocyanidin reductase	TRITD_2Av1G265470
	TRITD6Bv1G216360	NAD-dependent epimerase/dehydratase domain-containing protein	TRITD_6Bv1G216360
	TRITD5Bv1G030050	NAD-dependent epimerase/dehydratase domain-containing protein	TRITD_5Bv1G030050
	TRITD5Bv1G029970	NAD-dependent epimerase/dehydratase domain-containing protein	TRITD_5Bv1G029970
	TRITD5Av1G160910	NAD-dependent epimerase/dehydratase domain-containing protein	TRITD_5Av1G160910
	TRITD5Av1G029730	3-beta hydroxysteroid dehydrogenase/isomerase domain-containing protein	TRITD_5Av1G029730
	TRITD2Bv1G228580	Anthocyanidin reductase	TRITD_2Bv1G228580
	TRITD6Av1G217760	NAD-dependent epimerase/dehydratase domain-containing protein	TRITD_6Av1G217760
	TRITD7Av1G213380	NAD-dependent epimerase/dehydratase domain-containing protein	TRITD_7Av1G213380
27	Gene Group 27	Enrichment Score: 3.3911773589889203
	ENSEMBL_GENE_ID	Gene Name
	TRITD7Av1G026260	Alpha-carbonic anhydrase domain-containing protein	TRITD_7Av1G026260
	TRITD7Av1G026250	Alpha-carbonic anhydrase domain-containing protein	TRITD_7Av1G026250
	TRITD7Av1G272170	Carbonic anhydrase	TRITD_7Av1G272170
	TRITD4Av1G234200	Alpha-carbonic anhydrase domain-containing protein	TRITD_4Av1G234200
	TRITD7Av1G272120	Carbonic anhydrase	TRITD_7Av1G272120
28	Gene Group 28	Enrichment Score: 3.2515205551413517
	ENSEMBL_GENE_ID	Gene Name
	TRITD3Bv1G275040	Barwin domain-containing protein	TRITD_3Bv1G275040
	TRITD2Bv1G253080, TRITD2Bv1G253090	Barwin domain-containing protein	TRITD_2Bv1G253080
	TRITD3Av1G279150	Barwin domain-containing protein	TRITD_3Av1G279150
	TRITD2Av1G285560	Barwin domain-containing protein	TRITD_2Av1G285560
29	Gene Group 29	Enrichment Score: 3.160081355267614
	ENSEMBL_GENE_ID	Gene Name
	TRITD6Av1G044980	Subtilisin-like protease	TRITD_6Av1G044980
	TRITD3Bv1G183520	Subtilisin-like protease	TRITD_3Bv1G183520
	TRITD3Av1G203400	Subtilisin-like protease	TRITD_3Av1G203400
	TRITD6Av1G034530	Cucumisin	TRITD_6Av1G034530
	TRITD3Bv1G057260	Subtilisin-like protease	TRITD_3Bv1G057260
	TRITD3Bv1G057250	Subtilisin-like protease	TRITD_3Bv1G057250
	TRITD6Bv1G007990	Peptidase S8/S53 domain-containing protein	TRITD_6Bv1G007990
	TRITD5Av1G136240	Subtilisin-like protease	TRITD_5Av1G136240
	TRITD6Bv1G078210	Cucumisin	TRITD_6Bv1G078210
	TRITD7Bv1G004640	Subtilisin-like protease	TRITD_7Bv1G004640
	TRITD6Av1G005610	Subtilisin-like protease	TRITD_6Av1G005610
	TRITD7Bv1G004600	Subtilisin-like protease	TRITD_7Bv1G004600
	TRITD7Av1G034880	Cucumisin	TRITD_7Av1G034880
	TRITD3Av1G051480	Subtilisin-like protease	TRITD_3Av1G051480
	TRITD3Av1G051470	Inhibitor I9 domain-containing protein	TRITD_3Av1G051470
	TRITD3Av1G051270	Subtilisin-like protease	TRITD_3Av1G051270
	TRITD3Av1G051250	Peptidase S8/S53 domain-containing protein	TRITD_3Av1G051250
	TRITD4Bv1G029490	Subtilisin-like protease	TRITD_4Bv1G029490
30	Gene Group 30	Enrichment Score: 3.1571386886996318
	ENSEMBL_GENE_ID	Gene Name
	TRITD7Bv1G044520	MACPF domain-containing protein	TRITD_7Bv1G044520
	TRITD3Av1G181400	MACPF domain-containing protein	TRITD_3Av1G181400
	TRITD3Bv1G163580	MACPF domain-containing protein	TRITD_3Bv1G163580
	TRITD7Av1G068920	MACPF domain-containing protein	TRITD_7Av1G068920
31	Gene Group 31	Enrichment Score: 3.152281424170604
	ENSEMBL_GENE_ID	Gene Name
	TRITD5Bv1G245430	Pirin	TRITD_5Bv1G245430
	TRITD5Bv1G148220	Pirin	TRITD_5Bv1G148220
	TRITD5Av1G158910	Pirin	TRITD_5Av1G158910
	TRITD4Av1G215240	Pirin	TRITD_4Av1G215240
32	Gene Group 32	Enrichment Score: 3.1287310082592685
	ENSEMBL_GENE_ID	Gene Name
	TRITD6Av1G085800	cytokinin dehydrogenase	TRITD_6Av1G085800
	TRITD7Av1G190220	FAD-binding PCMH-type domain-containing protein	TRITD_7Av1G190220
	TRITD7Bv1G154140	FAD-binding PCMH-type domain-containing protein	TRITD_7Bv1G154140
	TRITD7Bv1G154020	FAD-binding PCMH-type domain-containing protein	TRITD_7Bv1G154020
	TRITD1Bv1G220650	FAD-binding PCMH-type domain-containing protein	TRITD_1Bv1G220650
	TRITD3Av1G219870	FAD-binding PCMH-type domain-containing protein	TRITD_3Av1G219870
	TRITD1Av1G223820	FAD-binding PCMH-type domain-containing protein	TRITD_1Av1G223820
	TRITD6Bv1G205710	D-lactate dehydrogenase	cytochrome	TRITD_6Bv1G205710)
	TRITD5Av1G158460	FAD-binding PCMH-type domain-containing protein	TRITD_5Av1G158460
	TRITD5Bv1G049430	L-gulonolactone oxidase	TRITD_5Bv1G049430
33	Gene Group 33	Enrichment Score: 2.991131209658817
	ENSEMBL_GENE_ID	Gene Name
	TRITD5Av1G187000	Peptidase A1 domain-containing protein	TRITD_5Av1G187000
	TRITD4Av1G169200	Peptidase A1 domain-containing protein	TRITD_4Av1G169200
	TRITD3Bv1G011150	Peptidase A1 domain-containing protein	TRITD_3Bv1G011150
	TRITD7Av1G013330	Xylanase inhibitor C-terminal domain-containing protein	TRITD_7Av1G013330
	TRITD3Bv1G011110	Peptidase A1 domain-containing protein	TRITD_3Bv1G011110
	TRITD3Av1G009370	Peptidase A1 domain-containing protein	TRITD_3Av1G009370
	TRITD3Av1G009360	Peptidase A1 domain-containing protein	TRITD_3Av1G009360
	TRITD3Bv1G244640	Peptidase A1 domain-containing protein	TRITD_3Bv1G244640
	TRITD4Bv1G036460	Peptidase A1 domain-containing protein	TRITD_4Bv1G036460
	TRITD7Bv1G222310	Peptidase A1 domain-containing protein	TRITD_7Bv1G222310
	TRITD3Bv1G255390	Peptidase A1 domain-containing protein	TRITD_3Bv1G255390
	TRITD3Bv1G255340	Peptidase A1 domain-containing protein	TRITD_3Bv1G255340
	TRITD4Av1G249510	Peptidase A1 domain-containing protein	TRITD_4Av1G249510
	TRITD3Bv1G255320	Peptidase A1 domain-containing protein	TRITD_3Bv1G255320
	TRITD3Av1G260650	Peptidase A1 domain-containing protein	TRITD_3Av1G260650
	TRITD2Bv1G090800	Peptidase A1 domain-containing protein	TRITD_2Bv1G090800
	TRITD2Av1G085260	Peptidase A1 domain-containing protein	TRITD_2Av1G085260
	TRITD4Bv1G037580	Peptidase A1 domain-containing protein	TRITD_4Bv1G037580
	TRITD1Bv1G147100	Peptidase A1 domain-containing protein	TRITD_1Bv1G147100
34	Gene Group 34	Enrichment Score: 2.956382139262864
	ENSEMBL_GENE_ID	Gene Name
	TRITD3Av1G017650	Protein kinase domain-containing protein	TRITD_3Av1G017650
	TRITD4Bv1G137660	Thaumatin-like protein	TRITD_4Bv1G137660
	TRITD6Bv1G225300	Thaumatin-like protein	TRITD_6Bv1G225300
	TRITD3Bv1G021330	Protein kinase domain-containing protein	TRITD_3Bv1G021330
	TRITD4Av1G263040	Thaumatin-like protein	TRITD_4Av1G263040
	TRITD5Av1G007170	TRITD_5Av1G007170
	TRITD2Av1G029750	Thaumatin-like protein	TRITD_2Av1G029750
35	Gene Group 35	Enrichment Score: 2.8217119481417448
	ENSEMBL_GENE_ID	Gene Name
	TRITD7Bv1G029900	Fungal lipase-type domain-containing protein	TRITD_7Bv1G029900
	TRITD2Bv1G051880	Fungal lipase-type domain-containing protein	TRITD_2Bv1G051880
	TRITD5Av1G049830	Fungal lipase-type domain-containing protein	TRITD_5Av1G049830
	TRITD7Av1G054290	Fungal lipase-type domain-containing protein	TRITD_7Av1G054290
	TRITD3Av1G080260	Fungal lipase-type domain-containing protein	TRITD_3Av1G080260
36	Gene Group 36	Enrichment Score: 2.796646719259436
	ENSEMBL_GENE_ID	Gene Name
	TRITD4Bv1G118040	Sex determination protein tasselseed-2	TRITD_4Bv1G118040
	TRITD4Av1G056010	Sex determination protein tasselseed-2	TRITD_4Av1G056010
	TRITD2Av1G170660	11-beta-hydroxysteroid dehydrogenase	TRITD_2Av1G170660
	TRITD1Bv1G216580	TRITD_1Bv1G216580
	TRITD6Av1G136690		+-neomenthol dehydrogenase	TRITD_6Av1G136690)
	TRITD4Av1G211710	3-oxoacyl-[acyl-carrier-protein] reductase	TRITD_4Av1G211710
	TRITD3Bv1G222350	TRITD_3Bv1G222350
	TRITD3Av1G233620	Tropinone reductase	TRITD_3Av1G233620
	TRITD2Bv1G228580	Anthocyanidin reductase	TRITD_2Bv1G228580
37	Gene Group 37	Enrichment Score: 2.6546150209544686
	ENSEMBL_GENE_ID	Gene Name
	TRITD5Bv1G011050	9-cis-epoxycarotenoid dioxygenase	TRITD_5Bv1G011050
	TRITD4Bv1G174150	Carotenoid cleavage dioxygenase	TRITD_4Bv1G174150
	TRITD4Av1G000580	TRITD_4Av1G000580
	TRITD5Av1G132540	rRNA N-glycosidase	TRITD_5Av1G132540
38	Gene Group 38	Enrichment Score: 2.629568946098672
	ENSEMBL_GENE_ID	Gene Name
	TRITD2Av1G035110	NAD	PH dehydrogenase	quinone)	TRITD_2Av1G035110)
	TRITD3Bv1G230050	NAD	PH dehydrogenase	quinone)	TRITD_3Av1G202250)
	TRITD2Bv1G044300	Flavodoxin-like domain-containing protein	TRITD_2Bv1G044300
	TRITD2Bv1G130320	Flavodoxin-like domain-containing protein	TRITD_2Bv1G130320
39	Gene Group 39	Enrichment Score: 2.1789000153938436
	ENSEMBL_GENE_ID	Gene Name
	TRITD4Av1G201320	N-acetyltransferase domain-containing protein	TRITD_4Av1G201320
	TRITD5Bv1G214960	N-acetyltransferase domain-containing protein	TRITD_5Bv1G214960
	TRITD4Bv1G004940	N-acetyltransferase domain-containing protein	TRITD_4Bv1G004940
	TRITD5Av1G217600	N-acetyltransferase domain-containing protein	TRITD_5Av1G217600
	TRITD4Av1G201330	N-acetyltransferase domain-containing protein	TRITD_4Av1G201330
40	Gene Group 40	Enrichment Score: 2.1495421842668954
	ENSEMBL_GENE_ID	Gene Name
	TRITD2Av1G211370	chitinase	TRITD_2Av1G211370
	TRITD2Bv1G175440	chitinase	TRITD_2Bv1G175440
	TRITD2Av1G211360	chitinase	TRITD_2Av1G211360
	TRITD1Bv1G145830	chitinase	TRITD_1Bv1G145830
	TRITD1Av1G160460	chitinase	TRITD_1Av1G160460
	TRITD3Av1G173680	chitinase	TRITD_3Av1G173680
41	Gene Group 41	Enrichment Score: 2.0257603189861886
	ENSEMBL_GENE_ID	Gene Name
	TRITD1Av1G227430	EF-hand domain-containing protein	TRITD_1Av1G227430
	TRITD3Av1G201950	EF-hand domain-containing protein	TRITD_3Av1G201950
	TRITD3Av1G271120	EF-hand domain-containing protein	TRITD_3Av1G271120
	TRITD3Av1G271100	EF-hand domain-containing protein	TRITD_3Av1G271100
	TRITD4Bv1G186060	FAD-binding FR-type domain-containing protein	TRITD_4Bv1G186060
	TRITD5Av1G240220	FAD-binding FR-type domain-containing protein	TRITD_5Av1G240220
	TRITD5Bv1G135170	EF-hand domain-containing protein	TRITD_5Bv1G135170
	TRITD5Av1G114760	EF-hand domain-containing protein	TRITD_5Av1G114760
	TRITD5Av1G194430	NADPH--cytochrome P450 reductase	TRITD_5Av1G194430
	TRITD4Av1G060760	EF-hand domain-containing protein	TRITD_4Av1G060760
	TRITD7Bv1G218880	EF-hand domain-containing protein	TRITD_7Bv1G218880
	TRITD3Bv1G266250	EF-hand domain-containing protein	TRITD_3Bv1G266250
	TRITD7Bv1G218870	EF-hand domain-containing protein	TRITD_7Bv1G218870
	TRITD3Bv1G266170	EF-hand domain-containing protein	TRITD_3Bv1G266170
	TRITD5Bv1G097680	EF-hand domain-containing protein	TRITD_5Bv1G097680
	TRITD5Av1G188900	EF-hand domain-containing protein	TRITD_5Av1G188900
	TRITD5Bv1G047670	EF-hand domain-containing protein	TRITD_5Bv1G047670
	TRITD5Av1G145100	EF-hand domain-containing protein	TRITD_5Av1G145100
	TRITD2Bv1G208060	EF-hand domain-containing protein	TRITD_2Bv1G208060
	TRITD7Av1G158780	NADH:ubiquinone reductase	non-electrogenic	TRITD_7Av1G158780)
	TRITD1Bv1G211620	EF-hand domain-containing protein	TRITD_1Bv1G211620
	TRITD5Av1G158870	EF-hand domain-containing protein	TRITD_5Av1G158870
	TRITD4Bv1G115320	EF-hand domain-containing protein	TRITD_4Bv1G115320
	TRITD1Av1G211830	EF-hand domain-containing protein	TRITD_1Av1G211830
42	Gene Group 42	Enrichment Score: 1.9378069934071112
	ENSEMBL_GENE_ID	Gene Name
	TRITD5Av1G231950	rRNA N-glycosylase	TRITD_5Av1G231950
	TRITD5Av1G231940	rRNA N-glycosylase	TRITD_5Av1G231940
	TRITD3Bv1G271620	Ribosome-inactivating protein	TRITD_3Bv1G271620
	TRITD3Bv1G271830	Ribosome-inactivating protein	TRITD_3Bv1G271830
43	Gene Group 43	Enrichment Score: 1.913933674982657
	ENSEMBL_GENE_ID	Gene Name
	TRITD5Av1G185050	Purple acid phosphatase	TRITD_5Av1G185050
	TRITD5Av1G098400	Acid phosphatase	TRITD_5Av1G098400
	TRITD5Bv1G079070	Acid phosphatase	TRITD_5Bv1G079070
	TRITD5Bv1G174750	Purple acid phosphatase	TRITD_5Bv1G174750
44	Gene Group 44	Enrichment Score: 1.8487072387003445
	ENSEMBL_GENE_ID	Gene Name
	TRITD6Av1G185210	Chalcone synthase	TRITD_6Av1G185210
	TRITD4Av1G250500	Chalcone synthase	TRITD_4Av1G250500
	TRITD6Bv1G174380	Chalcone synthase	TRITD_6Bv1G174380
	TRITD6Av1G135300	Chalcone synthase	TRITD_6Av1G135300
	TRITD1Bv1G015490	Chalcone synthase	TRITD_1Bv1G015490
	TRITD4Av1G250100	Chalcone synthase	TRITD_4Av1G250100
45	Gene Group 45	Enrichment Score: 1.7854498507382208
	ENSEMBL_GENE_ID	Gene Name
	TRITD2Bv1G213090	GH16 domain-containing protein	TRITD_2Bv1G213090
	TRITD3Bv1G222200	Polygalacturonase	TRITD_3Bv1G222200
	TRITD7Bv1G179680	Xyloglucan endotransglucosylase/hydrolase	TRITD_7Bv1G179680
	TRITD3Av1G233570	Polygalacturonase	TRITD_3Av1G233570
46	Gene Group 46	Enrichment Score: 1.7372507100279173
	ENSEMBL_GENE_ID	Gene Name
	TRITD3Bv1G201050	Serine aminopeptidase S33 domain-containing protein	TRITD_3Bv1G201050
	TRITD1Bv1G138100	Serine aminopeptidase S33 domain-containing protein	TRITD_1Bv1G138100
	TRITD5Bv1G161840	Serine aminopeptidase S33 domain-containing protein	TRITD_5Bv1G161840
	TRITD3Av1G215830	Serine aminopeptidase S33 domain-containing protein	TRITD_3Av1G215830
	TRITD4Av1G140350	Serine aminopeptidase S33 domain-containing protein	TRITD_4Av1G140350
	TRITD5Av1G170790	Serine aminopeptidase S33 domain-containing protein	TRITD_5Av1G170790
47	Gene Group 47	Enrichment Score: 1.6766999078428735
	ENSEMBL_GENE_ID	Gene Name
	TRITD2Bv1G210240	Ent-kaurene synthase	TRITD_2Bv1G210240
	TRITD2Av1G005770	Terpene synthase metal-binding domain-containing protein	TRITD_2Av1G005770
	TRITD2Bv1G006670	TRITD_2Bv1G006670
	TRITD2Bv1G210160	Terpene synthase metal-binding domain-containing protein	TRITD_2Bv1G210160
	TRITD1Bv1G194010	Terpene synthase N-terminal domain-containing protein	TRITD_1Bv1G194010
	TRITD6Bv1G022720	TRITD_6Bv1G022720
	TRITD4Av1G020400	Terpene synthase metal-binding domain-containing protein	TRITD_4Av1G020400
	TRITD2Bv1G051840	Terpene synthase	TRITD_2Bv1G051840
	TRITD2Bv1G002040	Terpene synthase N-terminal domain-containing protein	TRITD_2Bv1G002040
	TRITD2Av1G038310	Terpene synthase	TRITD_2Av1G038310
	TRITD2Av1G006680	Syn-copalyl diphosphate synthase	TRITD_2Av1G006680
	TRITD2Bv1G210330	Terpene synthase N-terminal domain-containing protein	TRITD_2Bv1G210330
	TRITD2Bv1G001900	Terpene synthase N-terminal domain-containing protein	TRITD_2Bv1G001900
48	Gene Group 48	Enrichment Score: 1.6649964924982765
	ENSEMBL_GENE_ID	Gene Name
	TRITD5Bv1G024460	Alpha/beta hydrolase fold-3 domain-containing protein	TRITD_5Bv1G024460
	TRITD5Bv1G212610	Alpha/beta hydrolase fold-3 domain-containing protein	TRITD_5Bv1G212610
	TRITD5Av1G215870	Alpha/beta hydrolase fold-3 domain-containing protein	TRITD_5Av1G215870
	TRITD6Av1G006490	Alpha/beta hydrolase fold-3 domain-containing protein	TRITD_6Av1G006490
	TRITD3Bv1G054580	Alpha/beta hydrolase fold-3 domain-containing protein	TRITD_3Bv1G054580
	TRITD6Bv1G009190	Alpha/beta hydrolase fold-3 domain-containing protein	TRITD_6Bv1G009190
	TRITD3Bv1G054450	Alpha/beta hydrolase fold-3 domain-containing protein	TRITD_3Bv1G054450
	TRITD5Av1G026320	Alpha/beta hydrolase fold-3 domain-containing protein	TRITD_5Av1G026320
	TRITD7Av1G055050	Alpha/beta hydrolase fold-3 domain-containing protein	TRITD_7Av1G055050
	TRITD3Av1G046380	Alpha/beta hydrolase fold-3 domain-containing protein	TRITD_3Av1G046380
	TRITD2Bv1G233590	Alpha/beta hydrolase fold-3 domain-containing protein	TRITD_2Bv1G233590
	TRITD3Av1G046370	Alpha/beta hydrolase fold-3 domain-containing protein	TRITD_3Av1G046370
49	Gene Group 49	Enrichment Score: 1.6437142588446936
	ENSEMBL_GENE_ID	Gene Name
	TRITD3Av1G010140	TRITD_3Av1G010140
	TRITD3Av1G010110	TRITD_3Av1G010110
	TRITD1Av1G148610	TRITD_1Av1G148610
	TRITD1Bv1G138820	TRITD_1Bv1G138820
	TRITD3Bv1G010480	TRITD_3Bv1G010480
50	Gene Group 50	Enrichment Score: 1.585800730078843
	ENSEMBL_GENE_ID	Gene Name
	TRITD1Av1G113360	valine--tRNA ligase	TRITD_1Av1G113360
	TRITD7Bv1G165090	Methionyl/Leucyl tRNA synthetase domain-containing protein	TRITD_7Bv1G165090
	TRITD3Av1G048060	arginine--tRNA ligase	TRITD_3Av1G048060
	TRITD1Bv1G120360	valine--tRNA ligase	TRITD_1Bv1G120360
51	Gene Group 51	Enrichment Score: 1.453366351433493
	ENSEMBL_GENE_ID	Gene Name
	TRITD2Bv1G185150	GRAM domain-containing protein	TRITD_2Bv1G185150
	TRITD2Av1G223030	GRAM domain-containing protein	TRITD_2Av1G223030
	TRITD1Bv1G105740	GRAM domain-containing protein	TRITD_1Bv1G105740
	TRITD1Av1G104610	GRAM domain-containing protein	TRITD_1Av1G104610
	TRITD6Av1G150850	GRAM domain-containing protein	TRITD_6Av1G150850
	TRITD2Bv1G185180	GRAM domain-containing protein	TRITD_2Bv1G185180
52	Gene Group 52	Enrichment Score: 1.4045915490190108
	ENSEMBL_GENE_ID	Gene Name
	TRITD2Bv1G232320	Oxidative stress 3	TRITD_2Bv1G232320
	TRITD7Bv1G151940	Oxidative stress 3	TRITD_7Bv1G151940
	TRITD2Av1G232280	TRITD_2Av1G232280
	TRITD5Bv1G155360	MTD1	TRITD_5Bv1G155360
	TRITD2Bv1G194470	TRITD_2Bv1G194470
53	Gene Group 53	Enrichment Score: 1.2501433638420045
	ENSEMBL_GENE_ID	Gene Name
	TRITD2Av1G220470	Serpin domain-containing protein	TRITD_2Av1G220470
	TRITD6Bv1G053410	Serpin domain-containing protein	TRITD_6Bv1G053410
	TRITD3Bv1G270470	Serpin domain-containing protein	TRITD_3Bv1G270470
	TRITD4Av1G250920	Serpin domain-containing protein	TRITD_4Av1G250920
54	Gene Group 54	Enrichment Score: 1.2263462314252145
	ENSEMBL_GENE_ID	Gene Name
	TRITD2Bv1G041720	C2 domain-containing protein	TRITD_2Bv1G041720
	TRITD6Bv1G049120	C2 domain-containing protein	TRITD_6Bv1G049120
	TRITD7Av1G267750	C2 domain-containing protein	TRITD_7Av1G267750
	TRITD3Bv1G203270	C2 domain-containing protein	TRITD_3Bv1G203270
	TRITD7Bv1G188620	SMP-LTD domain-containing protein	TRITD_7Bv1G188620
	TRITD3Av1G234610	C2 domain-containing protein	TRITD_3Av1G234610
	TRITD3Bv1G203250	C2 domain-containing protein	TRITD_3Bv1G203250
	TRITD3Bv1G203180	C2 domain-containing protein	TRITD_3Bv1G203180
	TRITD3Bv1G203160	C2 domain-containing protein	TRITD_3Bv1G203160
	TRITD7Bv1G219540	C2 domain-containing protein	TRITD_7Bv1G219540
	TRITD3Av1G224280	C2 domain-containing protein	TRITD_3Av1G224280
	TRITD3Av1G224230	C2 domain-containing protein	TRITD_3Av1G224230
55	Gene Group 55	Enrichment Score: 1.2200944837074414
	ENSEMBL_GENE_ID	Gene Name
	TRITD3Bv1G146580	Graves disease carrier protein	TRITD_3Bv1G146580
	TRITD5Bv1G138100	Mitochondrial phosphate carrier protein	TRITD_5Bv1G138100
	TRITD3Av1G168420	Graves disease carrier protein	TRITD_3Av1G168420
	TRITD4Bv1G118600	Mitochondrial carrier protein	TRITD_4Bv1G118600
	TRITD5Av1G147860	Mitochondrial phosphate carrier protein	TRITD_5Av1G147860
	TRITD1Av1G158230	Peroxisomal adenine nucleotide carrier 1	TRITD_1Av1G158230
56	Gene Group 56	Enrichment Score: 1.0638618207091513
	ENSEMBL_GENE_ID	Gene Name
	TRITD7Bv1G205210	Ubiquitin-like domain-containing protein	TRITD_7Av1G255110
	TRITD2Av1G259020	Ubiquitin-like domain-containing protein	TRITD_2Av1G259020
	TRITD2Av1G258990	Ubiquitin-like domain-containing protein	TRITD_2Av1G258990
	TRITD6Av1G053350	Ubiquitin-like domain-containing protein	TRITD_6Av1G053350
	TRITD6Av1G022980	Ubiquitin-like domain-containing protein	TRITD_6Av1G022980
	TRITD2Av1G258900, TRITD2Bv1G221470	Ubiquitin-like domain-containing protein	TRITD_2Av1G258900
	TRITD4Av1G196420	50S ribosomal protein L18	TRITD_4Av1G196420
	TRITD5Av1G158850	Ubiquitin-like domain-containing protein	TRITD_5Av1G158850
	TRITD3Bv1G147070	50S ribosomal protein L18	TRITD_3Bv1G147070
	TRITD1Av1G048640	Ribosomal protein L10e/L16 domain-containing protein	TRITD_1Av1G048640
	TRITD2Bv1G221600	Ubiquitin-like domain-containing protein	TRITD_2Bv1G221600
	TRITD2Bv1G221510	Ubiquitin-like domain-containing protein	TRITD_2Bv1G221510
	TRITD5Av1G136360	Ubiquitin-like domain-containing protein	TRITD_5Av1G136360
57	Gene Group 57	Enrichment Score: 1.0063375829168697
	ENSEMBL_GENE_ID	Gene Name
	TRITD2Av1G007730	Exocyst subunit Exo70 family protein	TRITD_2Av1G007730
	TRITD7Av1G102670	Exocyst subunit Exo70 family protein	TRITD_7Av1G102670
	TRITD2Av1G007660	Exocyst subunit Exo70 family protein	TRITD_2Av1G007660
	TRITD2Bv1G136870	Exocyst subunit Exo70 family protein	TRITD_2Bv1G136870
	TRITD2Av1G289790	Exocyst subunit Exo70 family protein	TRITD_2Av1G289790
	TRITD2Bv1G246290	Exocyst subunit Exo70 family protein	TRITD_2Bv1G246290
	TRITD2Bv1G009620	Exocyst subunit Exo70 family protein	TRITD_2Bv1G009620
	TRITD2Bv1G259250	Exocyst subunit Exo70 family protein	TRITD_2Bv1G259250
	TRITD2Av1G280700	Exocyst subunit Exo70 family protein	TRITD_2Av1G280700
58	Gene Group 58	Enrichment Score: 0.9340623285481042
	ENSEMBL_GENE_ID	Gene Name
	TRITD7Av1G042420	Enoyl reductase	ER domain-containing protein	TRITD_7Av1G042420)
	TRITD4Av1G156820	Alcohol dehydrogenase	TRITD_4Av1G156820
	TRITD4Av1G229310	Alcohol dehydrogenase	TRITD_4Av1G229310
	TRITD4Bv1G176340	Alcohol dehydrogenase-like C-terminal domain-containing protein	TRITD_4Bv1G176340
59	Gene Group 59	Enrichment Score: 0.9308089416127195
	ENSEMBL_GENE_ID	Gene Name
	TRITD2Av1G286230	4-coumarate--CoA ligase	TRITD_2Av1G286230
	TRITD2Bv1G254990	4-coumarate--CoA ligase	TRITD_2Bv1G254990
	TRITD7Bv1G003760	4-coumarate--CoA ligase	TRITD_7Bv1G003760
	TRITD4Bv1G185630	4-coumarate--CoA ligase-like 4	TRITD_4Bv1G185630
	TRITD5Av1G239980	4-coumarate--CoA ligase	TRITD_5Av1G239980
60	Gene Group 60	Enrichment Score: 0.9011232100613296
	ENSEMBL_GENE_ID	Gene Name
	TRITD4Av1G201720	VOC domain-containing protein	TRITD_4Av1G201720
	TRITD6Bv1G061930	4-hydroxyphenylpyruvate dioxygenase	TRITD_6Bv1G061930
	TRITD1Bv1G059850	VOC domain-containing protein	TRITD_1Bv1G059850
	TRITD2Bv1G190210	VOC domain-containing protein	TRITD_2Bv1G190210
61	Gene Group 61	Enrichment Score: 0.896339143738201
	ENSEMBL_GENE_ID	Gene Name
	TRITD4Av1G232310	WRKY domain-containing protein	TRITD_4Av1G232310
	TRITD3Bv1G154290	AP2/ERF and B3 domain-containing protein	TRITD_3Bv1G154290
	TRITD5Av1G142750	C2H2-type domain-containing protein	TRITD_5Av1G142750
	TRITD4Av1G232300	WRKY domain-containing protein	TRITD_4Av1G232300
	TRITD6Av1G038730	Homeobox domain-containing protein	TRITD_6Av1G038730
	TRITD3Av1G209080	NAC domain-containing protein	TRITD_3Av1G209080
	TRITD4Av1G164110	NAC domain-containing protein	TRITD_4Av1G164110
	TRITD3Bv1G260940	Scarecrow-like protein 3	TRITD_3Bv1G260940
	TRITD3Av1G026210	MADS-box domain-containing protein	TRITD_3Av1G026210
	TRITD5Av1G208630	BZIP domain-containing protein	TRITD_5Av1G208630
	TRITD5Bv1G248890	AP2/ERF domain-containing protein	TRITD_5Bv1G248890
	TRITD3Av1G025960	MADS-box transcription factor	TRITD_3Av1G025960
	TRITD7Bv1G085630	RBR-type E3 ubiquitin transferase	TRITD_7Bv1G085630
	TRITD2Bv1G151530	DELLA protein	TRITD_2Bv1G151530
	TRITD5Bv1G204920	BZIP domain-containing protein	TRITD_5Bv1G204920
	TRITD1Av1G023780	WRKY domain-containing protein	TRITD_1Av1G023780
	TRITD4Av1G017330	BHLH domain-containing protein	TRITD_4Av1G017330
	TRITD7Av1G077760	B box-type domain-containing protein	TRITD_7Av1G077760
	TRITD4Av1G067210	NAC domain-containing protein	TRITD_4Av1G067210
	TRITD2Av1G245110	AP2/ERF domain-containing protein	TRITD_2Av1G245110
	TRITD6Bv1G011010	Histone H3	TRITD_6Bv1G011010
	TRITD2Av1G245090	AP2/ERF domain-containing protein	TRITD_2Av1G245090
	TRITD7Av1G055200	DELLA protein	TRITD_7Av1G055200
	TRITD2Av1G244990	AP2/ERF domain-containing protein	TRITD_2Av1G244990
	TRITD7Av1G267160	NF-X1-type domain-containing protein	TRITD_7Av1G267160
	TRITD7Bv1G146610	HTH cro/C1-type domain-containing protein	TRITD_7Bv1G146610
	TRITD6Bv1G191090	WRKY domain-containing protein	TRITD_6Bv1G191090
	TRITD4Av1G064920	WRKY domain-containing protein	TRITD_4Av1G064920
	TRITD3Bv1G194010	NAC domain-containing protein	TRITD_3Bv1G194010
	TRITD2Av1G175240	AP2/ERF domain-containing protein	TRITD_2Av1G175240
	TRITD5Bv1G186870	BTB domain-containing protein	TRITD_5Bv1G186870
	TRITD1Bv1G192600	HSF-type DNA-binding domain-containing protein	TRITD_1Bv1G192600
	TRITD5Av1G077380	AP2/ERF domain-containing protein	TRITD_5Av1G077380
	TRITD4Bv1G186390	NAC domain-containing protein	TRITD_4Bv1G186390
	TRITD1Av1G218480	AP2/ERF and B3 domain-containing protein	TRITD_1Av1G218480
	TRITD3Bv1G213230	AP2/ERF domain-containing protein	TRITD_3Bv1G213230
	TRITD1Bv1G067360	TRITD_1Bv1G067360
	TRITD2Bv1G085850	TRITD_2Bv1G085850
	TRITD2Av1G221150	TRITD_2Av1G221150
	TRITD1Av1G205490	TRITD_1Av1G205490
	TRITD2Av1G258530	TRITD_2Av1G258530
	TRITD1Bv1G014350	MIKC-type MADS-box transcription factor	TRITD_1Bv1G014350
	TRITD3Bv1G212480	NAC domain-containing protein	TRITD_3Bv1G212480
	TRITD2Av1G073490	NAC domain-containing protein	TRITD_2Av1G073490
	TRITD7Av1G249450	HTH myb-type domain-containing protein	TRITD_7Av1G249450
	TRITD7Av1G249370	HTH myb-type domain-containing protein	TRITD_7Av1G249370
	TRITD5Bv1G004880	BHLH domain-containing protein	TRITD_5Bv1G004880
	TRITD2Av1G005330	WRKY domain-containing protein	TRITD_2Av1G005330
	TRITD3Bv1G082570	WRKY domain-containing protein	TRITD_3Bv1G082570
	TRITD2Bv1G188380	TRITD_2Bv1G188380
	TRITD3Av1G158170	WRKY domain-containing protein	TRITD_3Av1G158170
	TRITD5Bv1G090820	NAC domain-containing protein	TRITD_5Bv1G090820
	TRITD5Bv1G133500	WRKY domain-containing protein	TRITD_5Bv1G133500
	TRITD5Bv1G090800	NAC domain-containing protein	TRITD_5Bv1G090800
	TRITD5Bv1G133470	WRKY domain-containing protein	TRITD_5Bv1G133470
	TRITD3Bv1G171650	AP2/ERF domain-containing protein	TRITD_3Bv1G171650
	TRITD1Bv1G220590	WRKY domain-containing protein	TRITD_1Bv1G220590
	TRITD3Av1G022290	NAC domain-containing protein	TRITD_3Av1G022290
	TRITD5Bv1G231860	C2H2-type domain-containing protein	TRITD_5Bv1G231860
	TRITD5Bv1G089620	AP2/ERF domain-containing protein	TRITD_5Bv1G089620
	TRITD5Bv1G231730	C2H2-type domain-containing protein	TRITD_5Bv1G231730
	TRITD5Av1G218520	TRITD_5Av1G218520
	TRITD1Av1G216690	TRITD_1Av1G216690
	TRITD1Av1G204020	WRKY domain-containing protein	TRITD_1Av1G204020
	TRITD5Bv1G231550	C2H2-type domain-containing protein	TRITD_5Bv1G231550
	TRITD3Av1G220820	BIRD-IDD transcription factor third C2HC zinc finger domain-containing protein	TRITD_3Av1G220820
	TRITD5Bv1G231520	C2H2-type domain-containing protein	TRITD_5Bv1G231520
	TRITD7Av1G264490	WRKY domain-containing protein	TRITD_7Av1G264490
	TRITD5Bv1G231500	C2H2-type domain-containing protein	TRITD_5Bv1G231500
	TRITD7Bv1G219230	NF-X1-type domain-containing protein	TRITD_7Bv1G219230
	TRITD5Bv1G231490	C2H2-type domain-containing protein	TRITD_5Bv1G231490
	TRITD3Bv1G119650	Calmodulin-binding protein	TRITD_3Bv1G119650
	TRITD5Bv1G231480	C2H2-type domain-containing protein	TRITD_5Bv1G231480
	TRITD5Bv1G022380	BHLH domain-containing protein	TRITD_5Bv1G022380
	TRITD1Bv1G034590	TRITD_1Bv1G034590
	TRITD1Bv1G148030	TRITD_1Bv1G148030
	TRITD7Av1G051460	C2H2-type domain-containing protein	TRITD_7Av1G051460
	TRITD4Av1G211440	AP2/ERF domain-containing protein	TRITD_4Av1G211440
	TRITD2Bv1G206010	AP2/ERF domain-containing protein	TRITD_2Bv1G206010
	TRITD2Bv1G205950	AP2/ERF domain-containing protein	TRITD_2Bv1G205950
	TRITD1Bv1G168480	WRKY domain-containing protein	TRITD_1Bv1G168480
	TRITD2Av1G255600	Transcription factor	TRITD_2Av1G255600
	TRITD3Bv1G209140	C2H2-type domain-containing protein	TRITD_3Bv1G209140
	TRITD3Bv1G169030	TF-B3 domain-containing protein	TRITD_3Bv1G169030
	TRITD5Av1G232650	C2H2-type domain-containing protein	TRITD_5Av1G232650
	TRITD2Bv1G144190	AP2/ERF domain-containing protein	TRITD_2Bv1G144190
	TRITD6Bv1G090450	BHLH domain-containing protein	TRITD_6Bv1G090450
	TRITD2Av1G255320	TRITD_2Av1G255320
	TRITD5Av1G108920	NAC domain-containing protein	TRITD_5Av1G108920
	TRITD5Av1G232600	C2H2-type domain-containing protein	TRITD_5Av1G232600
	TRITD5Av1G108910	NAC domain-containing protein	TRITD_5Av1G108910
	TRITD3Av1G059960	AP2/ERF domain-containing protein	TRITD_3Av1G059960
	TRITD2Bv1G220960	TRITD_2Bv1G220960
	TRITD6Bv1G134430	TRITD_6Bv1G134430
	TRITD6Bv1G134380	TRITD_6Bv1G134380
	TRITD6Bv1G134360	TRITD_6Bv1G134360
	TRITD5Av1G232470	C2H2-type domain-containing protein	TRITD_5Av1G232470
	TRITD5Av1G232460	C2H2-type domain-containing protein	TRITD_5Av1G232460
	TRITD3Av1G235010	NAC domain-containing protein	TRITD_3Av1G235010
	TRITD5Av1G232450	C2H2-type domain-containing protein	TRITD_5Av1G232450
	TRITD2Av1G267740	WRKY domain-containing protein	TRITD_2Av1G267740
	TRITD5Av1G232440	C2H2-type domain-containing protein	TRITD_5Av1G232440
	TRITD3Av1G152090	ZF-HD dimerization-type domain-containing protein	TRITD_3Av1G152090
	TRITD6Av1G012370	NAC domain-containing protein	TRITD_6Av1G012370
	TRITD5Av1G107750	AP2/ERF domain-containing protein	TRITD_5Av1G107750
	TRITD5Av1G055540	NAC domain-containing protein	TRITD_5Av1G055540
	TRITD6Av1G051050	B box-type domain-containing protein	TRITD_6Av1G051050
	TRITD4Bv1G036430	NAC domain-containing protein	TRITD_4Bv1G036430
	TRITD4Bv1G017400	AP2/ERF domain-containing protein	TRITD_4Bv1G017400
	TRITD2Bv1G183440	TRITD_2Bv1G183440
	TRITD3Bv1G224460	NAC domain-containing protein	TRITD_3Bv1G224460
	TRITD3Av1G218440	NAC domain-containing protein	TRITD_3Av1G218440
	TRITD1Av1G140190	AP2/ERF domain-containing protein	TRITD_1Av1G140190
	TRITD6Av1G086280	BHLH domain-containing protein	TRITD_6Av1G086280
	TRITD1Bv1G030900	WRKY domain-containing protein	TRITD_1Bv1G030900
	TRITD3Bv1G141130	WRKY domain-containing protein	TRITD_3Bv1G141130
	TRITD1Bv1G030070	Myb-like domain-containing protein	TRITD_1Bv1G030070
	TRITD4Av1G150350	BZIP domain-containing protein	TRITD_4Av1G150350
	TRITD4Bv1G113360	AP2/ERF domain-containing protein	TRITD_4Bv1G113360
	TRITD5Bv1G228690	AP2/ERF domain-containing protein	TRITD_5Bv1G228690
	TRITD3Av1G150100	WRKY domain-containing protein	TRITD_3Av1G150100
	TRITD1Av1G201450	HSF-type DNA-binding domain-containing protein	TRITD_1Av1G201450
	TRITD3Av1G217650	AP2/ERF domain-containing protein	TRITD_3Av1G217650
	TRITD5Bv1G128310	Protein TIFY	TRITD_5Bv1G128310
	TRITD3Av1G034960	WRKY domain-containing protein	TRITD_3Av1G034960
	TRITD3Bv1G030020	MADS-box domain-containing protein	TRITD_3Bv1G030020
	TRITD6Av1G143290	TRITD_6Av1G143290
	TRITD7Bv1G136750	WRKY domain-containing protein	TRITD_7Bv1G136750
	TRITD6Av1G143280	TRITD_6Av1G143280
	TRITD6Av1G143270	TRITD_6Av1G143270
	TRITD6Av1G143260	TRITD_6Av1G143260
	TRITD6Av1G143210	TRITD_6Av1G143210
	TRITD4Bv1G001490	AP2/ERF domain-containing protein	TRITD_4Bv1G001490
	TRITD7Bv1G025900	C2H2-type domain-containing protein	TRITD_7Bv1G025900
	TRITD2Av1G156500	WRKY domain-containing protein	TRITD_2Av1G156500
	TRITD2Av1G026820	NAC domain-containing protein	TRITD_2Av1G026820
	TRITD2Av1G155740	TRITD_2Av1G155740
	TRITD3Av1G266540	Scarecrow-like protein 3	TRITD_3Av1G266540
	TRITD6Bv1G038020	Calmodulin-binding protein	TRITD_6Bv1G038020
	TRITD5Av1G229270	AP2/ERF domain-containing protein	TRITD_5Av1G229270
	TRITD5Bv1G227520	Histone H2A	TRITD_5Bv1G227520
	TRITD3Av1G216170	C2H2-type domain-containing protein	TRITD_3Av1G216170
	TRITD3Bv1G138520	WRKY domain-containing protein	TRITD_3Bv1G138520
	TRITD7Bv1G198150	HTH myb-type domain-containing protein	TRITD_7Bv1G198150
	TRITD7Bv1G198120	HTH myb-type domain-containing protein	TRITD_7Bv1G198120
	TRITD7Bv1G198080	HTH myb-type domain-containing protein	TRITD_7Bv1G198080
	TRITD7Av1G196500	BHLH domain-containing protein	TRITD_7Av1G196500
	TRITD2Bv1G231460	WRKY domain-containing protein	TRITD_2Bv1G231460
	TRITD4Av1G206770	AP2/ERF domain-containing protein	TRITD_4Av1G206770
	TRITD5Av1G228590	Histone H2A	TRITD_5Av1G228590
	TRITD4Bv1G108860	NAC domain-containing protein	TRITD_4Bv1G108860
	TRITD1Av1G181740	WRKY domain-containing protein	TRITD_1Av1G181740
	TRITD7Bv1G214970	WRKY domain-containing protein	TRITD_7Bv1G214970
	TRITD3Av1G031730	BHLH domain-containing protein	TRITD_3Av1G031730
	TRITD3Bv1G181410	BHLH domain-containing protein	TRITD_3Bv1G181410
	TRITD5Bv1G252290	AP2/ERF domain-containing protein	TRITD_5Bv1G252290
	TRITD2Bv1G034790	NAC domain-containing protein	TRITD_2Bv1G034790
	TRITD5Bv1G124230	TRITD_5Bv1G124230
	TRITD4Bv1G153280	BHLH domain-containing protein	TRITD_4Bv1G153280
	TRITD1Bv1G090930	GATA-type domain-containing protein	TRITD_1Bv1G090930
	TRITD5Av1G198310	WRKY domain-containing protein	TRITD_5Av1G198310
	TRITD3Bv1G201640	C2H2-type domain-containing protein	TRITD_3Bv1G201640
	TRITD3Bv1G201460	C2H2-type domain-containing protein	TRITD_3Bv1G201460
	TRITD4Av1G046600	C2H2-type domain-containing protein	TRITD_4Av1G046600
	TRITD3Bv1G201410	C2H2-type domain-containing protein	TRITD_3Bv1G201410
	TRITD7Bv1G003750	WRKY domain-containing protein	TRITD_7Bv1G003750
	TRITD1Bv1G214620	WRKY domain-containing protein	TRITD_1Bv1G214620
	TRITD5Av1G096230	NAC domain-containing protein	TRITD_5Av1G096230
	TRITD3Bv1G066990	AP2/ERF domain-containing protein	TRITD_3Bv1G066990
	TRITD3Bv1G134540	ZF-HD dimerization-type domain-containing protein	TRITD_3Bv1G134540
	TRITD5Bv1G069650	AP2/ERF domain-containing protein	TRITD_5Bv1G069650
	TRITD1Av1G209580	WRKY domain-containing protein	TRITD_1Av1G209580
	TRITD7Av1G191020	Mitogen-activated protein kinase kinase kinase 1	TRITD_7Av1G191020
	TRITD1Av1G007910	NAC domain-containing protein	TRITD_1Av1G007910
	TRITD7Bv1G151940	Oxidative stress 3	TRITD_7Bv1G151940
	TRITD2Bv1G228760	Mediator complex subunit 15 KIX domain-containing protein	TRITD_2Bv1G228760
	TRITD7Av1G028010	WRKY domain-containing protein	TRITD_7Av1G028010
	TRITD7Av1G027980	WRKY domain-containing protein	TRITD_7Av1G027980
	TRITD3Bv1G158850	TRITD_3Bv1G158850
	TRITD5Bv1G033340	C2H2-type domain-containing protein	TRITD_5Bv1G033340
	TRITD3Av1G213210	WRKY domain-containing protein	TRITD_3Av1G213210
	TRITD3Bv1G025840	NAC domain-containing protein	TRITD_3Bv1G025840
	TRITD4Bv1G172720	Protein TIFY	TRITD_4Bv1G172720
	TRITD2Bv1G003120	WRKY domain-containing protein	TRITD_2Bv1G003120
	TRITD6Bv1G030820	WRKY domain-containing protein	TRITD_6Bv1G030820
	TRITD1Bv1G137860	WRKY domain-containing protein	TRITD_1Bv1G137860
	TRITD3Bv1G044210	WRKY domain-containing protein	TRITD_3Bv1G044210
	TRITD3Bv1G044070	WRKY domain-containing protein	TRITD_3Bv1G044070
	TRITD1Av1G026820	TRITD_1Av1G026820
	TRITD6Av1G020410	WRKY domain-containing protein	TRITD_6Av1G020410
	TRITD6Bv1G051740	Homeobox domain-containing protein	TRITD_6Bv1G051740
	TRITD6Bv1G051700	Homeobox domain-containing protein	TRITD_6Bv1G051700
	TRITD6Bv1G051640	Homeobox domain-containing protein	TRITD_6Bv1G051640
	TRITD5Av1G143590	WRKY domain-containing protein	TRITD_5Av1G143590
	TRITD4Bv1G026430	C2H2-type domain-containing protein	TRITD_4Bv1G026430
	TRITD2Av1G225810	TRITD_2Av1G225810
	TRITD3Av1G048070	TF-B3 domain-containing protein	TRITD_3Av1G048070
	TRITD7Bv1G149550	BHLH domain-containing protein	TRITD_7Bv1G149550
	TRITD5Av1G143580	WRKY domain-containing protein	TRITD_5Av1G143580
	TRITD4Av1G070770	WRKY domain-containing protein	TRITD_4Av1G070770
	TRITD6Bv1G050890	C2H2-type domain-containing protein	TRITD_6Bv1G050890
	TRITD5Bv1G249520	BRX domain-containing protein	TRITD_5Bv1G249520
	TRITD1Bv1G155770	AP2/ERF domain-containing protein	TRITD_1Bv1G155770
	TRITD5Bv1G138200	HSF-type DNA-binding domain-containing protein	TRITD_5Bv1G138200
	TRITD3Av1G074690	WRKY domain-containing protein	TRITD_3Av1G074690
	TRITD2Bv1G029470	C2H2-type domain-containing protein	TRITD_2Bv1G029470
	TRITD3Av1G166730	WRKY domain-containing protein	TRITD_3Av1G166730
	TRITD5Av1G179610	AP2/ERF domain-containing protein	TRITD_5Av1G179610
	TRITD3Av1G188550	AP2/ERF domain-containing protein	TRITD_3Av1G188550
	TRITD6Av1G038770	Homeobox domain-containing protein	TRITD_6Av1G038770
62	Gene Group 62	Enrichment Score: 0.8464324397960525
	ENSEMBL_GENE_ID	Gene Name
	TRITD2Bv1G260050	TRITD_2Bv1G260050
	TRITD2Bv1G260020	TRITD_2Bv1G260020
	TRITD1Bv1G229640	O-methyltransferase ZRP4	TRITD_1Bv1G229480
	TRITD6Bv1G001890	TRITD_6Bv1G001890
[truncated: 235 more rows]
