# Supplementary material for: Transcriptional Response of Durum Wheat During Interaction with Debaryomyces hansenii and Fusarium graminearum
Source: Int J Mol Sci. 2026 Jan 1;27(1):457. doi: 10.3390/ijms27010457 (PMC12786629; doi:10.3390/ijms27010457)
Supplement: Supplementary file 1 [file ijms-27-00457-s001.zip › Table S6.xlsx]

## Sheet: Table S6A_upregulated DEGs
Table S6A. Gene ontology (GO) enrichment of upregulated DEGs in T. turgidum for the categories biological process (BP), molecular function (MF), and cellular component (CC), with FDR ≤ 0.05. Categories enriched with FDR ≤ 0.0001 are highlighted with gray shading.
Source	Enrichment FDR	nGenes	Pathway Genes	Fold Enrichment	Term ID	Term name	Genes
GO:BP	6.70137e-09	45	1512	3.19436	GO:0005975	carbohydrate metabolic process	TRITD0UV1G040240 TRITD1AV1G034230 TRITD1AV1G091750 TRITD1AV1G197620 TRITD1AV1G211650 TRITD1BV1G096580 TRITD2AV1G084010 TRITD2AV1G179380 TRITD2AV1G227270 TRITD2BV1G258050 TRITD3AV1G123780 TRITD3AV1G132540 TRITD3AV1G187820 TRITD3AV1G232690 TRITD3AV1G273830 TRITD3BV1G087040 TRITD3BV1G134600 TRITD3BV1G171120 TRITD4AV1G019170 TRITD4AV1G168490 TRITD4AV1G201460 TRITD4AV1G230580 TRITD4AV1G253530 TRITD4AV…
GO:BP	6.70137e-09	23	419	5.89166	GO:0044262	cellular carbohydrate metabolic process	TRITD0UV1G040240 TRITD1AV1G091750 TRITD1AV1G197620 TRITD1AV1G211650 TRITD1BV1G096580 TRITD3AV1G123780 TRITD3AV1G187820 TRITD3BV1G171120 TRITD4AV1G019170 TRITD4AV1G168490 TRITD4AV1G201460 TRITD4AV1G230580 TRITD4AV1G253530 TRITD4BV1G004600 TRITD4BV1G031160 TRITD4BV1G151510 TRITD4BV1G174380 TRITD5AV1G142630 TRITD6AV1G044080 TRITD6BV1G056540 TRITD7AV1G009720 TRITD7AV1G278920 TRITD7BV1G232050
GO:BP	1.56377e-08	9	38	25.4204	GO:0045491	xylan metabolic process	TRITD4AV1G019170 TRITD4AV1G168490 TRITD4BV1G031160 TRITD4BV1G151510 TRITD4BV1G174380 TRITD6AV1G044080 TRITD6BV1G056540 TRITD7AV1G278920 TRITD7BV1G232050
GO:BP	1.65595e-08	19	300	6.79761	GO:0005976	polysaccharide metabolic process	TRITD0UV1G040240 TRITD1AV1G091750 TRITD1AV1G211650 TRITD1BV1G096580 TRITD2AV1G084010 TRITD3AV1G123780 TRITD3AV1G187820 TRITD3BV1G171120 TRITD4AV1G019170 TRITD4AV1G168490 TRITD4AV1G230580 TRITD4BV1G031160 TRITD4BV1G151510 TRITD4BV1G174380 TRITD5AV1G142630 TRITD6AV1G044080 TRITD6BV1G056540 TRITD7AV1G278920 TRITD7BV1G232050
GO:BP	1.65595e-08	18	268	7.20877	GO:0044264	cellular polysaccharide metabolic process	TRITD0UV1G040240 TRITD1AV1G091750 TRITD1AV1G211650 TRITD1BV1G096580 TRITD3AV1G123780 TRITD3AV1G187820 TRITD3BV1G171120 TRITD4AV1G019170 TRITD4AV1G168490 TRITD4AV1G230580 TRITD4BV1G031160 TRITD4BV1G151510 TRITD4BV1G174380 TRITD5AV1G142630 TRITD6AV1G044080 TRITD6BV1G056540 TRITD7AV1G278920 TRITD7BV1G232050
GO:BP	6.40687e-08	12	110	11.7088	GO:0010410	hemicellulose metabolic process	TRITD0UV1G040240 TRITD1AV1G211650 TRITD4AV1G019170 TRITD4AV1G168490 TRITD4AV1G230580 TRITD4BV1G031160 TRITD4BV1G151510 TRITD4BV1G174380 TRITD6AV1G044080 TRITD6BV1G056540 TRITD7AV1G278920 TRITD7BV1G232050
GO:BP	6.40687e-08	7	21	35.7769	GO:0045492	xylan biosynthetic process	TRITD4AV1G168490 TRITD4BV1G031160 TRITD4BV1G174380 TRITD6AV1G044080 TRITD6BV1G056540 TRITD7AV1G278920 TRITD7BV1G232050
GO:BP	8.22052e-08	12	114	11.298	GO:0010383	cell wall polysaccharide metabolic process	TRITD0UV1G040240 TRITD1AV1G211650 TRITD4AV1G019170 TRITD4AV1G168490 TRITD4AV1G230580 TRITD4BV1G031160 TRITD4BV1G151510 TRITD4BV1G174380 TRITD6AV1G044080 TRITD6BV1G056540 TRITD7AV1G278920 TRITD7BV1G232050
GO:BP	1.49588e-07	7	25	30.0526	GO:0044038	cell wall macromolecule biosynthetic process	TRITD4AV1G168490 TRITD4BV1G031160 TRITD4BV1G174380 TRITD6AV1G044080 TRITD6BV1G056540 TRITD7AV1G278920 TRITD7BV1G232050
GO:BP	1.49588e-07	7	25	30.0526	GO:0070589	cellular component macromolecule biosynthetic process	TRITD4AV1G168490 TRITD4BV1G031160 TRITD4BV1G174380 TRITD6AV1G044080 TRITD6BV1G056540 TRITD7AV1G278920 TRITD7BV1G232050
GO:BP	1.49588e-07	7	25	30.0526	GO:0070592	cell wall polysaccharide biosynthetic process	TRITD4AV1G168490 TRITD4BV1G031160 TRITD4BV1G174380 TRITD6AV1G044080 TRITD6BV1G056540 TRITD7AV1G278920 TRITD7BV1G232050
GO:BP	1.49588e-07	20	401	5.35315	GO:0071554	cell wall organization or biogenesis	TRITD0UV1G040240 TRITD1AV1G211650 TRITD3AV1G283450 TRITD4AV1G019170 TRITD4AV1G168490 TRITD4AV1G185310 TRITD4AV1G230580 TRITD4BV1G031160 TRITD4BV1G151510 TRITD4BV1G174380 TRITD5AV1G052680 TRITD5BV1G048360 TRITD6AV1G044080 TRITD6BV1G056540 TRITD6BV1G187700 TRITD7AV1G278920 TRITD7BV1G232050 TRITD3AV1G150230 TRITD3BV1G001850 TRITD7AV1G175690
GO:BP	1.49724e-07	14	184	8.16646	GO:0042546	cell wall biogenesis	TRITD0UV1G040240 TRITD1AV1G211650 TRITD4AV1G168490 TRITD4AV1G230580 TRITD4BV1G031160 TRITD4BV1G174380 TRITD5AV1G052680 TRITD5BV1G048360 TRITD6AV1G044080 TRITD6BV1G056540 TRITD6BV1G187700 TRITD7AV1G278920 TRITD7BV1G232050 TRITD3BV1G001850
GO:BP	1.70237e-07	13	156	8.94422	GO:0033692	cellular polysaccharide biosynthetic process	TRITD1AV1G091750 TRITD1BV1G096580 TRITD3AV1G123780 TRITD3AV1G187820 TRITD3BV1G171120 TRITD4AV1G168490 TRITD4BV1G031160 TRITD4BV1G174380 TRITD5AV1G142630 TRITD6AV1G044080 TRITD6BV1G056540 TRITD7AV1G278920 TRITD7BV1G232050
GO:BP	2.33315e-07	13	161	8.66645	GO:0000271	polysaccharide biosynthetic process	TRITD1AV1G091750 TRITD1BV1G096580 TRITD3AV1G123780 TRITD3AV1G187820 TRITD3BV1G171120 TRITD4AV1G168490 TRITD4BV1G031160 TRITD4BV1G174380 TRITD5AV1G142630 TRITD6AV1G044080 TRITD6BV1G056540 TRITD7AV1G278920 TRITD7BV1G232050
GO:BP	6.61769e-07	14	210	7.15538	GO:0034637	cellular carbohydrate biosynthetic process	TRITD1AV1G091750 TRITD1AV1G197620 TRITD1BV1G096580 TRITD3AV1G123780 TRITD3AV1G187820 TRITD3BV1G171120 TRITD4AV1G168490 TRITD4BV1G031160 TRITD4BV1G174380 TRITD5AV1G142630 TRITD6AV1G044080 TRITD6BV1G056540 TRITD7AV1G278920 TRITD7BV1G232050
GO:BP	7.45036e-07	16	287	5.98359	GO:0007017	microtubule-based process	TRITD1AV1G164280 TRITD2AV1G228580 TRITD2AV1G234280 TRITD2AV1G264750 TRITD2BV1G196620 TRITD2BV1G227540 TRITD3AV1G150230 TRITD3BV1G088030 TRITD3BV1G157030 TRITD4AV1G029720 TRITD4BV1G116990 TRITD5AV1G130940 TRITD5AV1G147010 TRITD5BV1G109790 TRITD5BV1G136720 TRITD1BV1G156930
GO:BP	2.42912e-06	12	165	7.80587	GO:0044036	cell wall macromolecule metabolic process	TRITD0UV1G040240 TRITD1AV1G211650 TRITD4AV1G019170 TRITD4AV1G168490 TRITD4AV1G230580 TRITD4BV1G031160 TRITD4BV1G151510 TRITD4BV1G174380 TRITD6AV1G044080 TRITD6BV1G056540 TRITD7AV1G278920 TRITD7BV1G232050
GO:BP	3.63482e-06	14	244	6.15832	GO:0016051	carbohydrate biosynthetic process	TRITD1AV1G091750 TRITD1AV1G197620 TRITD1BV1G096580 TRITD3AV1G123780 TRITD3AV1G187820 TRITD3BV1G171120 TRITD4AV1G168490 TRITD4BV1G031160 TRITD4BV1G174380 TRITD5AV1G142630 TRITD6AV1G044080 TRITD6BV1G056540 TRITD7AV1G278920 TRITD7BV1G232050
GO:BP	6.86709e-06	7	45	16.6959	GO:0046271	phenylpropanoid catabolic process	TRITD1BV1G162100 TRITD3AV1G224600 TRITD3AV1G224660 TRITD3BV1G203380 TRITD4AV1G043440 TRITD4AV1G247470 TRITD4BV1G127580
GO:BP	6.86709e-06	7	45	16.6959	GO:0046274	lignin catabolic process	TRITD1BV1G162100 TRITD3AV1G224600 TRITD3AV1G224660 TRITD3BV1G203380 TRITD4AV1G043440 TRITD4AV1G247470 TRITD4BV1G127580
GO:BP	2.08762e-05	7	53	14.1757	GO:0009808	lignin metabolic process	TRITD1BV1G162100 TRITD3AV1G224600 TRITD3AV1G224660 TRITD3BV1G203380 TRITD4AV1G043440 TRITD4AV1G247470 TRITD4BV1G127580
GO:BP	4.21115e-05	7	59	12.7341	GO:0009765	photosynthesis light harvesting	TRITD1BV1G044170 TRITD1AV1G184510 TRITD1BV1G172810 TRITD1BV1G215510 TRITD5BV1G128220 TRITD6AV1G025400 TRITD7BV1G174620
GO:BP	9.5505e-05	9	126	7.66647	GO:0000226	microtubule cytoskeleton organization	TRITD2AV1G234280 TRITD2BV1G196620 TRITD3BV1G157030 TRITD4AV1G029720 TRITD5AV1G130940 TRITD5AV1G147010 TRITD5BV1G109790 TRITD5BV1G136720 TRITD1BV1G156930
GO:BP	0.000150697	7	72	10.4349	GO:0009698	phenylpropanoid metabolic process	TRITD1BV1G162100 TRITD3AV1G224600 TRITD3AV1G224660 TRITD3BV1G203380 TRITD4AV1G043440 TRITD4AV1G247470 TRITD4BV1G127580
GO:BP	0.000269834	12	267	4.82385	GO:0007010	cytoskeleton organization	TRITD1AV1G192070 TRITD2AV1G227700 TRITD2AV1G234280 TRITD2BV1G196620 TRITD3BV1G157030 TRITD4AV1G029720 TRITD4BV1G153570 TRITD5AV1G130940 TRITD5AV1G147010 TRITD5BV1G109790 TRITD5BV1G136720 TRITD1BV1G156930
GO:BP	0.000870408	7	95	7.90857	GO:0019748	secondary metabolic process	TRITD1BV1G162100 TRITD3AV1G224600 TRITD3AV1G224660 TRITD3BV1G203380 TRITD4AV1G043440 TRITD4AV1G247470 TRITD4BV1G127580
GO:BP	0.00161776	9	183	5.27856	GO:0019684	photosynthesis light reaction	TRITD1BV1G044170 TRITD1AV1G184510 TRITD1BV1G172810 TRITD1BV1G215510 TRITD5BV1G128220 TRITD6AV1G025400 TRITD7BV1G174620 TRITD5AV1G247940 TRITD7AV1G130470
GO:BP	0.00258703	37	2027	1.95917	GO:0071840	cellular component organization or biogenesis	TRITD0UV1G040240 TRITD1AV1G192070 TRITD1AV1G211650 TRITD2AV1G227700 TRITD2AV1G227780 TRITD2AV1G234280 TRITD2BV1G196620 TRITD3AV1G283450 TRITD3BV1G087720 TRITD3BV1G157030 TRITD3BV1G174910 TRITD4AV1G029720 TRITD4AV1G168490 TRITD4AV1G185310 TRITD4AV1G230580 TRITD4BV1G031160 TRITD4BV1G153570 TRITD4BV1G174380 TRITD5AV1G052680 TRITD5AV1G130940 TRITD5AV1G147010 TRITD5BV1G048360 TRITD5BV1G109790 TRITD5BV…
GO:BP	0.00811942	9	230	4.19989	GO:0006073	cellular glucan metabolic process	TRITD0UV1G040240 TRITD1AV1G091750 TRITD1AV1G211650 TRITD1BV1G096580 TRITD3AV1G123780 TRITD3AV1G187820 TRITD3BV1G171120 TRITD4AV1G230580 TRITD5AV1G142630
GO:BP	0.00811942	9	230	4.19989	GO:0044042	glucan metabolic process	TRITD0UV1G040240 TRITD1AV1G091750 TRITD1AV1G211650 TRITD1BV1G096580 TRITD3AV1G123780 TRITD3AV1G187820 TRITD3BV1G171120 TRITD4AV1G230580 TRITD5AV1G142630
GO:BP	0.0127634	6	109	5.90811	GO:0051273	beta-glucan metabolic process	TRITD1AV1G091750 TRITD1BV1G096580 TRITD3AV1G123780 TRITD3AV1G187820 TRITD3BV1G171120 TRITD5AV1G142630
GO:BP	0.0127634	6	109	5.90811	GO:0051274	beta-glucan biosynthetic process	TRITD1AV1G091750 TRITD1BV1G096580 TRITD3AV1G123780 TRITD3AV1G187820 TRITD3BV1G171120 TRITD5AV1G142630
GO:BP	0.0132473	6	111	5.80166	GO:0006928	movement of cell or subcellular component	TRITD2AV1G228580 TRITD2AV1G264750 TRITD2BV1G227540 TRITD3AV1G150230 TRITD3BV1G088030 TRITD4BV1G116990
GO:BP	0.0132473	6	111	5.80166	GO:0007018	microtubule-based movement	TRITD2AV1G228580 TRITD2AV1G264750 TRITD2BV1G227540 TRITD3AV1G150230 TRITD3BV1G088030 TRITD4BV1G116990
GO:BP	0.0140756	10	307	3.49611	GO:0015979	photosynthesis	TRITD1BV1G044170 TRITD1AV1G184510 TRITD1BV1G172810 TRITD1BV1G215510 TRITD3BV1G186340 TRITD5BV1G128220 TRITD6AV1G025400 TRITD7BV1G174620 TRITD5AV1G247940 TRITD7AV1G130470
GO:BP	0.0155889	4	45	9.5405	GO:0001932	regulation of protein phosphorylation	TRITD2AV1G231540 TRITD2BV1G193590 TRITD5AV1G130940 TRITD5BV1G109790
GO:BP	0.0155889	4	45	9.5405	GO:0045859	regulation of protein kinase activity	TRITD2AV1G231540 TRITD2BV1G193590 TRITD5AV1G130940 TRITD5BV1G109790
GO:BP	0.0155889	2	5	42.9323	GO:0046209	nitric oxide metabolic process	TRITD6AV1G002900 TRITD6BV1G004340
GO:BP	0.0155889	2	5	42.9323	GO:0006809	nitric oxide biosynthetic process	TRITD6AV1G002900 TRITD6BV1G004340
GO:BP	0.0164858	3	21	15.3329	GO:0030865	cortical cytoskeleton organization	TRITD2AV1G234280 TRITD2BV1G196620 TRITD1BV1G156930
GO:BP	0.0164858	3	21	15.3329	GO:0043622	cortical microtubule organization	TRITD2AV1G234280 TRITD2BV1G196620 TRITD1BV1G156930
GO:BP	0.0174018	5	82	6.54455	GO:0030243	cellulose metabolic process	TRITD1AV1G091750 TRITD1BV1G096580 TRITD3AV1G187820 TRITD3BV1G171120 TRITD5AV1G142630
GO:BP	0.0174018	5	82	6.54455	GO:0030244	cellulose biosynthetic process	TRITD1AV1G091750 TRITD1BV1G096580 TRITD3AV1G187820 TRITD3BV1G171120 TRITD5AV1G142630
GO:BP	0.0179712	4	50	8.58645	GO:0015749	monosaccharide transmembrane transport	TRITD2AV1G197020 TRITD2BV1G160970 TRITD3BV1G162020 TRITD7BV1G104400
GO:BP	0.0179712	6	127	5.07074	GO:0019953	sexual reproduction	TRITD1AV1G136660 TRITD1BV1G130750 TRITD2AV1G222160 TRITD2AV1G227780 TRITD2BV1G184290 TRITD0UV1G000180
GO:BP	0.0179712	3	23	13.9996	GO:0031122	cytoplasmic microtubule organization	TRITD2AV1G234280 TRITD2BV1G196620 TRITD1BV1G156930
GO:BP	0.0179712	2	6	35.7769	GO:0042126	nitrate metabolic process	TRITD6AV1G002900 TRITD6BV1G004340
GO:BP	0.0179712	2	6	35.7769	GO:0042128	nitrate assimilation	TRITD6AV1G002900 TRITD6BV1G004340
GO:BP	0.0179712	4	49	8.76169	GO:0042325	regulation of phosphorylation	TRITD2AV1G231540 TRITD2BV1G193590 TRITD5AV1G130940 TRITD5BV1G109790
GO:BP	0.0179712	4	49	8.76169	GO:0043549	regulation of kinase activity	TRITD2AV1G231540 TRITD2BV1G193590 TRITD5AV1G130940 TRITD5BV1G109790
GO:BP	0.0179712	2	6	35.7769	GO:2001057	reactive nitrogen species metabolic process	TRITD6AV1G002900 TRITD6BV1G004340
GO:BP	0.0196087	4	52	8.2562	GO:0034219	carbohydrate transmembrane transport	TRITD2AV1G197020 TRITD2BV1G160970 TRITD3BV1G162020 TRITD7BV1G104400
GO:BP	0.0219212	2	7	30.6659	GO:0042371	vitamin K biosynthetic process	TRITD4AV1G229230 TRITD7BV1G119100
GO:BP	0.0219212	2	7	30.6659	GO:0042372	phylloquinone biosynthetic process	TRITD4AV1G229230 TRITD7BV1G119100
GO:BP	0.0219212	2	7	30.6659	GO:0042373	vitamin K metabolic process	TRITD4AV1G229230 TRITD7BV1G119100
GO:BP	0.0219212	2	7	30.6659	GO:0042374	phylloquinone metabolic process	TRITD4AV1G229230 TRITD7BV1G119100
GO:BP	0.0219212	4	55	7.80587	GO:0006779	porphyrin-containing compound biosynthetic process	TRITD4AV1G244300 TRITD5AV1G128130 TRITD5BV1G020170 TRITD5BV1G107740
GO:BP	0.0219212	6	135	4.77025	GO:0009250	glucan biosynthetic process	TRITD1AV1G091750 TRITD1BV1G096580 TRITD3AV1G123780 TRITD3AV1G187820 TRITD3BV1G171120 TRITD5AV1G142630
GO:BP	0.0243649	4	57	7.53198	GO:0009832	plant-type cell wall biogenesis	TRITD4BV1G174380 TRITD5AV1G052680 TRITD5BV1G048360 TRITD3BV1G001850
GO:BP	0.0252034	2	8	26.8327	GO:0010206	photosystem II repair	TRITD1BV1G044170 TRITD7BV1G174620
GO:BP	0.0252034	2	8	26.8327	GO:0015909	long-chain fatty acid transport	TRITD4AV1G038650 TRITD4BV1G131990
GO:BP	0.0252034	2	8	26.8327	GO:0032309	icosanoid secretion	TRITD4AV1G038650 TRITD4BV1G131990
GO:BP	0.0252034	2	8	26.8327	GO:0042362	fat-soluble vitamin biosynthetic process	TRITD4AV1G229230 TRITD7BV1G119100
GO:BP	0.0252034	2	8	26.8327	GO:0050482	arachidonic acid secretion	TRITD4AV1G038650 TRITD4BV1G131990
GO:BP	0.0252034	2	8	26.8327	GO:0071715	icosanoid transport	TRITD4AV1G038650 TRITD4BV1G131990
GO:BP	0.0252034	2	8	26.8327	GO:1903963	arachidonate transport	TRITD4AV1G038650 TRITD4BV1G131990
GO:BP	0.0252034	2	8	26.8327	GO:0006775	fat-soluble vitamin metabolic process	TRITD4AV1G229230 TRITD7BV1G119100
GO:BP	0.0287864	3	30	10.7331	GO:0015995	chlorophyll biosynthetic process	TRITD4AV1G244300 TRITD5AV1G128130 TRITD5BV1G107740
GO:BP	0.0304155	2	9	23.8513	GO:0015908	fatty acid transport	TRITD4AV1G038650 TRITD4BV1G131990
GO:BP	0.0304155	2	9	23.8513	GO:0006011	UDP-glucose metabolic process	TRITD1AV1G180260 TRITD1BV1G167110
GO:BP	0.0304155	2	9	23.8513	GO:0006656	phosphatidylcholine biosynthetic process	TRITD1AV1G206570 TRITD1BV1G202230
GO:BP	0.0337153	6	154	4.18171	GO:0097435	supramolecular fiber organization	TRITD1AV1G192070 TRITD2AV1G227700 TRITD2AV1G234280 TRITD2BV1G196620 TRITD4BV1G153570 TRITD1BV1G156930
GO:BP	0.036764	2	10	21.4661	GO:0032147	activation of protein kinase activity	TRITD5AV1G130940 TRITD5BV1G109790
GO:BP	0.0375803	23	1329	1.85749	GO:0006629	lipid metabolic process	TRITD0UV1G000180 TRITD1AV1G180260 TRITD1BV1G167110 TRITD0UV1G028890 TRITD1AV1G002590 TRITD1AV1G206570 TRITD1BV1G202230 TRITD2AV1G031220 TRITD2BV1G004790 TRITD2BV1G023500 TRITD2BV1G052320 TRITD2BV1G124930 TRITD2BV1G245310 TRITD3BV1G029640 TRITD4AV1G038650 TRITD4AV1G172670 TRITD4AV1G201460 TRITD4BV1G004600 TRITD4BV1G131990 TRITD5AV1G241530 TRITD5BV1G172110 TRITD6AV1G004970 TRITD7AV1G262370
GO:BP	0.0385685	4	69	6.22207	GO:0019220	regulation of phosphate metabolic process	TRITD2AV1G231540 TRITD2BV1G193590 TRITD5AV1G130940 TRITD5BV1G109790
GO:BP	0.0387741	19	1026	1.9876	GO:0044085	cellular component biogenesis	TRITD0UV1G040240 TRITD1AV1G211650 TRITD2AV1G227700 TRITD3BV1G087720 TRITD4AV1G168490 TRITD4AV1G230580 TRITD4BV1G031160 TRITD4BV1G174380 TRITD5AV1G052680 TRITD5BV1G048360 TRITD5BV1G143960 TRITD6AV1G044080 TRITD6BV1G056540 TRITD6BV1G187700 TRITD7AV1G278920 TRITD7BV1G232050 TRITD0UV1G000180 TRITD3BV1G001850 TRITD7AV1G130470
GO:BP	0.039568	4	70	6.13318	GO:0051174	regulation of phosphorus metabolic process	TRITD2AV1G231540 TRITD2BV1G193590 TRITD5AV1G130940 TRITD5BV1G109790
GO:BP	0.0406299	2	11	19.5147	GO:0001934	positive regulation of protein phosphorylation	TRITD5AV1G130940 TRITD5BV1G109790
GO:BP	0.0406299	4	72	5.96281	GO:0015849	organic acid transport	TRITD2BV1G044270 TRITD4AV1G038650 TRITD4BV1G131990 TRITD4BV1G134250
GO:BP	0.0406299	4	72	5.96281	GO:0033014	tetrapyrrole biosynthetic process	TRITD4AV1G244300 TRITD5AV1G128130 TRITD5BV1G020170 TRITD5BV1G107740
GO:BP	0.0406299	3	36	8.94422	GO:0045010	actin nucleation	TRITD1AV1G192070 TRITD2AV1G227700 TRITD4BV1G153570
GO:BP	0.0406299	2	11	19.5147	GO:0045860	positive regulation of protein kinase activity	TRITD5AV1G130940 TRITD5BV1G109790
GO:BP	0.0406299	2	11	19.5147	GO:0071941	nitrogen cycle metabolic process	TRITD6AV1G002900 TRITD6BV1G004340
GO:BP	0.0421717	4	73	5.88113	GO:0051338	regulation of transferase activity	TRITD2AV1G231540 TRITD2BV1G193590 TRITD5AV1G130940 TRITD5BV1G109790
GO:BP	0.0458277	2	12	17.8884	GO:0030091	protein repair	TRITD1BV1G044170 TRITD7BV1G174620
GO:BP	0.0497758	2	13	16.5124	GO:0033674	positive regulation of kinase activity	TRITD5AV1G130940 TRITD5BV1G109790
GO:BP	0.0497758	2	13	16.5124	GO:0034309	primary alcohol biosynthetic process	TRITD4AV1G200170 TRITD4BV1G006530
GO:BP	0.0497758	2	13	16.5124	GO:0042327	positive regulation of phosphorylation	TRITD5AV1G130940 TRITD5BV1G109790
GO:BP	0.0497758	3	40	8.0498	GO:0006284	base-excision repair	TRITD3AV1G214890 TRITD3BV1G199580 TRITD5BV1G132860
GO:BP	0.0497758	29	1876	1.65916	GO:0055085	transmembrane transport	TRITD1AV1G115640 TRITD1BV1G108820 TRITD1BV1G119210 TRITD2AV1G197020 TRITD2AV1G247770 TRITD2AV1G293040 TRITD2BV1G044270 TRITD2BV1G079820 TRITD2BV1G160970 TRITD3BV1G162020 TRITD4AV1G146960 TRITD4AV1G146990 TRITD4AV1G249850 TRITD4BV1G032390 TRITD4BV1G134250 TRITD4BV1G203170 TRITD5AV1G203730 TRITD5BV1G086820 TRITD6AV1G168030 TRITD6AV1G169440 TRITD6AV1G212120 TRITD6BV1G207990 TRITD7AV1G013090 TRITD7AV…
GO:BP	0.0497758	4	78	5.50414	GO:0009110	vitamin biosynthetic process	TRITD4AV1G200170 TRITD4AV1G229230 TRITD4BV1G006530 TRITD7BV1G119100
GO:BP	0.0497758	2	13	16.5124	GO:0009228	thiamine biosynthetic process	TRITD4AV1G200170 TRITD4BV1G006530
GO:MF	4.70972e-06	73	3906	2.00592	GO:0016491	oxidoreductase activity	TRITD0UV1G000180 TRITD3BV1G120300 TRITD0UV1G028890 TRITD1AV1G094820 TRITD1AV1G168400 TRITD1BV1G134810 TRITD1BV1G162100 TRITD1BV1G177890 TRITD1BV1G205740 TRITD2AV1G003730 TRITD2AV1G010200 TRITD2AV1G031220 TRITD2AV1G139020 TRITD2BV1G001910 TRITD2BV1G013440 TRITD2BV1G023500 TRITD2BV1G028540 TRITD2BV1G037950 TRITD2BV1G124930 TRITD2BV1G213980 TRITD3AV1G053900 TRITD3AV1G163010 TRITD3AV1G215260 TRITD3AV…
GO:MF	5.35084e-06	30	1004	3.20709	GO:0016798	hydrolase activity acting on glycosyl bonds	TRITD7AV1G175690 TRITD0UV1G040240 TRITD1AV1G034230 TRITD1AV1G211650 TRITD2AV1G084010 TRITD2AV1G179380 TRITD2AV1G227270 TRITD2BV1G258050 TRITD3AV1G132540 TRITD3AV1G214890 TRITD3AV1G232690 TRITD3AV1G273830 TRITD3BV1G087040 TRITD3BV1G134600 TRITD3BV1G199580 TRITD4AV1G019170 TRITD4AV1G230580 TRITD4AV1G261410 TRITD4AV1G261430 TRITD4BV1G151510 TRITD5AV1G171460 TRITD5AV1G178050 TRITD5AV1G183340 TRITD5AV…
GO:MF	1.46078e-05	27	904	3.20567	GO:0004553	hydrolase activity hydrolyzing O-glycosyl compounds	TRITD7AV1G175690 TRITD0UV1G040240 TRITD1AV1G034230 TRITD1AV1G211650 TRITD2AV1G084010 TRITD2AV1G179380 TRITD2AV1G227270 TRITD2BV1G258050 TRITD3AV1G132540 TRITD3AV1G232690 TRITD3AV1G273830 TRITD3BV1G087040 TRITD3BV1G134600 TRITD4AV1G019170 TRITD4AV1G230580 TRITD4AV1G261410 TRITD4AV1G261430 TRITD4BV1G151510 TRITD5AV1G171460 TRITD5AV1G178050 TRITD5AV1G183340 TRITD5AV1G229330 TRITD5BV1G162760 TRITD5BV…
GO:MF	1.46078e-05	7	45	16.6959	GO:0052716	hydroquinone:oxygen oxidoreductase activity	TRITD1BV1G162100 TRITD3AV1G224600 TRITD3AV1G224660 TRITD3BV1G203380 TRITD4AV1G043440 TRITD4AV1G247470 TRITD4BV1G127580
GO:MF	2.09897e-05	13	232	6.01422	GO:0046527	glucosyltransferase activity	TRITD0UV1G040240 TRITD1AV1G091750 TRITD1AV1G197620 TRITD1AV1G211650 TRITD1BV1G096580 TRITD2BV1G184590 TRITD3AV1G123780 TRITD3AV1G187820 TRITD3BV1G171120 TRITD4AV1G230580 TRITD4AV1G253530 TRITD5AV1G142630 TRITD7AV1G009720
GO:MF	6.46495e-05	10	146	7.35141	GO:0035251	UDP-glucosyltransferase activity	TRITD1AV1G091750 TRITD1AV1G197620 TRITD1BV1G096580 TRITD2BV1G184590 TRITD3AV1G123780 TRITD3AV1G187820 TRITD3BV1G171120 TRITD4AV1G253530 TRITD5AV1G142630 TRITD7AV1G009720
GO:MF	0.000198457	7	71	10.5819	GO:0016682	oxidoreductase activity acting on diphenols and related substances as donors oxygen as acceptor	TRITD1BV1G162100 TRITD3AV1G224600 TRITD3AV1G224660 TRITD3BV1G203380 TRITD4AV1G043440 TRITD4AV1G247470 TRITD4BV1G127580
GO:MF	0.000265992	11	217	5.44072	GO:0008017	microtubule binding	TRITD2AV1G228580 TRITD2AV1G264750 TRITD2BV1G227540 TRITD3AV1G150230 TRITD3BV1G087720 TRITD3BV1G088030 TRITD3BV1G157030 TRITD4AV1G029720 TRITD4BV1G116990 TRITD5AV1G147010 TRITD5BV1G136720
GO:MF	0.000265992	7	77	9.75733	GO:0016679	oxidoreductase activity acting on diphenols and related substances as donors	TRITD1BV1G162100 TRITD3AV1G224600 TRITD3AV1G224660 TRITD3BV1G203380 TRITD4AV1G043440 TRITD4AV1G247470 TRITD4BV1G127580
GO:MF	0.00031005	17	520	3.50889	GO:0016758	hexosyltransferase activity	TRITD0UV1G040240 TRITD1AV1G091750 TRITD1AV1G197620 TRITD1AV1G211650 TRITD1BV1G096580 TRITD2AV1G019460 TRITD2BV1G184590 TRITD3AV1G123780 TRITD3AV1G187820 TRITD3BV1G171120 TRITD4AV1G230580 TRITD4AV1G253530 TRITD4BV1G073110 TRITD4BV1G174380 TRITD5AV1G142630 TRITD6BV1G187700 TRITD7AV1G009720
GO:MF	0.000523313	11	241	4.89891	GO:0015631	tubulin binding	TRITD2AV1G228580 TRITD2AV1G264750 TRITD2BV1G227540 TRITD3AV1G150230 TRITD3BV1G087720 TRITD3BV1G088030 TRITD3BV1G157030 TRITD4AV1G029720 TRITD4BV1G116990 TRITD5AV1G147010 TRITD5BV1G136720
GO:MF	0.000713715	14	399	3.76599	GO:0008092	cytoskeletal protein binding	TRITD1AV1G192070 TRITD2AV1G228580 TRITD2AV1G264750 TRITD2BV1G227540 TRITD3AV1G033590 TRITD3AV1G150230 TRITD3BV1G087720 TRITD3BV1G088030 TRITD3BV1G157030 TRITD4AV1G029720 TRITD4BV1G116990 TRITD4BV1G153570 TRITD5AV1G147010 TRITD5BV1G136720
GO:MF	0.00125839	15	482	3.34017	GO:0008236	serine-type peptidase activity	TRITD1BV1G044170 TRITD1AV1G207640 TRITD1BV1G004440 TRITD1BV1G215550 TRITD1BV1G216200 TRITD2BV1G201500 TRITD3AV1G029950 TRITD3AV1G195240 TRITD4AV1G186420 TRITD4BV1G059730 TRITD5AV1G159310 TRITD5BV1G008230 TRITD5BV1G014870 TRITD6AV1G008580 TRITD6BV1G083310
GO:MF	0.00125839	15	482	3.34017	GO:0017171	serine hydrolase activity	TRITD1BV1G044170 TRITD1AV1G207640 TRITD1BV1G004440 TRITD1BV1G215550 TRITD1BV1G216200 TRITD2BV1G201500 TRITD3AV1G029950 TRITD3AV1G195240 TRITD4AV1G186420 TRITD4BV1G059730 TRITD5AV1G159310 TRITD5BV1G008230 TRITD5BV1G014870 TRITD6AV1G008580 TRITD6BV1G083310
GO:MF	0.00233162	3	11	29.272	GO:0008725	DNA-3-methyladenine glycosylase activity	TRITD3AV1G214890 TRITD3BV1G199580 TRITD5BV1G132860
GO:MF	0.00233162	3	11	29.272	GO:0043733	DNA-3-methylbase glycosylase activity	TRITD3AV1G214890 TRITD3BV1G199580 TRITD5BV1G132860
GO:MF	0.00354282	3	13	24.7686	GO:0003905	alkylbase DNA N-glycosylase activity	TRITD3AV1G214890 TRITD3BV1G199580 TRITD5BV1G132860
GO:MF	0.00354282	27	1349	2.1482	GO:0016757	glycosyltransferase activity	TRITD0UV1G040240 TRITD1AV1G091750 TRITD1AV1G197620 TRITD1AV1G211650 TRITD1BV1G096580 TRITD1BV1G186620 TRITD2AV1G019460 TRITD2AV1G272430 TRITD2BV1G184590 TRITD3AV1G001460 TRITD3AV1G123780 TRITD3AV1G187820 TRITD3BV1G005570 TRITD3BV1G171120 TRITD4AV1G230580 TRITD4AV1G236320 TRITD4AV1G253530 TRITD4BV1G017750 TRITD4BV1G073110 TRITD4BV1G174380 TRITD5AV1G142630 TRITD6AV1G147680 TRITD6BV1G187700 TRITD7AV…
GO:MF	0.00396899	5	61	8.79759	GO:0016759	cellulose synthase activity	TRITD1AV1G091750 TRITD1BV1G096580 TRITD3AV1G187820 TRITD3BV1G171120 TRITD5AV1G142630
GO:MF	0.00396899	5	61	8.79759	GO:0016760	cellulose synthase (UDP-forming) activity	TRITD1AV1G091750 TRITD1BV1G096580 TRITD3AV1G187820 TRITD3BV1G171120 TRITD5AV1G142630
GO:MF	0.00514608	7	140	5.36653	GO:0005507	copper ion binding	TRITD1BV1G162100 TRITD3AV1G224600 TRITD3AV1G224660 TRITD3BV1G203380 TRITD4AV1G043440 TRITD4AV1G247470 TRITD4BV1G127580
GO:MF	0.00523694	18	767	2.51884	GO:0008194	UDP-glycosyltransferase activity	TRITD1AV1G091750 TRITD1AV1G197620 TRITD1BV1G096580 TRITD1BV1G186620 TRITD2AV1G019460 TRITD2AV1G272430 TRITD2BV1G184590 TRITD3AV1G123780 TRITD3AV1G187820 TRITD3BV1G171120 TRITD4AV1G236320 TRITD4AV1G253530 TRITD4BV1G017750 TRITD4BV1G073110 TRITD4BV1G174380 TRITD5AV1G142630 TRITD7AV1G009720 TRITD7AV1G086030
GO:MF	0.00635568	2	4	53.6653	GO:0000234	phosphoethanolamine N-methyltransferase activity	TRITD1AV1G206570 TRITD1BV1G202230
GO:MF	0.00635568	2	4	53.6653	GO:0140575	transmembrane monodehydroascorbate reductase activity	TRITD3AV1G163010 TRITD3BV1G141390
GO:MF	0.00825545	6	113	5.69897	GO:0003777	microtubule motor activity	TRITD2AV1G228580 TRITD2AV1G264750 TRITD2BV1G227540 TRITD3AV1G150230 TRITD3BV1G088030 TRITD4BV1G116990
GO:MF	0.00902341	2	5	42.9323	GO:0043546	molybdopterin cofactor binding	TRITD6AV1G002900 TRITD6BV1G004340
GO:MF	0.00902341	2	5	42.9323	GO:0050463	nitrate reductase [NAD(P)H] activity	TRITD6AV1G002900 TRITD6BV1G004340
GO:MF	0.00902341	2	5	42.9323	GO:0050464	nitrate reductase (NADPH) activity	TRITD6AV1G002900 TRITD6BV1G004340
GO:MF	0.0110148	9	270	3.57769	GO:0003729	mRNA binding	TRITD2BV1G193620 TRITD5AV1G255620 TRITD5BV1G116670 TRITD6AV1G043730 TRITD6BV1G197020 TRITD6BV1G205750 TRITD3AV1G154670 TRITD3BV1G136150 TRITD6AV1G187600
GO:MF	0.0120042	5	86	6.24015	GO:0004650	polygalacturonase activity	TRITD7AV1G175690 TRITD3BV1G134600 TRITD5AV1G229330 TRITD5BV1G228850 TRITD6BV1G198650
GO:MF	0.0120042	2	6	35.7769	GO:0008839	4-hydroxy-tetrahydrodipicolinate reductase	TRITD4BV1G197190 TRITD5AV1G247940
GO:MF	0.0120042	4	50	8.58645	GO:0015145	monosaccharide transmembrane transporter activity	TRITD2AV1G197020 TRITD2BV1G160970 TRITD3BV1G162020 TRITD7BV1G104400
GO:MF	0.0129314	6	130	4.95372	GO:0004185	serine-type carboxypeptidase activity	TRITD1BV1G004440 TRITD3AV1G029950 TRITD4AV1G186420 TRITD4BV1G059730 TRITD5AV1G159310 TRITD6BV1G083310
GO:MF	0.0135673	6	132	4.87867	GO:0070008	serine-type exopeptidase activity	TRITD1BV1G004440 TRITD3AV1G029950 TRITD4AV1G186420 TRITD4BV1G059730 TRITD5AV1G159310 TRITD6BV1G083310
GO:MF	0.0141634	6	135	4.77025	GO:0004180	carboxypeptidase activity	TRITD1BV1G004440 TRITD3AV1G029950 TRITD4AV1G186420 TRITD4BV1G059730 TRITD5AV1G159310 TRITD6BV1G083310
GO:MF	0.0141634	2	7	30.6659	GO:0008940	nitrate reductase activity	TRITD6AV1G002900 TRITD6BV1G004340
GO:MF	0.0141634	2	7	30.6659	GO:0046857	oxidoreductase activity acting on other nitrogenous compounds as donors with NAD or NADP as acceptor	TRITD6AV1G002900 TRITD6BV1G004340
GO:MF	0.015205	6	138	4.66655	GO:0003774	cytoskeletal motor activity	TRITD2AV1G228580 TRITD2AV1G264750 TRITD2BV1G227540 TRITD3AV1G150230 TRITD3BV1G088030 TRITD4BV1G116990
GO:MF	0.0211292	2	9	23.8513	GO:0003983	UTP:glucose-1-phosphate uridylyltransferase activity	TRITD1AV1G180260 TRITD1BV1G167110
GO:MF	0.0211292	9	314	3.07636	GO:0004252	serine-type endopeptidase activity	TRITD1BV1G044170 TRITD1AV1G207640 TRITD1BV1G215550 TRITD1BV1G216200 TRITD2BV1G201500 TRITD3AV1G195240 TRITD5BV1G008230 TRITD5BV1G014870 TRITD6AV1G008580
GO:MF	0.0211292	2	9	23.8513	GO:0004623	phospholipase A2 activity	TRITD4AV1G038650 TRITD4BV1G131990
GO:MF	0.0211292	2	9	23.8513	GO:0051748	UTP-monosaccharide-1-phosphate uridylyltransferase activity	TRITD1AV1G180260 TRITD1BV1G167110
GO:MF	0.0242833	4	67	6.4078	GO:0003993	acid phosphatase activity	TRITD3BV1G085320 TRITD3BV1G185270 TRITD5AV1G132520 TRITD5BV1G111480
GO:MF	0.0242833	3	33	9.75733	GO:0019104	DNA N-glycosylase activity	TRITD3AV1G214890 TRITD3BV1G199580 TRITD5BV1G132860
GO:MF	0.0250446	4	68	6.31357	GO:0051119	sugar transmembrane transporter activity	TRITD2AV1G197020 TRITD2BV1G160970 TRITD3BV1G162020 TRITD7BV1G104400
GO:MF	0.0278956	2	11	19.5147	GO:0004564	beta-fructofuranosidase activity	TRITD4AV1G261430 TRITD7AV1G001620
GO:MF	0.0278956	5	114	4.70748	GO:0016627	oxidoreductase activity acting on the CH-CH group of donors	TRITD2AV1G031220 TRITD2BV1G124930 TRITD4BV1G197190 TRITD5AV1G247940 TRITD5BV1G020170
GO:MF	0.0278956	2	11	19.5147	GO:0016661	oxidoreductase activity acting on other nitrogenous compounds as donors	TRITD6AV1G002900 TRITD6BV1G004340
GO:MF	0.0325899	2	12	17.8884	GO:0030151	molybdenum ion binding	TRITD6AV1G002900 TRITD6BV1G004340
GO:MF	0.0340573	3	39	8.2562	GO:0080019	fatty-acyl-CoA reductase (alcohol-forming) activity	TRITD0UV1G000180 TRITD1BV1G205740 TRITD7BV1G232200
GO:MF	0.042477	6	181	3.55792	GO:0008238	exopeptidase activity	TRITD1BV1G004440 TRITD3AV1G029950 TRITD4AV1G186420 TRITD4BV1G059730 TRITD5AV1G159310 TRITD6BV1G083310
GO:CC	2.36724e-05	10	121	8.8703012529992	GO:0048046	apoplast	TRITD0UV1G040240 TRITD1AV1G211650 TRITD1BV1G162100 TRITD3AV1G224600 TRITD3AV1G224660 TRITD3BV1G203380 TRITD4AV1G043440 TRITD4AV1G230580 TRITD4AV1G247470 TRITD4BV1G127580
GO:CC	0.00189727	15	462	3.4847612065354	GO:0005576	extracellular region	TRITD0UV1G040240 TRITD1AV1G136660 TRITD1AV1G211650 TRITD1BV1G130750 TRITD1BV1G162100 TRITD2AV1G222160 TRITD2BV1G184290 TRITD3AV1G224600 TRITD3AV1G224660 TRITD3BV1G203380 TRITD4AV1G043440 TRITD4AV1G230580 TRITD4AV1G247470 TRITD4BV1G127580 TRITD4BV1G199540

## Sheet: Table S6B_downregulated DEGs
Table S6B. Gene ontology (GO) enrichment of downregulated DEGs in T. turgidum for the categories biological process (BP), molecular function (MF), and cellular component (CC), with FDR ≤ 0.05. Categories enriched with FDR ≤ 0.0001 are highlighted with gray shading.
Source	Enrichment FDR	nGenes	Pathway Genes	Fold Enrichment	Term ID	Term name	Genes
GO:BP	1.96749e-26	295	3527	1.97932	GO:0006468	protein phosphorylation	TRITD0UV1G014700 TRITD0UV1G018980 TRITD0UV1G032140 TRITD0UV1G036470 TRITD0UV1G038000 TRITD0UV1G038170 TRITD0UV1G038820 TRITD0UV1G051680 TRITD0UV1G051770 TRITD0UV1G059270 TRITD0UV1G059920 TRITD0UV1G095750 TRITD0UV1G102070 TRITD0UV1G102520 TRITD0UV1G107200 TRITD0UV1G116390 TRITD1AV1G000530 TRITD1AV1G003850 TRITD1AV1G007560 TRITD1AV1G023830 TRITD1AV1G025510 TRITD1AV1G102490 TRITD1AV1G139840 TRITD1AV…
GO:BP	1.14107e-24	298	3683	1.91476	GO:0016310	phosphorylation	TRITD0UV1G014700 TRITD0UV1G018980 TRITD0UV1G032140 TRITD0UV1G036470 TRITD0UV1G038000 TRITD0UV1G038170 TRITD0UV1G038820 TRITD0UV1G051680 TRITD0UV1G051770 TRITD0UV1G059270 TRITD0UV1G059920 TRITD0UV1G095750 TRITD0UV1G102070 TRITD0UV1G102520 TRITD0UV1G107200 TRITD0UV1G116390 TRITD1AV1G000530 TRITD1AV1G003850 TRITD1AV1G007560 TRITD1AV1G023830 TRITD1AV1G025510 TRITD1AV1G102490 TRITD1AV1G139840 TRITD1AV…
GO:BP	1.08402e-18	329	4605	1.6907	GO:0006796	phosphate-containing compound metabolic process	TRITD4AV1G181520 TRITD4BV1G023760 TRITD0UV1G014700 TRITD0UV1G018980 TRITD0UV1G032140 TRITD0UV1G036470 TRITD0UV1G038000 TRITD0UV1G038170 TRITD0UV1G038820 TRITD0UV1G051680 TRITD0UV1G051770 TRITD0UV1G059270 TRITD0UV1G059920 TRITD0UV1G095750 TRITD0UV1G102070 TRITD0UV1G102520 TRITD0UV1G107200 TRITD0UV1G116390 TRITD1AV1G000530 TRITD1AV1G003850 TRITD1AV1G007560 TRITD1AV1G023830 TRITD1AV1G025510 TRITD1AV…
GO:BP	1.43319e-18	329	4622	1.68448	GO:0006793	phosphorus metabolic process	TRITD4AV1G181520 TRITD4BV1G023760 TRITD0UV1G014700 TRITD0UV1G018980 TRITD0UV1G032140 TRITD0UV1G036470 TRITD0UV1G038000 TRITD0UV1G038170 TRITD0UV1G038820 TRITD0UV1G051680 TRITD0UV1G051770 TRITD0UV1G059270 TRITD0UV1G059920 TRITD0UV1G095750 TRITD0UV1G102070 TRITD0UV1G102520 TRITD0UV1G107200 TRITD0UV1G116390 TRITD1AV1G000530 TRITD1AV1G003850 TRITD1AV1G007560 TRITD1AV1G023830 TRITD1AV1G025510 TRITD1AV…
GO:BP	2.49483e-14	46	258	4.21928	GO:0006749	glutathione metabolic process	TRITD0UV1G135080 TRITD1AV1G003490 TRITD1AV1G004040 TRITD1AV1G042230 TRITD1AV1G042240 TRITD1AV1G042270 TRITD1AV1G042280 TRITD1AV1G122210 TRITD1AV1G122240 TRITD1AV1G122280 TRITD1AV1G122290 TRITD1BV1G115070 TRITD1BV1G115160 TRITD1BV1G115170 TRITD1BV1G115190 TRITD2AV1G010010 TRITD2AV1G283210 TRITD2AV1G291440 TRITD2AV1G291520 TRITD2BV1G199370 TRITD2BV1G250370 TRITD2BV1G250380 TRITD2BV1G261220 TRITD2BV…
GO:BP	1.23048e-13	77	653	2.79047	GO:0006520	cellular amino acid metabolic process	TRITD1AV1G021870 TRITD1BV1G025330 TRITD4AV1G024100 TRITD4BV1G146370 TRITD0UV1G133050 TRITD1AV1G024630 TRITD1AV1G036990 TRITD1AV1G089280 TRITD1AV1G113360 TRITD1AV1G151270 TRITD1AV1G192940 TRITD1AV1G225320 TRITD1BV1G032170 TRITD1BV1G048890 TRITD1BV1G091430 TRITD1BV1G120360 TRITD1BV1G140430 TRITD1BV1G165190 TRITD1BV1G223090 TRITD2AV1G178310 TRITD2AV1G274050 TRITD2BV1G063310 TRITD2BV1G146670 TRITD2BV…
GO:BP	3.22015e-12	46	295	3.69008	GO:0006575	cellular modified amino acid metabolic process	TRITD0UV1G135080 TRITD1AV1G003490 TRITD1AV1G004040 TRITD1AV1G042230 TRITD1AV1G042240 TRITD1AV1G042270 TRITD1AV1G042280 TRITD1AV1G122210 TRITD1AV1G122240 TRITD1AV1G122280 TRITD1AV1G122290 TRITD1BV1G115070 TRITD1BV1G115160 TRITD1BV1G115170 TRITD1BV1G115190 TRITD2AV1G010010 TRITD2AV1G283210 TRITD2AV1G291440 TRITD2AV1G291520 TRITD2BV1G199370 TRITD2BV1G250370 TRITD2BV1G250380 TRITD2BV1G261220 TRITD2BV…
GO:BP	9.26948e-12	43	271	3.75491	GO:0048544	recognition of pollen	TRITD0UV1G038170 TRITD0UV1G095750 TRITD1AV1G003850 TRITD1BV1G150560 TRITD1BV1G182500 TRITD1BV1G195100 TRITD2AV1G081370 TRITD2AV1G266570 TRITD2AV1G278930 TRITD2BV1G046700 TRITD2BV1G247020 TRITD2BV1G247880 TRITD3AV1G164850 TRITD3AV1G202160 TRITD3BV1G178090 TRITD3BV1G178340 TRITD4AV1G039200 TRITD4AV1G187310 TRITD4AV1G219770 TRITD4AV1G258040 TRITD4BV1G019450 TRITD4BV1G057680 TRITD4BV1G131330 TRITD5AV…
GO:BP	9.26948e-12	43	271	3.75491	GO:0008037	cell recognition	TRITD0UV1G038170 TRITD0UV1G095750 TRITD1AV1G003850 TRITD1BV1G150560 TRITD1BV1G182500 TRITD1BV1G195100 TRITD2AV1G081370 TRITD2AV1G266570 TRITD2AV1G278930 TRITD2BV1G046700 TRITD2BV1G247020 TRITD2BV1G247880 TRITD3AV1G164850 TRITD3AV1G202160 TRITD3BV1G178090 TRITD3BV1G178340 TRITD4AV1G039200 TRITD4AV1G187310 TRITD4AV1G219770 TRITD4AV1G258040 TRITD4BV1G019450 TRITD4BV1G057680 TRITD4BV1G131330 TRITD5AV…
GO:BP	2.05278e-11	43	278	3.66036	GO:0009875	pollen-pistil interaction	TRITD0UV1G038170 TRITD0UV1G095750 TRITD1AV1G003850 TRITD1BV1G150560 TRITD1BV1G182500 TRITD1BV1G195100 TRITD2AV1G081370 TRITD2AV1G266570 TRITD2AV1G278930 TRITD2BV1G046700 TRITD2BV1G247020 TRITD2BV1G247880 TRITD3AV1G164850 TRITD3AV1G202160 TRITD3BV1G178090 TRITD3BV1G178340 TRITD4AV1G039200 TRITD4AV1G187310 TRITD4AV1G219770 TRITD4AV1G258040 TRITD4BV1G019450 TRITD4BV1G057680 TRITD4BV1G131330 TRITD5AV…
GO:BP	3.12775e-09	16	47	8.05605	GO:0006568	tryptophan metabolic process	TRITD1AV1G225320 TRITD1BV1G223090 TRITD4AV1G040170 TRITD4BV1G130740 TRITD4BV1G182260 TRITD5AV1G125990 TRITD5AV1G219720 TRITD5AV1G219730 TRITD5AV1G238040 TRITD5BV1G104060 TRITD5BV1G217490 TRITD5BV1G217500 TRITD7AV1G265410 TRITD7BV1G137400 TRITD7BV1G163280 TRITD7BV1G217160
GO:BP	3.12775e-09	16	47	8.05605	GO:0006586	indolalkylamine metabolic process	TRITD1AV1G225320 TRITD1BV1G223090 TRITD4AV1G040170 TRITD4BV1G130740 TRITD4BV1G182260 TRITD5AV1G125990 TRITD5AV1G219720 TRITD5AV1G219730 TRITD5AV1G238040 TRITD5BV1G104060 TRITD5BV1G217490 TRITD5BV1G217500 TRITD7AV1G265410 TRITD7BV1G137400 TRITD7BV1G163280 TRITD7BV1G217160
GO:BP	4.01793e-09	55	488	2.66712	GO:0006790	sulfur compound metabolic process	TRITD4AV1G024100 TRITD4BV1G146370 TRITD0UV1G135080 TRITD1AV1G003490 TRITD1AV1G004040 TRITD1AV1G042230 TRITD1AV1G042240 TRITD1AV1G042270 TRITD1AV1G042280 TRITD1AV1G122210 TRITD1AV1G122240 TRITD1AV1G122280 TRITD1AV1G122290 TRITD1BV1G115070 TRITD1BV1G115160 TRITD1BV1G115170 TRITD1BV1G115190 TRITD1BV1G216410 TRITD2AV1G010010 TRITD2AV1G283210 TRITD2AV1G291440 TRITD2AV1G291520 TRITD2BV1G199370 TRITD2BV…
GO:BP	5.97402e-09	43	333	3.0558	GO:0044706	multi-multicellular organism process	TRITD0UV1G038170 TRITD0UV1G095750 TRITD1AV1G003850 TRITD1BV1G150560 TRITD1BV1G182500 TRITD1BV1G195100 TRITD2AV1G081370 TRITD2AV1G266570 TRITD2AV1G278930 TRITD2BV1G046700 TRITD2BV1G247020 TRITD2BV1G247880 TRITD3AV1G164850 TRITD3AV1G202160 TRITD3BV1G178090 TRITD3BV1G178340 TRITD4AV1G039200 TRITD4AV1G187310 TRITD4AV1G219770 TRITD4AV1G258040 TRITD4BV1G019450 TRITD4BV1G057680 TRITD4BV1G131330 TRITD5AV…
GO:BP	5.97402e-09	43	333	3.0558	GO:0009856	pollination	TRITD0UV1G038170 TRITD0UV1G095750 TRITD1AV1G003850 TRITD1BV1G150560 TRITD1BV1G182500 TRITD1BV1G195100 TRITD2AV1G081370 TRITD2AV1G266570 TRITD2AV1G278930 TRITD2BV1G046700 TRITD2BV1G247020 TRITD2BV1G247880 TRITD3AV1G164850 TRITD3AV1G202160 TRITD3BV1G178090 TRITD3BV1G178340 TRITD4AV1G039200 TRITD4AV1G187310 TRITD4AV1G219770 TRITD4AV1G258040 TRITD4BV1G019450 TRITD4BV1G057680 TRITD4BV1G131330 TRITD5AV…
GO:BP	7.35131e-09	22	99	5.25881	GO:0009611	response to wounding	TRITD0UV1G001270 TRITD1BV1G006200 TRITD1BV1G006270 TRITD2AV1G047520 TRITD2AV1G047530 TRITD2AV1G047540 TRITD2BV1G060890 TRITD2BV1G060910 TRITD3AV1G027590 TRITD3BV1G029570 TRITD3BV1G031510 TRITD5AV1G166120 TRITD5AV1G166160 TRITD5BV1G157500 TRITD5BV1G157530 TRITD6AV1G017340 TRITD6BV1G024660 TRITD7AV1G082380 TRITD2BV1G243600 TRITD2AV1G264560 TRITD2BV1G227170 TRITD7AV1G160300
GO:BP	2.08909e-08	120	1567	1.81223	GO:0007154	cell communication	TRITD0UV1G032140 TRITD0UV1G038170 TRITD0UV1G059920 TRITD0UV1G095750 TRITD1AV1G003850 TRITD1AV1G007560 TRITD1AV1G140190 TRITD1AV1G217840 TRITD1BV1G009660 TRITD1BV1G150560 TRITD1BV1G155770 TRITD1BV1G182500 TRITD1BV1G195100 TRITD1BV1G203530 TRITD2AV1G009240 TRITD2AV1G010630 TRITD2AV1G073470 TRITD2AV1G081370 TRITD2AV1G175240 TRITD2AV1G244990 TRITD2AV1G245090 TRITD2AV1G245110 TRITD2AV1G266570 TRITD2AV…
GO:BP	4.02494e-08	16	56	6.76133	GO:0042430	indole-containing compound metabolic process	TRITD1AV1G225320 TRITD1BV1G223090 TRITD4AV1G040170 TRITD4BV1G130740 TRITD4BV1G182260 TRITD5AV1G125990 TRITD5AV1G219720 TRITD5AV1G219730 TRITD5AV1G238040 TRITD5BV1G104060 TRITD5BV1G217490 TRITD5BV1G217500 TRITD7AV1G265410 TRITD7BV1G137400 TRITD7BV1G163280 TRITD7BV1G217160
GO:BP	5.00769e-08	22	110	4.73293	GO:0071369	cellular response to ethylene stimulus	TRITD1AV1G140190 TRITD1BV1G155770 TRITD2AV1G175240 TRITD2AV1G244990 TRITD2AV1G245090 TRITD2AV1G245110 TRITD2BV1G144190 TRITD2BV1G205950 TRITD2BV1G206010 TRITD3AV1G188550 TRITD3AV1G217650 TRITD3BV1G171650 TRITD3BV1G213230 TRITD4AV1G206770 TRITD4AV1G211440 TRITD4BV1G001490 TRITD4BV1G017400 TRITD5AV1G077380 TRITD5AV1G179610 TRITD5BV1G069650 TRITD5BV1G248890 TRITD5BV1G252290
GO:BP	5.00769e-08	22	110	4.73293	GO:0009873	ethylene-activated signaling pathway	TRITD1AV1G140190 TRITD1BV1G155770 TRITD2AV1G175240 TRITD2AV1G244990 TRITD2AV1G245090 TRITD2AV1G245110 TRITD2BV1G144190 TRITD2BV1G205950 TRITD2BV1G206010 TRITD3AV1G188550 TRITD3AV1G217650 TRITD3BV1G171650 TRITD3BV1G213230 TRITD4AV1G206770 TRITD4AV1G211440 TRITD4BV1G001490 TRITD4BV1G017400 TRITD5AV1G077380 TRITD5AV1G179610 TRITD5BV1G069650 TRITD5BV1G248890 TRITD5BV1G252290
GO:BP	2.85731e-07	23	131	4.15486	GO:0009723	response to ethylene	TRITD1AV1G140190 TRITD1BV1G155770 TRITD2AV1G175240 TRITD2AV1G244990 TRITD2AV1G245090 TRITD2AV1G245110 TRITD2BV1G144190 TRITD2BV1G205950 TRITD2BV1G206010 TRITD3AV1G188550 TRITD3AV1G217650 TRITD3BV1G171650 TRITD3BV1G213230 TRITD4AV1G206770 TRITD4AV1G211440 TRITD4BV1G001490 TRITD4BV1G017400 TRITD5AV1G077380 TRITD5AV1G179610 TRITD5BV1G069650 TRITD5BV1G248890 TRITD5BV1G252290 TRITD6BV1G168450
GO:BP	9.9656e-07	22	129	4.03583	GO:0009072	aromatic amino acid family metabolic process	TRITD1AV1G225320 TRITD1BV1G223090 TRITD2AV1G178310 TRITD2BV1G063310 TRITD2BV1G146670 TRITD4AV1G040170 TRITD4BV1G124650 TRITD4BV1G130740 TRITD4BV1G182260 TRITD5AV1G125990 TRITD5AV1G219720 TRITD5AV1G219730 TRITD5AV1G238040 TRITD5BV1G104060 TRITD5BV1G217490 TRITD5BV1G217500 TRITD6BV1G061930 TRITD7AV1G265410 TRITD7BV1G071520 TRITD7BV1G137400 TRITD7BV1G163280 TRITD7BV1G217160
GO:BP	1.51932e-06	86	1096	1.8569	GO:0042221	response to chemical	TRITD1AV1G116830 TRITD1AV1G117440 TRITD1AV1G140190 TRITD1BV1G118820 TRITD1BV1G155770 TRITD2AV1G073860 TRITD2AV1G164720 TRITD2AV1G164760 TRITD2AV1G175240 TRITD2AV1G228200 TRITD2AV1G244990 TRITD2AV1G245090 TRITD2AV1G245110 TRITD2AV1G250110 TRITD2BV1G083240 TRITD2BV1G144190 TRITD2BV1G205950 TRITD2BV1G206010 TRITD3AV1G181400 TRITD3AV1G188550 TRITD3AV1G193910 TRITD3AV1G217650 TRITD3BV1G163580 TRITD3BV…
GO:BP	1.51932e-06	92	1200	1.81429	GO:0006082	organic acid metabolic process	TRITD1AV1G021870 TRITD1BV1G025330 TRITD4AV1G024100 TRITD4BV1G146370 TRITD0UV1G133050 TRITD1AV1G008870 TRITD1AV1G024630 TRITD1AV1G036990 TRITD1AV1G089280 TRITD1AV1G113360 TRITD1AV1G151270 TRITD1AV1G158230 TRITD1AV1G192940 TRITD1AV1G219920 TRITD1AV1G225320 TRITD1BV1G012090 TRITD1BV1G032170 TRITD1BV1G048890 TRITD1BV1G091430 TRITD1BV1G120360 TRITD1BV1G140430 TRITD1BV1G165190 TRITD1BV1G217830 TRITD1BV…
GO:BP	1.60359e-06	37	322	2.71923	GO:1901605	alpha-amino acid metabolic process	TRITD1AV1G021870 TRITD1BV1G025330 TRITD4AV1G024100 TRITD4BV1G146370 TRITD1AV1G024630 TRITD1AV1G225320 TRITD1BV1G032170 TRITD1BV1G223090 TRITD2AV1G178310 TRITD2AV1G274050 TRITD2BV1G146670 TRITD4AV1G028990 TRITD4AV1G040170 TRITD4AV1G190450 TRITD4BV1G016030 TRITD4BV1G124650 TRITD4BV1G130740 TRITD4BV1G157030 TRITD4BV1G182260 TRITD5AV1G100200 TRITD5AV1G114980 TRITD5AV1G125990 TRITD5AV1G219720 TRITD5AV…
GO:BP	2.20407e-06	90	1177	1.80953	GO:0019752	carboxylic acid metabolic process	TRITD1AV1G021870 TRITD1BV1G025330 TRITD4AV1G024100 TRITD4BV1G146370 TRITD0UV1G133050 TRITD1AV1G008870 TRITD1AV1G024630 TRITD1AV1G036990 TRITD1AV1G089280 TRITD1AV1G113360 TRITD1AV1G151270 TRITD1AV1G158230 TRITD1AV1G192940 TRITD1AV1G219920 TRITD1AV1G225320 TRITD1BV1G012090 TRITD1BV1G032170 TRITD1BV1G048890 TRITD1BV1G091430 TRITD1BV1G120360 TRITD1BV1G140430 TRITD1BV1G165190 TRITD1BV1G217830 TRITD1BV…
GO:BP	2.86873e-06	90	1185	1.79732	GO:0043436	oxoacid metabolic process	TRITD1AV1G021870 TRITD1BV1G025330 TRITD4AV1G024100 TRITD4BV1G146370 TRITD0UV1G133050 TRITD1AV1G008870 TRITD1AV1G024630 TRITD1AV1G036990 TRITD1AV1G089280 TRITD1AV1G113360 TRITD1AV1G151270 TRITD1AV1G158230 TRITD1AV1G192940 TRITD1AV1G219920 TRITD1AV1G225320 TRITD1BV1G012090 TRITD1BV1G032170 TRITD1BV1G048890 TRITD1BV1G091430 TRITD1BV1G120360 TRITD1BV1G140430 TRITD1BV1G165190 TRITD1BV1G217830 TRITD1BV…
GO:BP	1.68907e-05	17	96	4.19062	GO:0006576	cellular biogenic amine metabolic process	TRITD1AV1G225320 TRITD1BV1G223090 TRITD4AV1G040170 TRITD4BV1G130740 TRITD4BV1G182260 TRITD5AV1G125990 TRITD5AV1G219720 TRITD5AV1G219730 TRITD5AV1G238040 TRITD5BV1G104060 TRITD5BV1G177230 TRITD5BV1G217490 TRITD5BV1G217500 TRITD7AV1G265410 TRITD7BV1G137400 TRITD7BV1G163280 TRITD7BV1G217160
GO:BP	2.20828e-05	17	98	4.10509	GO:0044106	cellular amine metabolic process	TRITD1AV1G225320 TRITD1BV1G223090 TRITD4AV1G040170 TRITD4BV1G130740 TRITD4BV1G182260 TRITD5AV1G125990 TRITD5AV1G219720 TRITD5AV1G219730 TRITD5AV1G238040 TRITD5BV1G104060 TRITD5BV1G177230 TRITD5BV1G217490 TRITD5BV1G217500 TRITD7AV1G265410 TRITD7BV1G137400 TRITD7BV1G163280 TRITD7BV1G217160
GO:BP	2.90507e-05	6	10	14.1988	GO:0046219	indolalkylamine biosynthetic process	TRITD4AV1G040170 TRITD4BV1G130740 TRITD4BV1G182260 TRITD5AV1G238040 TRITD7BV1G137400 TRITD7BV1G163280
GO:BP	2.90507e-05	6	10	14.1988	GO:0000162	tryptophan biosynthetic process	TRITD4AV1G040170 TRITD4BV1G130740 TRITD4BV1G182260 TRITD5AV1G238040 TRITD7BV1G137400 TRITD7BV1G163280
GO:BP	3.03105e-05	36	351	2.42714	GO:0042744	hydrogen peroxide catabolic process	TRITD1AV1G027810 TRITD1AV1G028410 TRITD1BV1G036520 TRITD1BV1G036530 TRITD1BV1G036690 TRITD2AV1G292560 TRITD2AV1G292690 TRITD2AV1G292700 TRITD2BV1G245780 TRITD2BV1G262440 TRITD2BV1G262460 TRITD3AV1G195370 TRITD3AV1G195390 TRITD3AV1G237640 TRITD3AV1G238630 TRITD3AV1G277510 TRITD3BV1G177050 TRITD3BV1G177280 TRITD3BV1G227230 TRITD3BV1G227300 TRITD3BV1G227310 TRITD3BV1G227350 TRITD4AV1G152140 TRITD4AV…
GO:BP	3.33457e-05	22	161	3.23368	GO:0043038	amino acid activation	TRITD1AV1G036990 TRITD1AV1G089280 TRITD1AV1G113360 TRITD1AV1G151270 TRITD1BV1G048890 TRITD1BV1G091430 TRITD1BV1G120360 TRITD1BV1G140430 TRITD3AV1G048060 TRITD3BV1G147080 TRITD3BV1G230580 TRITD4AV1G196410 TRITD4AV1G256140 TRITD4BV1G009460 TRITD4BV1G009640 TRITD4BV1G017270 TRITD5AV1G184660 TRITD5BV1G174130 TRITD7AV1G006820 TRITD7AV1G068900 TRITD7BV1G044490 TRITD7BV1G165090
GO:BP	3.33457e-05	22	161	3.23368	GO:0043039	tRNA aminoacylation	TRITD1AV1G036990 TRITD1AV1G089280 TRITD1AV1G113360 TRITD1AV1G151270 TRITD1BV1G048890 TRITD1BV1G091430 TRITD1BV1G120360 TRITD1BV1G140430 TRITD3AV1G048060 TRITD3BV1G147080 TRITD3BV1G230580 TRITD4AV1G196410 TRITD4AV1G256140 TRITD4BV1G009460 TRITD4BV1G009640 TRITD4BV1G017270 TRITD5AV1G184660 TRITD5BV1G174130 TRITD7AV1G006820 TRITD7AV1G068900 TRITD7BV1G044490 TRITD7BV1G165090
GO:BP	3.33457e-05	22	161	3.23368	GO:0006418	tRNA aminoacylation for protein translation	TRITD1AV1G036990 TRITD1AV1G089280 TRITD1AV1G113360 TRITD1AV1G151270 TRITD1BV1G048890 TRITD1BV1G091430 TRITD1BV1G120360 TRITD1BV1G140430 TRITD3AV1G048060 TRITD3BV1G147080 TRITD3BV1G230580 TRITD4AV1G196410 TRITD4AV1G256140 TRITD4BV1G009460 TRITD4BV1G009640 TRITD4BV1G017270 TRITD5AV1G184660 TRITD5BV1G174130 TRITD7AV1G006820 TRITD7AV1G068900 TRITD7BV1G044490 TRITD7BV1G165090
GO:BP	3.51353e-05	36	355	2.3998	GO:0042743	hydrogen peroxide metabolic process	TRITD1AV1G027810 TRITD1AV1G028410 TRITD1BV1G036520 TRITD1BV1G036530 TRITD1BV1G036690 TRITD2AV1G292560 TRITD2AV1G292690 TRITD2AV1G292700 TRITD2BV1G245780 TRITD2BV1G262440 TRITD2BV1G262460 TRITD3AV1G195370 TRITD3AV1G195390 TRITD3AV1G237640 TRITD3AV1G238630 TRITD3AV1G277510 TRITD3BV1G177050 TRITD3BV1G177280 TRITD3BV1G227230 TRITD3BV1G227300 TRITD3BV1G227310 TRITD3BV1G227350 TRITD4AV1G152140 TRITD4AV…
GO:BP	3.78219e-05	98	1415	1.63897	GO:0006518	peptide metabolic process	TRITD0UV1G135080 TRITD1AV1G003490 TRITD1AV1G004040 TRITD1AV1G036990 TRITD1AV1G042230 TRITD1AV1G042240 TRITD1AV1G042270 TRITD1AV1G042280 TRITD1AV1G048640 TRITD1AV1G089280 TRITD1AV1G113360 TRITD1AV1G122210 TRITD1AV1G122240 TRITD1AV1G122280 TRITD1AV1G122290 TRITD1AV1G151270 TRITD1AV1G206080 TRITD1BV1G048890 TRITD1BV1G091430 TRITD1BV1G115070 TRITD1BV1G115160 TRITD1BV1G115170 TRITD1BV1G115190 TRITD1BV…
GO:BP	4.53771e-05	11	45	5.78469	GO:0046271	phenylpropanoid catabolic process	TRITD1AV1G010080 TRITD1BV1G013990 TRITD3AV1G223540 TRITD3AV1G253470 TRITD3AV1G253490 TRITD3BV1G246800 TRITD3BV1G246810 TRITD6BV1G214290 TRITD7AV1G055790 TRITD7AV1G055810 TRITD7BV1G032040
GO:BP	4.53771e-05	11	45	5.78469	GO:0046274	lignin catabolic process	TRITD1AV1G010080 TRITD1BV1G013990 TRITD3AV1G223540 TRITD3AV1G253470 TRITD3AV1G253490 TRITD3BV1G246800 TRITD3BV1G246810 TRITD6BV1G214290 TRITD7AV1G055790 TRITD7AV1G055810 TRITD7BV1G032040
GO:BP	9.20548e-05	6	12	11.8323	GO:0072488	ammonium transmembrane transport	TRITD1AV1G180340 TRITD1BV1G167220 TRITD3AV1G214510 TRITD3BV1G198890 TRITD4AV1G219620 TRITD5BV1G240850
GO:BP	0.00011206	37	391	2.23937	GO:0072593	reactive oxygen species metabolic process	TRITD1AV1G027810 TRITD1AV1G028410 TRITD1BV1G036520 TRITD1BV1G036530 TRITD1BV1G036690 TRITD2AV1G292560 TRITD2AV1G292690 TRITD2AV1G292700 TRITD2BV1G245780 TRITD2BV1G262440 TRITD2BV1G262460 TRITD3AV1G195370 TRITD3AV1G195390 TRITD3AV1G237640 TRITD3AV1G238630 TRITD3AV1G277510 TRITD3BV1G177050 TRITD3BV1G177280 TRITD3BV1G227230 TRITD3BV1G227300 TRITD3BV1G227310 TRITD3BV1G227350 TRITD4AV1G152140 TRITD4AV…
GO:BP	0.000190997	13	72	4.27278	GO:0009698	phenylpropanoid metabolic process	TRITD1AV1G010080 TRITD1BV1G013990 TRITD3AV1G223540 TRITD3AV1G253470 TRITD3AV1G253490 TRITD3BV1G246800 TRITD3BV1G246810 TRITD6BV1G214290 TRITD7AV1G009390 TRITD7AV1G055790 TRITD7AV1G055810 TRITD7AV1G200100 TRITD7BV1G032040
GO:BP	0.000221239	11	53	4.91153	GO:0009073	aromatic amino acid family biosynthetic process	TRITD2AV1G178310 TRITD2BV1G063310 TRITD2BV1G146670 TRITD4AV1G040170 TRITD4BV1G124650 TRITD4BV1G130740 TRITD4BV1G182260 TRITD5AV1G238040 TRITD7BV1G071520 TRITD7BV1G137400 TRITD7BV1G163280
GO:BP	0.000221239	11	53	4.91153	GO:0009808	lignin metabolic process	TRITD1AV1G010080 TRITD1BV1G013990 TRITD3AV1G223540 TRITD3AV1G253470 TRITD3AV1G253490 TRITD3BV1G246800 TRITD3BV1G246810 TRITD6BV1G214290 TRITD7AV1G055790 TRITD7AV1G055810 TRITD7BV1G032040
GO:BP	0.000288627	99	1513	1.54845	GO:0043603	cellular amide metabolic process	TRITD0UV1G135080 TRITD1AV1G003490 TRITD1AV1G004040 TRITD1AV1G036990 TRITD1AV1G042230 TRITD1AV1G042240 TRITD1AV1G042270 TRITD1AV1G042280 TRITD1AV1G048640 TRITD1AV1G089280 TRITD1AV1G113360 TRITD1AV1G122210 TRITD1AV1G122240 TRITD1AV1G122280 TRITD1AV1G122290 TRITD1AV1G151270 TRITD1AV1G206080 TRITD1BV1G048890 TRITD1BV1G091430 TRITD1BV1G115070 TRITD1BV1G115160 TRITD1BV1G115170 TRITD1BV1G115190 TRITD1BV…
GO:BP	0.000387488	18	137	3.10922	GO:0009308	amine metabolic process	TRITD1AV1G225320 TRITD1BV1G223090 TRITD4AV1G040170 TRITD4BV1G130740 TRITD4BV1G182260 TRITD5AV1G125990 TRITD5AV1G219720 TRITD5AV1G219730 TRITD5AV1G238040 TRITD5BV1G104060 TRITD5BV1G177230 TRITD5BV1G217490 TRITD5BV1G217500 TRITD6AV1G085800 TRITD7AV1G265410 TRITD7BV1G137400 TRITD7BV1G163280 TRITD7BV1G217160
GO:BP	0.000482591	13	79	3.89418	GO:0008643	carbohydrate transport	TRITD1AV1G020960 TRITD1BV1G134520 TRITD2AV1G076870 TRITD2AV1G145890 TRITD2AV1G273010 TRITD2BV1G085450 TRITD2BV1G129770 TRITD2BV1G236270 TRITD4BV1G147030 TRITD4BV1G167840 TRITD4BV1G191670 TRITD5AV1G132650 TRITD5AV1G245480
GO:BP	0.000517168	5	10	11.8323	GO:0010112	regulation of systemic acquired resistance	TRITD1AV1G148610 TRITD1BV1G138820 TRITD3AV1G010110 TRITD3AV1G010140 TRITD3BV1G010480
GO:BP	0.000526737	38	439	2.04842	GO:0007166	cell surface receptor signaling pathway	TRITD0UV1G032140 TRITD0UV1G059920 TRITD1AV1G007560 TRITD1AV1G217840 TRITD1BV1G009660 TRITD1BV1G203530 TRITD2AV1G009240 TRITD2AV1G010630 TRITD2AV1G273950 TRITD2AV1G274170 TRITD2AV1G285170 TRITD2BV1G012650 TRITD2BV1G063950 TRITD2BV1G186150 TRITD2BV1G188140 TRITD2BV1G237280 TRITD2BV1G237290 TRITD2BV1G237970 TRITD3AV1G002820 TRITD3AV1G002830 TRITD3BV1G049980 TRITD4AV1G233460 TRITD4BV1G144220 TRITD5AV…
GO:BP	0.000577656	43	524	1.94195	GO:0006979	response to oxidative stress	TRITD1AV1G027810 TRITD1AV1G028410 TRITD1BV1G036520 TRITD1BV1G036530 TRITD1BV1G036690 TRITD2AV1G292560 TRITD2AV1G292690 TRITD2AV1G292700 TRITD2BV1G245780 TRITD2BV1G262440 TRITD2BV1G262460 TRITD3AV1G195370 TRITD3AV1G195390 TRITD3AV1G237640 TRITD3AV1G238630 TRITD3AV1G277510 TRITD3BV1G177050 TRITD3BV1G177280 TRITD3BV1G227230 TRITD3BV1G227290 TRITD3BV1G227300 TRITD3BV1G227310 TRITD3BV1G227350 TRITD4AV…
GO:BP	0.000789727	14	95	3.48742	GO:0019748	secondary metabolic process	TRITD1AV1G010080 TRITD1BV1G013990 TRITD1BV1G223980 TRITD3AV1G223540 TRITD3AV1G253470 TRITD3AV1G253490 TRITD3BV1G246800 TRITD3BV1G246810 TRITD6BV1G214290 TRITD7AV1G009390 TRITD7AV1G055790 TRITD7AV1G055810 TRITD7AV1G200100 TRITD7BV1G032040
GO:BP	0.000789915	6	17	8.35223	GO:0042435	indole-containing compound biosynthetic process	TRITD4AV1G040170 TRITD4BV1G130740 TRITD4BV1G182260 TRITD5AV1G238040 TRITD7BV1G137400 TRITD7BV1G163280
GO:BP	0.00117506	17	137	2.93649	GO:0098754	detoxification	TRITD1AV1G117440 TRITD2AV1G073860 TRITD2AV1G164720 TRITD2AV1G164760 TRITD2BV1G083240 TRITD3AV1G193910 TRITD3BV1G269040 TRITD5AV1G197260 TRITD5BV1G190330 TRITD5BV1G204590 TRITD6AV1G163770 TRITD6AV1G221600 TRITD6BV1G149350 TRITD7AV1G259910 TRITD7BV1G057270 TRITD7BV1G208070 TRITD7BV1G210010
GO:BP	0.00230364	15	119	2.98294	GO:0042908	xenobiotic transport	TRITD2AV1G073860 TRITD2AV1G164720 TRITD2AV1G164760 TRITD2BV1G083240 TRITD3AV1G193910 TRITD3BV1G269040 TRITD5AV1G197260 TRITD5BV1G190330 TRITD5BV1G204590 TRITD6AV1G163770 TRITD6AV1G221600 TRITD6BV1G149350 TRITD7AV1G259910 TRITD7BV1G208070 TRITD7BV1G210010
GO:BP	0.00230364	15	119	2.98294	GO:0046618	xenobiotic export	TRITD2AV1G073860 TRITD2AV1G164720 TRITD2AV1G164760 TRITD2BV1G083240 TRITD3AV1G193910 TRITD3BV1G269040 TRITD5AV1G197260 TRITD5BV1G190330 TRITD5BV1G204590 TRITD6AV1G163770 TRITD6AV1G221600 TRITD6BV1G149350 TRITD7AV1G259910 TRITD7BV1G208070 TRITD7BV1G210010
GO:BP	0.00230364	33	391	1.99727	GO:0071310	cellular response to organic substance	TRITD1AV1G140190 TRITD1BV1G155770 TRITD2AV1G175240 TRITD2AV1G244990 TRITD2AV1G245090 TRITD2AV1G245110 TRITD2BV1G144190 TRITD2BV1G205950 TRITD2BV1G206010 TRITD3AV1G181400 TRITD3AV1G188550 TRITD3AV1G217650 TRITD3BV1G163580 TRITD3BV1G171650 TRITD3BV1G213230 TRITD4AV1G206770 TRITD4AV1G211440 TRITD4BV1G001490 TRITD4BV1G017400 TRITD5AV1G077380 TRITD5AV1G141750 TRITD5AV1G179610 TRITD5BV1G069650 TRITD5BV…
GO:BP	0.00230364	15	119	2.98294	GO:1990961	xenobiotic detoxification by transmembrane export across the plasma membrane	TRITD2AV1G073860 TRITD2AV1G164720 TRITD2AV1G164760 TRITD2BV1G083240 TRITD3AV1G193910 TRITD3BV1G269040 TRITD5AV1G197260 TRITD5BV1G190330 TRITD5BV1G204590 TRITD6AV1G163770 TRITD6AV1G221600 TRITD6BV1G149350 TRITD7AV1G259910 TRITD7BV1G208070 TRITD7BV1G210010
GO:BP	0.00230364	22	217	2.39918	GO:0008652	cellular amino acid biosynthetic process	TRITD4AV1G024100 TRITD4BV1G146370 TRITD2AV1G178310 TRITD2AV1G274050 TRITD2BV1G146670 TRITD4AV1G040170 TRITD4BV1G124650 TRITD4BV1G130740 TRITD4BV1G157030 TRITD4BV1G182260 TRITD5AV1G100200 TRITD5AV1G114980 TRITD5AV1G238040 TRITD5BV1G084240 TRITD5BV1G097460 TRITD6AV1G020430 TRITD6AV1G087420 TRITD6BV1G030870 TRITD6BV1G094920 TRITD7BV1G062770 TRITD7BV1G137400 TRITD7BV1G163280
GO:BP	0.00230364	17	145	2.77448	GO:0009636	response to toxic substance	TRITD1AV1G117440 TRITD2AV1G073860 TRITD2AV1G164720 TRITD2AV1G164760 TRITD2BV1G083240 TRITD3AV1G193910 TRITD3BV1G269040 TRITD5AV1G197260 TRITD5BV1G190330 TRITD5BV1G204590 TRITD6AV1G163770 TRITD6AV1G221600 TRITD6BV1G149350 TRITD7AV1G259910 TRITD7BV1G057270 TRITD7BV1G208070 TRITD7BV1G210010
GO:BP	0.00263822	56	798	1.66068	GO:0010033	response to organic substance	TRITD1AV1G116830 TRITD1AV1G140190 TRITD1BV1G118820 TRITD1BV1G155770 TRITD2AV1G175240 TRITD2AV1G228200 TRITD2AV1G244990 TRITD2AV1G245090 TRITD2AV1G245110 TRITD2AV1G250110 TRITD2BV1G144190 TRITD2BV1G205950 TRITD2BV1G206010 TRITD3AV1G181400 TRITD3AV1G188550 TRITD3AV1G217650 TRITD3BV1G163580 TRITD3BV1G171650 TRITD3BV1G213230 TRITD3BV1G240120 TRITD4AV1G201600 TRITD4AV1G201630 TRITD4AV1G206770 TRITD4AV…
GO:BP	0.00317633	9	50	4.25964	GO:0015749	monosaccharide transmembrane transport	TRITD1AV1G020960 TRITD1BV1G134520 TRITD2AV1G076870 TRITD2AV1G145890 TRITD2BV1G085450 TRITD2BV1G129770 TRITD4BV1G147030 TRITD5AV1G132650 TRITD5AV1G245480
GO:BP	0.00382157	111	1876	1.4002	GO:0055085	transmembrane transport	TRITD0UV1G010520 TRITD0UV1G066680 TRITD1AV1G020960 TRITD1AV1G161680 TRITD1AV1G180340 TRITD1AV1G199060 TRITD1AV1G199100 TRITD1AV1G223550 TRITD1BV1G031950 TRITD1BV1G107010 TRITD1BV1G134520 TRITD1BV1G147860 TRITD1BV1G167220 TRITD1BV1G185210 TRITD1BV1G188810 TRITD1BV1G188820 TRITD1BV1G220620 TRITD1BV1G220780 TRITD1BV1G220800 TRITD2AV1G002380 TRITD2AV1G059110 TRITD2AV1G066110 TRITD2AV1G066230 TRITD2AV…
GO:BP	0.00395428	20	197	2.4025	GO:1901607	alpha-amino acid biosynthetic process	TRITD4AV1G024100 TRITD4BV1G146370 TRITD2AV1G178310 TRITD2AV1G274050 TRITD2BV1G146670 TRITD4AV1G040170 TRITD4BV1G124650 TRITD4BV1G130740 TRITD4BV1G157030 TRITD4BV1G182260 TRITD5AV1G100200 TRITD5AV1G114980 TRITD5AV1G238040 TRITD5BV1G084240 TRITD5BV1G097460 TRITD6AV1G087420 TRITD6BV1G094920 TRITD7BV1G062770 TRITD7BV1G137400 TRITD7BV1G163280
GO:BP	0.00412077	9	52	4.09581	GO:0034219	carbohydrate transmembrane transport	TRITD1AV1G020960 TRITD1BV1G134520 TRITD2AV1G076870 TRITD2AV1G145890 TRITD2BV1G085450 TRITD2BV1G129770 TRITD4BV1G147030 TRITD5AV1G132650 TRITD5AV1G245480
GO:BP	0.00442235	4	9	10.5176	GO:0010167	response to nitrate	TRITD6AV1G130200 TRITD6AV1G130470 TRITD6BV1G123090 TRITD6BV1G123120
GO:BP	0.00442235	4	9	10.5176	GO:0015706	nitrate transport	TRITD6AV1G130200 TRITD6AV1G130470 TRITD6BV1G123090 TRITD6BV1G123120
GO:BP	0.00442235	50	708	1.67123	GO:0009725	response to hormone	TRITD1AV1G116830 TRITD1AV1G140190 TRITD1BV1G118820 TRITD1BV1G155770 TRITD2AV1G175240 TRITD2AV1G228200 TRITD2AV1G244990 TRITD2AV1G245090 TRITD2AV1G245110 TRITD2AV1G250110 TRITD2BV1G144190 TRITD2BV1G205950 TRITD2BV1G206010 TRITD3AV1G188550 TRITD3AV1G217650 TRITD3BV1G171650 TRITD3BV1G213230 TRITD3BV1G240120 TRITD4AV1G201600 TRITD4AV1G201630 TRITD4AV1G206770 TRITD4AV1G211440 TRITD4BV1G001490 TRITD4BV…
GO:BP	0.00460532	50	710	1.66652	GO:0009719	response to endogenous stimulus	TRITD1AV1G116830 TRITD1AV1G140190 TRITD1BV1G118820 TRITD1BV1G155770 TRITD2AV1G175240 TRITD2AV1G228200 TRITD2AV1G244990 TRITD2AV1G245090 TRITD2AV1G245110 TRITD2AV1G250110 TRITD2BV1G144190 TRITD2BV1G205950 TRITD2BV1G206010 TRITD3AV1G188550 TRITD3AV1G217650 TRITD3BV1G171650 TRITD3BV1G213230 TRITD3BV1G240120 TRITD4AV1G201600 TRITD4AV1G201630 TRITD4AV1G206770 TRITD4AV1G211440 TRITD4BV1G001490 TRITD4BV…
GO:BP	0.00501995	112	1916	1.38332	GO:0044281	small molecule metabolic process	TRITD1AV1G021870 TRITD1BV1G025330 TRITD4AV1G024100 TRITD4BV1G146370 TRITD0UV1G133050 TRITD1AV1G008870 TRITD1AV1G024630 TRITD1AV1G036990 TRITD1AV1G089280 TRITD1AV1G113360 TRITD1AV1G151270 TRITD1AV1G158230 TRITD1AV1G192940 TRITD1AV1G219920 TRITD1AV1G225320 TRITD1BV1G012090 TRITD1BV1G032170 TRITD1BV1G048890 TRITD1BV1G091430 TRITD1BV1G120360 TRITD1BV1G140430 TRITD1BV1G165190 TRITD1BV1G217830 TRITD1BV…
GO:BP	0.00726082	35	456	1.81637	GO:0070887	cellular response to chemical stimulus	TRITD1AV1G117440 TRITD1AV1G140190 TRITD1BV1G155770 TRITD2AV1G175240 TRITD2AV1G244990 TRITD2AV1G245090 TRITD2AV1G245110 TRITD2BV1G144190 TRITD2BV1G205950 TRITD2BV1G206010 TRITD3AV1G181400 TRITD3AV1G188550 TRITD3AV1G217650 TRITD3BV1G163580 TRITD3BV1G171650 TRITD3BV1G213230 TRITD4AV1G206770 TRITD4AV1G211440 TRITD4BV1G001490 TRITD4BV1G017400 TRITD5AV1G077380 TRITD5AV1G141750 TRITD5AV1G179610 TRITD5BV…
GO:BP	0.00779384	25	289	2.04712	GO:0140352	export from cell	TRITD2AV1G007660 TRITD2AV1G007730 TRITD2AV1G073860 TRITD2AV1G164720 TRITD2AV1G164760 TRITD2AV1G280700 TRITD2AV1G289790 TRITD2BV1G009620 TRITD2BV1G083240 TRITD2BV1G136870 TRITD2BV1G246290 TRITD2BV1G259250 TRITD3AV1G193910 TRITD3BV1G269040 TRITD5AV1G197260 TRITD5BV1G190330 TRITD5BV1G204590 TRITD6AV1G163770 TRITD6AV1G221600 TRITD6BV1G149350 TRITD7AV1G102670 TRITD7AV1G211170 TRITD7AV1G259910 TRITD7BV…
GO:BP	0.00833087	10	70	3.38066	GO:0016101	diterpenoid metabolic process	TRITD1BV1G194010 TRITD2AV1G038310 TRITD2BV1G001900 TRITD2BV1G002040 TRITD2BV1G006670 TRITD2BV1G051840 TRITD2BV1G210160 TRITD2BV1G210240 TRITD2BV1G210250 TRITD2BV1G210320
GO:BP	0.00833087	10	70	3.38066	GO:0016102	diterpenoid biosynthetic process	TRITD1BV1G194010 TRITD2AV1G038310 TRITD2BV1G001900 TRITD2BV1G002040 TRITD2BV1G006670 TRITD2BV1G051840 TRITD2BV1G210160 TRITD2BV1G210240 TRITD2BV1G210250 TRITD2BV1G210320
GO:BP	0.00833087	3	5	14.1988	GO:0042256	mature ribosome assembly	TRITD2AV1G247980 TRITD2BV1G209990 TRITD3BV1G097150
GO:BP	0.00833087	23	259	2.10149	GO:0000160	phosphorelay signal transduction system	TRITD1AV1G140190 TRITD1BV1G155770 TRITD2AV1G175240 TRITD2AV1G244990 TRITD2AV1G245090 TRITD2AV1G245110 TRITD2BV1G144190 TRITD2BV1G205950 TRITD2BV1G206010 TRITD3AV1G188550 TRITD3AV1G217650 TRITD3BV1G171650 TRITD3BV1G213230 TRITD4AV1G206770 TRITD4AV1G211440 TRITD4BV1G001490 TRITD4BV1G017400 TRITD5AV1G077380 TRITD5AV1G179610 TRITD5BV1G069650 TRITD5BV1G248890 TRITD5BV1G252290 TRITD6BV1G168450
GO:BP	0.010031	76	1238	1.45276	GO:0007165	signal transduction	TRITD0UV1G032140 TRITD0UV1G059920 TRITD1AV1G007560 TRITD1AV1G140190 TRITD1AV1G217840 TRITD1BV1G009660 TRITD1BV1G155770 TRITD1BV1G203530 TRITD2AV1G009240 TRITD2AV1G010630 TRITD2AV1G073470 TRITD2AV1G175240 TRITD2AV1G244990 TRITD2AV1G245090 TRITD2AV1G245110 TRITD2AV1G273950 TRITD2AV1G274170 TRITD2AV1G285170 TRITD2BV1G012650 TRITD2BV1G063950 TRITD2BV1G082890 TRITD2BV1G144190 TRITD2BV1G186150 TRITD2BV…
GO:BP	0.0115374	76	1245	1.44459	GO:0023052	signaling	TRITD0UV1G032140 TRITD0UV1G059920 TRITD1AV1G007560 TRITD1AV1G140190 TRITD1AV1G217840 TRITD1BV1G009660 TRITD1BV1G155770 TRITD1BV1G203530 TRITD2AV1G009240 TRITD2AV1G010630 TRITD2AV1G073470 TRITD2AV1G175240 TRITD2AV1G244990 TRITD2AV1G245090 TRITD2AV1G245110 TRITD2AV1G273950 TRITD2AV1G274170 TRITD2AV1G285170 TRITD2BV1G012650 TRITD2BV1G063950 TRITD2BV1G082890 TRITD2BV1G144190 TRITD2BV1G186150 TRITD2BV…
GO:BP	0.0127351	53	805	1.55805	GO:0022414	reproductive process	TRITD0UV1G038170 TRITD0UV1G095750 TRITD1AV1G003850 TRITD1BV1G150560 TRITD1BV1G182500 TRITD1BV1G195100 TRITD2AV1G051450 TRITD2AV1G081370 TRITD2AV1G182060 TRITD2AV1G266570 TRITD2AV1G278930 TRITD2BV1G046700 TRITD2BV1G063160 TRITD2BV1G247020 TRITD2BV1G247880 TRITD3AV1G082700 TRITD3AV1G164850 TRITD3AV1G202160 TRITD3BV1G087160 TRITD3BV1G178090 TRITD3BV1G178340 TRITD4AV1G039200 TRITD4AV1G187310 TRITD4AV…
GO:BP	0.0132568	16	159	2.38135	GO:0140115	export across plasma membrane	TRITD2AV1G073860 TRITD2AV1G164720 TRITD2AV1G164760 TRITD2BV1G083240 TRITD3AV1G193910 TRITD3BV1G269040 TRITD5AV1G197260 TRITD5BV1G190330 TRITD5BV1G204590 TRITD6AV1G163770 TRITD6AV1G221600 TRITD6BV1G149350 TRITD7AV1G211170 TRITD7AV1G259910 TRITD7BV1G208070 TRITD7BV1G210010
GO:BP	0.0132568	4	12	7.88822	GO:0006430	lysyl-tRNA aminoacylation	TRITD3BV1G147080 TRITD4AV1G196410 TRITD4BV1G009460 TRITD4BV1G009640
GO:BP	0.0160341	27	341	1.87374	GO:0009755	hormone-mediated signaling pathway	TRITD1AV1G140190 TRITD1BV1G155770 TRITD2AV1G175240 TRITD2AV1G244990 TRITD2AV1G245090 TRITD2AV1G245110 TRITD2BV1G144190 TRITD2BV1G205950 TRITD2BV1G206010 TRITD3AV1G188550 TRITD3AV1G217650 TRITD3BV1G171650 TRITD3BV1G213230 TRITD4AV1G206770 TRITD4AV1G211440 TRITD4BV1G001490 TRITD4BV1G017400 TRITD5AV1G077380 TRITD5AV1G141750 TRITD5AV1G179610 TRITD5BV1G069650 TRITD5BV1G248890 TRITD5BV1G252290 TRITD7AV…
GO:BP	0.016135	19	209	2.15133	GO:0008299	isoprenoid biosynthetic process	TRITD0UV1G003140 TRITD1BV1G150190 TRITD1BV1G194010 TRITD1BV1G207880 TRITD2AV1G038310 TRITD2AV1G065100 TRITD2AV1G294880 TRITD2BV1G001900 TRITD2BV1G002040 TRITD2BV1G006670 TRITD2BV1G051840 TRITD2BV1G077950 TRITD2BV1G210160 TRITD2BV1G210240 TRITD2BV1G210250 TRITD2BV1G210320 TRITD3BV1G275530 TRITD6AV1G174910 TRITD7AV1G245810
GO:BP	0.0166914	28	360	1.84058	GO:0032870	cellular response to hormone stimulus	TRITD1AV1G140190 TRITD1BV1G155770 TRITD2AV1G175240 TRITD2AV1G244990 TRITD2AV1G245090 TRITD2AV1G245110 TRITD2BV1G144190 TRITD2BV1G205950 TRITD2BV1G206010 TRITD3AV1G188550 TRITD3AV1G217650 TRITD3BV1G171650 TRITD3BV1G213230 TRITD4AV1G206770 TRITD4AV1G211440 TRITD4BV1G001490 TRITD4BV1G017400 TRITD5AV1G077380 TRITD5AV1G141750 TRITD5AV1G179610 TRITD5BV1G069650 TRITD5BV1G248890 TRITD5BV1G252290 TRITD7AV…
GO:BP	0.0166914	9	65	3.27664	GO:0042742	defense response to bacterium	TRITD2AV1G285560 TRITD2BV1G253080 TRITD2BV1G253090 TRITD3AV1G279150 TRITD3BV1G275040 TRITD1AV1G119000 TRITD1BV1G117660 TRITD4AV1G015940 TRITD7AV1G160300
GO:BP	0.017265	4	13	7.28143	GO:0006551	leucine metabolic process	TRITD1AV1G021870 TRITD1BV1G025330 TRITD5AV1G100200 TRITD5BV1G084240
GO:BP	0.0176347	28	362	1.83042	GO:0071495	cellular response to endogenous stimulus	TRITD1AV1G140190 TRITD1BV1G155770 TRITD2AV1G175240 TRITD2AV1G244990 TRITD2AV1G245090 TRITD2AV1G245110 TRITD2BV1G144190 TRITD2BV1G205950 TRITD2BV1G206010 TRITD3AV1G188550 TRITD3AV1G217650 TRITD3BV1G171650 TRITD3BV1G213230 TRITD4AV1G206770 TRITD4AV1G211440 TRITD4BV1G001490 TRITD4BV1G017400 TRITD5AV1G077380 TRITD5AV1G141750 TRITD5AV1G179610 TRITD5BV1G069650 TRITD5BV1G248890 TRITD5BV1G252290 TRITD7AV…
GO:BP	0.0221224	16	169	2.24044	GO:0010035	response to inorganic substance	TRITD5AV1G197500 TRITD5BV1G190660 TRITD5BV1G211650 TRITD6AV1G130200 TRITD6AV1G130470 TRITD6AV1G207500 TRITD6BV1G123090 TRITD6BV1G123120 TRITD7BV1G057270 TRITD3BV1G203160 TRITD7AV1G199730 TRITD7BV1G146610 TRITD3AV1G235010 TRITD3BV1G224460 TRITD7AV1G051460 TRITD7BV1G025900
GO:BP	0.0221224	3	7	10.142	GO:0010227	floral organ abscission	TRITD2AV1G182060 TRITD7AV1G076230 TRITD7BV1G051620
GO:BP	0.0221224	3	7	10.142	GO:0046622	positive regulation of organ growth	TRITD2BV1G156380 TRITD3AV1G234020 TRITD3BV1G222990
GO:BP	0.0221224	3	7	10.142	GO:0048639	positive regulation of developmental growth	TRITD2BV1G156380 TRITD3AV1G234020 TRITD3BV1G222990
GO:BP	0.0221224	3	7	10.142	GO:0006433	prolyl-tRNA aminoacylation	TRITD3BV1G230580 TRITD7AV1G068900 TRITD7BV1G044490
GO:BP	0.0221224	3	7	10.142	GO:0009838	abscission	TRITD2AV1G182060 TRITD7AV1G076230 TRITD7BV1G051620
GO:BP	0.0263715	7	46	3.60114	GO:0006022	aminoglycan metabolic process	TRITD0UV1G009810 TRITD1AV1G160460 TRITD1BV1G145830 TRITD2AV1G211360 TRITD2AV1G211370 TRITD2BV1G175440 TRITD3AV1G173680
GO:BP	0.0263715	7	46	3.60114	GO:0006026	aminoglycan catabolic process	TRITD0UV1G009810 TRITD1AV1G160460 TRITD1BV1G145830 TRITD2AV1G211360 TRITD2AV1G211370 TRITD2BV1G175440 TRITD3AV1G173680
GO:BP	0.0263715	7	46	3.60114	GO:0006030	chitin metabolic process	TRITD0UV1G009810 TRITD1AV1G160460 TRITD1BV1G145830 TRITD2AV1G211360 TRITD2AV1G211370 TRITD2BV1G175440 TRITD3AV1G173680
GO:BP	0.0263715	7	46	3.60114	GO:0006032	chitin catabolic process	TRITD0UV1G009810 TRITD1AV1G160460 TRITD1BV1G145830 TRITD2AV1G211360 TRITD2AV1G211370 TRITD2BV1G175440 TRITD3AV1G173680
GO:BP	0.0263715	7	46	3.60114	GO:0046348	amino sugar catabolic process	TRITD0UV1G009810 TRITD1AV1G160460 TRITD1BV1G145830 TRITD2AV1G211360 TRITD2AV1G211370 TRITD2BV1G175440 TRITD3AV1G173680
GO:BP	0.0263715	7	46	3.60114	GO:1901071	glucosamine-containing compound metabolic process	TRITD0UV1G009810 TRITD1AV1G160460 TRITD1BV1G145830 TRITD2AV1G211360 TRITD2AV1G211370 TRITD2BV1G175440 TRITD3AV1G173680
GO:BP	0.0263715	7	46	3.60114	GO:1901072	glucosamine-containing compound catabolic process	TRITD0UV1G009810 TRITD1AV1G160460 TRITD1BV1G145830 TRITD2AV1G211360 TRITD2AV1G211370 TRITD2BV1G175440 TRITD3AV1G173680
GO:BP	0.0263715	19	222	2.02535	GO:0006720	isoprenoid metabolic process	TRITD0UV1G003140 TRITD1BV1G150190 TRITD1BV1G194010 TRITD1BV1G207880 TRITD2AV1G038310 TRITD2AV1G065100 TRITD2AV1G294880 TRITD2BV1G001900 TRITD2BV1G002040 TRITD2BV1G006670 TRITD2BV1G051840 TRITD2BV1G077950 TRITD2BV1G210160 TRITD2BV1G210240 TRITD2BV1G210250 TRITD2BV1G210320 TRITD3BV1G275530 TRITD6AV1G174910 TRITD7AV1G245810
GO:BP	0.0432268	5	27	4.38234	GO:0019674	NAD metabolic process	TRITD2AV1G074690 TRITD2BV1G083610 TRITD3AV1G272060 TRITD3BV1G266910 TRITD7AV1G158780
GO:BP	0.0438872	2	3	15.7764	GO:0042060	wound healing	TRITD2AV1G264560 TRITD2BV1G227170
GO:BP	0.0438872	2	3	15.7764	GO:0006427	histidyl-tRNA aminoacylation	TRITD1AV1G036990 TRITD1BV1G048890
GO:BP	0.0438872	2	3	15.7764	GO:1990110	callus formation	TRITD2AV1G264560 TRITD2BV1G227170
GO:BP	0.0460698	10	92	2.57224	GO:0009415	response to water	TRITD5AV1G197500 TRITD5BV1G190660 TRITD5BV1G211650 TRITD6AV1G207500 TRITD7AV1G199730 TRITD7BV1G146610 TRITD3AV1G235010 TRITD3BV1G224460 TRITD7AV1G051460 TRITD7BV1G025900
GO:BP	0.0461229	6	39	3.64072	GO:0009081	branched-chain amino acid metabolic process	TRITD1AV1G021870 TRITD1BV1G025330 TRITD4AV1G026820 TRITD4BV1G142950 TRITD5AV1G100200 TRITD5BV1G084240
GO:BP	0.0495786	4	18	5.25881	GO:0046620	regulation of organ growth	TRITD2BV1G156380 TRITD3AV1G234020 TRITD3BV1G222990 TRITD7AV1G013210
GO:BP	0.0497914	33	489	1.597	GO:0016053	organic acid biosynthetic process	TRITD4AV1G024100 TRITD4BV1G146370 TRITD1AV1G008870 TRITD1AV1G219920 TRITD1BV1G012090 TRITD1BV1G217830 TRITD2AV1G178310 TRITD2AV1G274050 TRITD2BV1G063310 TRITD2BV1G146670 TRITD2BV1G210250 TRITD2BV1G210320 TRITD4AV1G040170 TRITD4BV1G124650 TRITD4BV1G130740 TRITD4BV1G157030 TRITD4BV1G182260 TRITD5AV1G100200 TRITD5AV1G114980 TRITD5AV1G238040 TRITD5BV1G084240 TRITD5BV1G097460 TRITD6AV1G020430 TRITD6AV…
GO:MF	8.39771e-26	296	3589	1.95172	GO:0004672	protein kinase activity	TRITD7AV1G076230 TRITD7BV1G051620 TRITD0UV1G014700 TRITD0UV1G018980 TRITD0UV1G032140 TRITD0UV1G036470 TRITD0UV1G038000 TRITD0UV1G038170 TRITD0UV1G038820 TRITD0UV1G051680 TRITD0UV1G051770 TRITD0UV1G059270 TRITD0UV1G059920 TRITD0UV1G095750 TRITD0UV1G102070 TRITD0UV1G102520 TRITD0UV1G107200 TRITD0UV1G116390 TRITD1AV1G000530 TRITD1AV1G003850 TRITD1AV1G007560 TRITD1AV1G023830 TRITD1AV1G025510 TRITD1AV…
GO:MF	6.75013e-24	304	3843	1.87199	GO:0016773	phosphotransferase activity alcohol group as accepto	TRITD7AV1G076230 TRITD7BV1G051620 TRITD0UV1G014700 TRITD0UV1G018980 TRITD0UV1G032140 TRITD0UV1G036470 TRITD0UV1G038000 TRITD0UV1G038170 TRITD0UV1G038820 TRITD0UV1G051680 TRITD0UV1G051770 TRITD0UV1G059270 TRITD0UV1G059920 TRITD0UV1G095750 TRITD0UV1G102070 TRITD0UV1G102520 TRITD0UV1G107200 TRITD0UV1G116390 TRITD1AV1G000530 TRITD1AV1G003850 TRITD1AV1G007560 TRITD1AV1G023830 TRITD1AV1G025510 TRITD1AV…
GO:MF	7.91504e-23	306	3948	1.83419	GO:0016301	kinase activity	TRITD7AV1G076230 TRITD7BV1G051620 TRITD0UV1G014700 TRITD0UV1G018980 TRITD0UV1G032140 TRITD0UV1G036470 TRITD0UV1G038000 TRITD0UV1G038170 TRITD0UV1G038820 TRITD0UV1G051680 TRITD0UV1G051770 TRITD0UV1G059270 TRITD0UV1G059920 TRITD0UV1G095750 TRITD0UV1G102070 TRITD0UV1G102520 TRITD0UV1G107200 TRITD0UV1G116390 TRITD1AV1G000530 TRITD1AV1G003850 TRITD1AV1G007560 TRITD1AV1G023830 TRITD1AV1G025510 TRITD1AV…
GO:MF	7.13927e-20	316	4315	1.73303	GO:0016772	transferase activity transferring phosphorus-contain	TRITD7AV1G076230 TRITD7BV1G051620 TRITD0UV1G014700 TRITD0UV1G018980 TRITD0UV1G032140 TRITD0UV1G036470 TRITD0UV1G038000 TRITD0UV1G038170 TRITD0UV1G038820 TRITD0UV1G050720 TRITD0UV1G051680 TRITD0UV1G051770 TRITD0UV1G059270 TRITD0UV1G059920 TRITD0UV1G095750 TRITD0UV1G102070 TRITD0UV1G102520 TRITD0UV1G107200 TRITD0UV1G116390 TRITD1AV1G000530 TRITD1AV1G003850 TRITD1AV1G007560 TRITD1AV1G023830 TRITD1AV…
GO:MF	2.55347e-19	152	1566	2.29695	GO:0020037	heme binding	TRITD1AV1G134360 TRITD1BV1G128230 TRITD0UV1G093690 TRITD1AV1G027810 TRITD1AV1G028410 TRITD1AV1G115360 TRITD1AV1G179360 TRITD1AV1G183240 TRITD1AV1G200750 TRITD1AV1G201930 TRITD1AV1G211970 TRITD1AV1G227490 TRITD1BV1G036520 TRITD1BV1G036530 TRITD1BV1G036690 TRITD1BV1G055590 TRITD1BV1G170960 TRITD1BV1G191880 TRITD1BV1G199770 TRITD1BV1G211830 TRITD1BV1G211870 TRITD1BV1G211880 TRITD2AV1G002080 TRITD2AV…
GO:MF	3.98771e-19	124	1158	2.53404	GO:0004497	monooxygenase activity	TRITD0UV1G066460 TRITD0UV1G066810 TRITD0UV1G093690 TRITD0UV1G100530 TRITD0UV1G135280 TRITD1AV1G115360 TRITD1AV1G152570 TRITD1AV1G154500 TRITD1AV1G179360 TRITD1AV1G183240 TRITD1AV1G200750 TRITD1AV1G201930 TRITD1AV1G211970 TRITD1AV1G227490 TRITD1BV1G055590 TRITD1BV1G170960 TRITD1BV1G191880 TRITD1BV1G199770 TRITD1BV1G211830 TRITD1BV1G211870 TRITD1BV1G211880 TRITD2AV1G002080 TRITD2AV1G002090 TRITD2AV…
GO:MF	7.24125e-19	152	1589	2.2637	GO:0046906	tetrapyrrole binding	TRITD1AV1G134360 TRITD1BV1G128230 TRITD0UV1G093690 TRITD1AV1G027810 TRITD1AV1G028410 TRITD1AV1G115360 TRITD1AV1G179360 TRITD1AV1G183240 TRITD1AV1G200750 TRITD1AV1G201930 TRITD1AV1G211970 TRITD1AV1G227490 TRITD1BV1G036520 TRITD1BV1G036530 TRITD1BV1G036690 TRITD1BV1G055590 TRITD1BV1G170960 TRITD1BV1G191880 TRITD1BV1G199770 TRITD1BV1G211830 TRITD1BV1G211870 TRITD1BV1G211880 TRITD2AV1G002080 TRITD2AV…
GO:MF	2.20539e-18	287	3906	1.7388	GO:0016491	oxidoreductase activity	TRITD1AV1G021870 TRITD1BV1G025330 TRITD2BV1G193400 TRITD4AV1G066840 TRITD6BV1G061930 TRITD0UV1G020380 TRITD0UV1G032670 TRITD0UV1G066460 TRITD0UV1G066810 TRITD0UV1G068560 TRITD0UV1G093690 TRITD0UV1G100530 TRITD0UV1G135280 TRITD1AV1G010080 TRITD1AV1G027810 TRITD1AV1G028410 TRITD1AV1G115360 TRITD1AV1G152570 TRITD1AV1G154500 TRITD1AV1G179360 TRITD1AV1G183240 TRITD1AV1G200750 TRITD1AV1G201930 TRITD1AV…
GO:MF	1.31842e-17	122	1185	2.43636	GO:0005506	iron ion binding	TRITD6BV1G061930 TRITD0UV1G093690 TRITD1AV1G115360 TRITD1AV1G179360 TRITD1AV1G183240 TRITD1AV1G200750 TRITD1AV1G201930 TRITD1AV1G211970 TRITD1AV1G227490 TRITD1BV1G055590 TRITD1BV1G170960 TRITD1BV1G191880 TRITD1BV1G199770 TRITD1BV1G211830 TRITD1BV1G211870 TRITD1BV1G211880 TRITD1BV1G216410 TRITD2AV1G002080 TRITD2AV1G002090 TRITD2AV1G005090 TRITD2AV1G005100 TRITD2AV1G005430 TRITD2AV1G005900 TRITD2AV…
GO:MF	5.79527e-16	119	1200	2.34674	GO:0016705	oxidoreductase activity acting on paired donors with	TRITD0UV1G066460 TRITD0UV1G066810 TRITD0UV1G093690 TRITD0UV1G100530 TRITD0UV1G135280 TRITD1AV1G115360 TRITD1AV1G179360 TRITD1AV1G183240 TRITD1AV1G200750 TRITD1AV1G201930 TRITD1AV1G211970 TRITD1AV1G227490 TRITD1BV1G055590 TRITD1BV1G170960 TRITD1BV1G191880 TRITD1BV1G199770 TRITD1BV1G211830 TRITD1BV1G211870 TRITD1BV1G211880 TRITD2AV1G002080 TRITD2AV1G002090 TRITD2AV1G005090 TRITD2AV1G005100 TRITD2AV…
GO:MF	1.64737e-14	57	389	3.46757	GO:0004674	protein serine/threonine kinase activity	TRITD7AV1G076230 TRITD7BV1G051620 TRITD0UV1G038170 TRITD0UV1G095750 TRITD0UV1G102070 TRITD1AV1G003850 TRITD1AV1G023830 TRITD1BV1G150560 TRITD1BV1G182500 TRITD1BV1G195100 TRITD2AV1G009240 TRITD2AV1G081370 TRITD2AV1G188540 TRITD2AV1G266570 TRITD2AV1G278930 TRITD2BV1G012650 TRITD2BV1G046700 TRITD2BV1G153870 TRITD2BV1G173680 TRITD2BV1G247020 TRITD3AV1G009010 TRITD3AV1G164850 TRITD3AV1G202160 TRITD3BV…
GO:MF	1.66433e-13	38	197	4.56476	GO:0004867	serine-type endopeptidase inhibitor activity	TRITD0UV1G001270 TRITD1AV1G004680 TRITD1AV1G004760 TRITD1AV1G167570 TRITD1AV1G167580 TRITD1AV1G167590 TRITD1AV1G167600 TRITD1BV1G006200 TRITD1BV1G006270 TRITD1BV1G153310 TRITD1BV1G153320 TRITD1BV1G153330 TRITD1BV1G153340 TRITD2AV1G047520 TRITD2AV1G047530 TRITD2AV1G047540 TRITD2AV1G220470 TRITD2BV1G060890 TRITD2BV1G060910 TRITD3AV1G011190 TRITD3AV1G011310 TRITD3AV1G027590 TRITD3BV1G009260 TRITD3BV…
GO:MF	1.78125e-13	33	150	5.20622	GO:0004364	glutathione transferase activity	TRITD1AV1G004040 TRITD1AV1G122210 TRITD1AV1G122240 TRITD1AV1G122280 TRITD1AV1G122290 TRITD1BV1G115070 TRITD1BV1G115170 TRITD1BV1G115190 TRITD2AV1G283210 TRITD2AV1G291440 TRITD2AV1G291520 TRITD2BV1G250370 TRITD2BV1G250380 TRITD2BV1G261220 TRITD2BV1G261240 TRITD2BV1G261260 TRITD3AV1G174080 TRITD3AV1G248840 TRITD3AV1G266880 TRITD3AV1G267780 TRITD3BV1G154770 TRITD3BV1G240270 TRITD3BV1G260970 TRITD3BV…
GO:MF	2.04559e-12	80	751	2.52087	GO:0030246	carbohydrate binding	TRITD0UV1G018980 TRITD0UV1G059920 TRITD1AV1G007560 TRITD1AV1G057370 TRITD1AV1G217840 TRITD1BV1G009660 TRITD1BV1G016280 TRITD1BV1G065190 TRITD1BV1G203530 TRITD2AV1G010630 TRITD2AV1G064210 TRITD2AV1G083230 TRITD2AV1G198230 TRITD2AV1G258130 TRITD2AV1G273950 TRITD2BV1G017170 TRITD2BV1G063950 TRITD2BV1G078580 TRITD2BV1G161910 TRITD2BV1G188140 TRITD2BV1G220490 TRITD2BV1G237280 TRITD2BV1G237290 TRITD2BV…
GO:MF	2.04559e-12	41	246	3.94411	GO:0140359	ABC-type transporter activity	TRITD0UV1G010520 TRITD1AV1G199060 TRITD1AV1G199100 TRITD1BV1G188810 TRITD1BV1G188820 TRITD2AV1G002380 TRITD2AV1G256550 TRITD2AV1G256570 TRITD2AV1G265740 TRITD2BV1G014080 TRITD2BV1G219240 TRITD2BV1G260090 TRITD3AV1G045660 TRITD3AV1G142640 TRITD3AV1G172090 TRITD3AV1G172350 TRITD3AV1G221440 TRITD3AV1G225440 TRITD3BV1G053690 TRITD3BV1G128440 TRITD3BV1G152200 TRITD3BV1G152280 TRITD3BV1G208430 TRITD4BV…
GO:MF	3.43208e-12	294	4526	1.53721	GO:0043169	cation binding	TRITD6BV1G061930 TRITD0UV1G020380 TRITD0UV1G032140 TRITD0UV1G036420 TRITD0UV1G041790 TRITD0UV1G047180 TRITD0UV1G059920 TRITD0UV1G068560 TRITD0UV1G077470 TRITD0UV1G093690 TRITD0UV1G134940 TRITD0UV1G144970 TRITD1AV1G000480 TRITD1AV1G007560 TRITD1AV1G010080 TRITD1AV1G115360 TRITD1AV1G134320 TRITD1AV1G170230 TRITD1AV1G179360 TRITD1AV1G183240 TRITD1AV1G200750 TRITD1AV1G201930 TRITD1AV1G211830 TRITD1AV…
GO:MF	1.26586e-11	285	4405	1.53108	GO:0046872	metal ion binding	TRITD6BV1G061930 TRITD0UV1G020380 TRITD0UV1G032140 TRITD0UV1G036420 TRITD0UV1G041790 TRITD0UV1G047180 TRITD0UV1G059920 TRITD0UV1G068560 TRITD0UV1G077470 TRITD0UV1G093690 TRITD0UV1G134940 TRITD0UV1G144970 TRITD1AV1G000480 TRITD1AV1G007560 TRITD1AV1G010080 TRITD1AV1G115360 TRITD1AV1G134320 TRITD1AV1G170230 TRITD1AV1G179360 TRITD1AV1G183240 TRITD1AV1G200750 TRITD1AV1G201930 TRITD1AV1G211830 TRITD1AV…
GO:MF	1.1357e-10	193	2747	1.66264	GO:0046914	transition metal ion binding	TRITD6BV1G061930 TRITD0UV1G020380 TRITD0UV1G036420 TRITD0UV1G041790 TRITD0UV1G093690 TRITD0UV1G134940 TRITD0UV1G144970 TRITD1AV1G010080 TRITD1AV1G115360 TRITD1AV1G134320 TRITD1AV1G179360 TRITD1AV1G183240 TRITD1AV1G200750 TRITD1AV1G201930 TRITD1AV1G211970 TRITD1AV1G227490 TRITD1BV1G013990 TRITD1BV1G018750 TRITD1BV1G055590 TRITD1BV1G090930 TRITD1BV1G170960 TRITD1BV1G191880 TRITD1BV1G199770 TRITD1BV…
GO:MF	6.30304e-10	38	259	3.47203	GO:0004866	endopeptidase inhibitor activity	TRITD0UV1G001270 TRITD1AV1G004680 TRITD1AV1G004760 TRITD1AV1G167570 TRITD1AV1G167580 TRITD1AV1G167590 TRITD1AV1G167600 TRITD1BV1G006200 TRITD1BV1G006270 TRITD1BV1G153310 TRITD1BV1G153320 TRITD1BV1G153330 TRITD1BV1G153340 TRITD2AV1G047520 TRITD2AV1G047530 TRITD2AV1G047540 TRITD2AV1G220470 TRITD2BV1G060890 TRITD2BV1G060910 TRITD3AV1G011190 TRITD3AV1G011310 TRITD3AV1G027590 TRITD3BV1G009260 TRITD3BV…
GO:MF	6.30304e-10	38	259	3.47203	GO:0030414	peptidase inhibitor activity	TRITD0UV1G001270 TRITD1AV1G004680 TRITD1AV1G004760 TRITD1AV1G167570 TRITD1AV1G167580 TRITD1AV1G167590 TRITD1AV1G167600 TRITD1BV1G006200 TRITD1BV1G006270 TRITD1BV1G153310 TRITD1BV1G153320 TRITD1BV1G153330 TRITD1BV1G153340 TRITD2AV1G047520 TRITD2AV1G047530 TRITD2AV1G047540 TRITD2AV1G220470 TRITD2BV1G060890 TRITD2BV1G060910 TRITD3AV1G011190 TRITD3AV1G011310 TRITD3AV1G027590 TRITD3BV1G009260 TRITD3BV…
GO:MF	6.30304e-10	38	259	3.47203	GO:0061135	endopeptidase regulator activity	TRITD0UV1G001270 TRITD1AV1G004680 TRITD1AV1G004760 TRITD1AV1G167570 TRITD1AV1G167580 TRITD1AV1G167590 TRITD1AV1G167600 TRITD1BV1G006200 TRITD1BV1G006270 TRITD1BV1G153310 TRITD1BV1G153320 TRITD1BV1G153330 TRITD1BV1G153340 TRITD2AV1G047520 TRITD2AV1G047530 TRITD2AV1G047540 TRITD2AV1G220470 TRITD2BV1G060890 TRITD2BV1G060910 TRITD3AV1G011190 TRITD3AV1G011310 TRITD3AV1G027590 TRITD3BV1G009260 TRITD3BV…
GO:MF	7.59346e-10	38	261	3.44543	GO:0061134	peptidase regulator activity	TRITD0UV1G001270 TRITD1AV1G004680 TRITD1AV1G004760 TRITD1AV1G167570 TRITD1AV1G167580 TRITD1AV1G167590 TRITD1AV1G167600 TRITD1BV1G006200 TRITD1BV1G006270 TRITD1BV1G153310 TRITD1BV1G153320 TRITD1BV1G153330 TRITD1BV1G153340 TRITD2AV1G047520 TRITD2AV1G047530 TRITD2AV1G047540 TRITD2AV1G220470 TRITD2BV1G060890 TRITD2BV1G060910 TRITD3AV1G011190 TRITD3AV1G011310 TRITD3AV1G027590 TRITD3BV1G009260 TRITD3BV…
GO:MF	6.30565e-09	44	358	2.9085	GO:0042626	ATPase-coupled transmembrane transporter activity	TRITD0UV1G010520 TRITD1AV1G199060 TRITD1AV1G199100 TRITD1BV1G185210 TRITD1BV1G188810 TRITD1BV1G188820 TRITD2AV1G002380 TRITD2AV1G256550 TRITD2AV1G256570 TRITD2AV1G265740 TRITD2AV1G268910 TRITD2BV1G014080 TRITD2BV1G219240 TRITD2BV1G260090 TRITD3AV1G045660 TRITD3AV1G142640 TRITD3AV1G172090 TRITD3AV1G172350 TRITD3AV1G221440 TRITD3AV1G225440 TRITD3BV1G053690 TRITD3BV1G128440 TRITD3BV1G152200 TRITD3BV…
GO:MF	1.36582e-08	63	640	2.32949	GO:0043565	sequence-specific DNA binding	TRITD3AV1G235010 TRITD3BV1G224460 TRITD1AV1G023780 TRITD1AV1G026820 TRITD1AV1G181740 TRITD1AV1G201450 TRITD1AV1G204020 TRITD1AV1G209580 TRITD1AV1G212880 TRITD1BV1G014350 TRITD1BV1G030070 TRITD1BV1G030900 TRITD1BV1G034590 TRITD1BV1G090930 TRITD1BV1G137860 TRITD1BV1G168480 TRITD1BV1G192600 TRITD1BV1G214620 TRITD1BV1G220590 TRITD2AV1G005330 TRITD2AV1G156500 TRITD2AV1G266690 TRITD2AV1G267740 TRITD2BV…
GO:MF	7.58367e-08	42	361	2.75323	GO:0030247	polysaccharide binding	TRITD0UV1G018980 TRITD0UV1G059920 TRITD1AV1G007560 TRITD1AV1G217840 TRITD1BV1G009660 TRITD1BV1G203530 TRITD2AV1G010630 TRITD2AV1G273950 TRITD2BV1G063950 TRITD2BV1G188140 TRITD2BV1G237280 TRITD2BV1G237290 TRITD2BV1G237970 TRITD3AV1G002140 TRITD3AV1G006240 TRITD3AV1G007730 TRITD3AV1G007780 TRITD3AV1G007810 TRITD3AV1G007950 TRITD3AV1G011970 TRITD3AV1G012050 TRITD3AV1G012230 TRITD3AV1G012320 TRITD3BV…
GO:MF	7.95394e-08	37	295	2.96811	GO:0016765	transferase activity transferring alkyl or aryl (oth	TRITD1AV1G004040 TRITD1AV1G122210 TRITD1AV1G122240 TRITD1AV1G122280 TRITD1AV1G122290 TRITD1BV1G115070 TRITD1BV1G115170 TRITD1BV1G115190 TRITD2AV1G283210 TRITD2AV1G291440 TRITD2AV1G291520 TRITD2BV1G063310 TRITD2BV1G250370 TRITD2BV1G250380 TRITD2BV1G261220 TRITD2BV1G261240 TRITD2BV1G261260 TRITD3AV1G174080 TRITD3AV1G248840 TRITD3AV1G266880 TRITD3AV1G267780 TRITD3BV1G154770 TRITD3BV1G240270 TRITD3BV…
GO:MF	8.45344e-08	17	71	5.66618	GO:0016682	oxidoreductase activity acting on diphenols and rela	TRITD1AV1G010080 TRITD1BV1G013990 TRITD2AV1G252640 TRITD2AV1G252650 TRITD2AV1G252980 TRITD2AV1G261390 TRITD2BV1G214460 TRITD3AV1G223540 TRITD3AV1G253470 TRITD3AV1G253490 TRITD3BV1G246800 TRITD3BV1G246810 TRITD6BV1G012300 TRITD6BV1G214290 TRITD7AV1G055790 TRITD7AV1G055810 TRITD7BV1G032040
GO:MF	3.03334e-07	17	77	5.22466	GO:0016679	oxidoreductase activity acting on diphenols and rela	TRITD1AV1G010080 TRITD1BV1G013990 TRITD2AV1G252640 TRITD2AV1G252650 TRITD2AV1G252980 TRITD2AV1G261390 TRITD2BV1G214460 TRITD3AV1G223540 TRITD3AV1G253470 TRITD3AV1G253490 TRITD3BV1G246800 TRITD3BV1G246810 TRITD6BV1G012300 TRITD6BV1G214290 TRITD7AV1G055790 TRITD7AV1G055810 TRITD7BV1G032040
GO:MF	7.88332e-07	34	282	2.85318	GO:0016835	carbon-oxygen lyase activity	TRITD0UV1G144970 TRITD1AV1G225320 TRITD1BV1G194010 TRITD1BV1G223090 TRITD2AV1G005770 TRITD2AV1G006680 TRITD2AV1G038310 TRITD2AV1G178310 TRITD2BV1G001900 TRITD2BV1G002040 TRITD2BV1G006670 TRITD2BV1G051840 TRITD2BV1G146670 TRITD2BV1G210160 TRITD2BV1G210240 TRITD2BV1G210330 TRITD4AV1G020400 TRITD4AV1G234200 TRITD4BV1G124650 TRITD5AV1G219720 TRITD5AV1G219730 TRITD5BV1G217490 TRITD5BV1G217500 TRITD6AV…
GO:MF	1.83225e-06	21	129	3.85239	GO:0016836	hydro-lyase activity	TRITD0UV1G144970 TRITD1AV1G225320 TRITD1BV1G223090 TRITD2AV1G178310 TRITD2BV1G146670 TRITD4AV1G234200 TRITD4BV1G124650 TRITD5AV1G219720 TRITD5AV1G219730 TRITD5BV1G217490 TRITD5BV1G217500 TRITD6AV1G020430 TRITD6BV1G030870 TRITD7AV1G026250 TRITD7AV1G026260 TRITD7AV1G242290 TRITD7AV1G242340 TRITD7AV1G272120 TRITD7AV1G272170 TRITD7BV1G163280 TRITD7BV1G191070
GO:MF	9.30667e-06	66	820	1.90472	GO:0016747	acyltransferase activity transferring groups other t	TRITD0UV1G029180 TRITD0UV1G032690 TRITD1AV1G008870 TRITD1AV1G028240 TRITD1AV1G031110 TRITD1AV1G033930 TRITD1AV1G219920 TRITD1BV1G012090 TRITD1BV1G015490 TRITD1BV1G036920 TRITD1BV1G042770 TRITD1BV1G042780 TRITD1BV1G042800 TRITD1BV1G208040 TRITD1BV1G217830 TRITD2AV1G217710 TRITD2AV1G217750 TRITD2AV1G267930 TRITD2AV1G278960 TRITD2BV1G181020 TRITD2BV1G260040 TRITD2BV1G263030 TRITD2BV1G263100 TRITD3AV…
GO:MF	1.5995e-05	55	649	2.00548	GO:0016829	lyase activity	TRITD0UV1G039710 TRITD0UV1G133050 TRITD0UV1G144970 TRITD1AV1G192940 TRITD1AV1G225320 TRITD1BV1G194010 TRITD1BV1G223090 TRITD2AV1G005770 TRITD2AV1G006680 TRITD2AV1G038310 TRITD2AV1G178310 TRITD2BV1G001900 TRITD2BV1G002040 TRITD2BV1G006670 TRITD2BV1G051840 TRITD2BV1G146670 TRITD2BV1G210160 TRITD2BV1G210240 TRITD2BV1G210330 TRITD2BV1G240710 TRITD3BV1G275530 TRITD4AV1G020400 TRITD4AV1G028990 TRITD4AV…
GO:MF	1.82787e-05	22	161	3.23368	GO:0004812	aminoacyl-tRNA ligase activity	TRITD1AV1G036990 TRITD1AV1G089280 TRITD1AV1G113360 TRITD1AV1G151270 TRITD1BV1G048890 TRITD1BV1G091430 TRITD1BV1G120360 TRITD1BV1G140430 TRITD3AV1G048060 TRITD3BV1G147080 TRITD3BV1G230580 TRITD4AV1G196410 TRITD4AV1G256140 TRITD4BV1G009460 TRITD4BV1G009640 TRITD4BV1G017270 TRITD5AV1G184660 TRITD5BV1G174130 TRITD7AV1G006820 TRITD7AV1G068900 TRITD7BV1G044490 TRITD7BV1G165090
GO:MF	1.82787e-05	22	161	3.23368	GO:0016875	ligase activity forming carbon-oxygen bonds	TRITD1AV1G036990 TRITD1AV1G089280 TRITD1AV1G113360 TRITD1AV1G151270 TRITD1BV1G048890 TRITD1BV1G091430 TRITD1BV1G120360 TRITD1BV1G140430 TRITD3AV1G048060 TRITD3BV1G147080 TRITD3BV1G230580 TRITD4AV1G196410 TRITD4AV1G256140 TRITD4BV1G009460 TRITD4BV1G009640 TRITD4BV1G017270 TRITD5AV1G184660 TRITD5BV1G174130 TRITD7AV1G006820 TRITD7AV1G068900 TRITD7BV1G044490 TRITD7BV1G165090
GO:MF	1.86151e-05	111	1653	1.5891	GO:0003700	DNA-binding transcription factor activity	TRITD1AV1G023780 TRITD1AV1G026820 TRITD1AV1G140190 TRITD1AV1G181740 TRITD1AV1G201450 TRITD1AV1G204020 TRITD1AV1G209580 TRITD1AV1G218480 TRITD1BV1G014350 TRITD1BV1G030070 TRITD1BV1G030900 TRITD1BV1G034590 TRITD1BV1G137860 TRITD1BV1G155770 TRITD1BV1G168480 TRITD1BV1G192600 TRITD1BV1G214620 TRITD1BV1G220590 TRITD2AV1G005330 TRITD2AV1G156500 TRITD2AV1G175240 TRITD2AV1G244990 TRITD2AV1G245090 TRITD2AV…
GO:MF	1.86151e-05	69	892	1.83056	GO:0022804	active transmembrane transporter activity	TRITD0UV1G010520 TRITD1AV1G161680 TRITD1AV1G199060 TRITD1AV1G199100 TRITD1BV1G147860 TRITD1BV1G185210 TRITD1BV1G188810 TRITD1BV1G188820 TRITD2AV1G002380 TRITD2AV1G073860 TRITD2AV1G164720 TRITD2AV1G164760 TRITD2AV1G256550 TRITD2AV1G256570 TRITD2AV1G265740 TRITD2AV1G268910 TRITD2BV1G014080 TRITD2BV1G083240 TRITD2BV1G219240 TRITD2BV1G260090 TRITD3AV1G045660 TRITD3AV1G142640 TRITD3AV1G153940 TRITD3AV…
GO:MF	2.54693e-05	11	45	5.78469	GO:0052716	hydroquinone:oxygen oxidoreductase activity	TRITD1AV1G010080 TRITD1BV1G013990 TRITD3AV1G223540 TRITD3AV1G253470 TRITD3AV1G253490 TRITD3BV1G246800 TRITD3BV1G246810 TRITD6BV1G214290 TRITD7AV1G055790 TRITD7AV1G055810 TRITD7BV1G032040
GO:MF	4.44688e-05	68	899	1.78998	GO:0016746	acyltransferase activity	TRITD0UV1G029180 TRITD0UV1G032690 TRITD1AV1G008870 TRITD1AV1G028240 TRITD1AV1G031110 TRITD1AV1G033930 TRITD1AV1G219920 TRITD1BV1G012090 TRITD1BV1G015490 TRITD1BV1G036920 TRITD1BV1G042770 TRITD1BV1G042780 TRITD1BV1G042800 TRITD1BV1G208040 TRITD1BV1G217830 TRITD2AV1G217710 TRITD2AV1G217750 TRITD2AV1G267930 TRITD2AV1G278960 TRITD2BV1G181020 TRITD2BV1G260040 TRITD2BV1G263030 TRITD2BV1G263100 TRITD3AV…
GO:MF	5.02758e-05	6	12	11.8323	GO:0008519	ammonium transmembrane transporter activity	TRITD1AV1G180340 TRITD1BV1G167220 TRITD3AV1G214510 TRITD3BV1G198890 TRITD4AV1G219620 TRITD5BV1G240850
GO:MF	5.93095e-05	24	201	2.82563	GO:0061630	ubiquitin protein ligase activity	TRITD1AV1G218110 TRITD2AV1G256300 TRITD2BV1G149040 TRITD3AV1G219030 TRITD3AV1G238410 TRITD3BV1G211710 TRITD3BV1G228250 TRITD4AV1G030570 TRITD4AV1G066460 TRITD4BV1G109470 TRITD4BV1G116920 TRITD5AV1G021950 TRITD5BV1G022310 TRITD6AV1G078200 TRITD6AV1G192070 TRITD6AV1G217880 TRITD6AV1G218020 TRITD6BV1G085510 TRITD6BV1G183080 TRITD6BV1G216440 TRITD6BV1G216660 TRITD6BV1G216790 TRITD7AV1G160300 TRITD7AV…
GO:MF	7.28375e-05	20	151	3.13439	GO:0030145	manganese ion binding	TRITD0UV1G036420 TRITD0UV1G134940 TRITD1BV1G018750 TRITD2AV1G259300 TRITD2BV1G222020 TRITD3AV1G002190 TRITD3AV1G002200 TRITD4AV1G142890 TRITD4AV1G142910 TRITD4AV1G196600 TRITD4BV1G009400 TRITD5AV1G224100 TRITD5AV1G254320 TRITD5BV1G019770 TRITD5BV1G223450 TRITD6AV1G006480 TRITD6AV1G218040 TRITD6BV1G216820 TRITD7AV1G250930 TRITD7AV1G250960
GO:MF	7.29634e-05	24	204	2.78408	GO:0061659	ubiquitin-like protein ligase activity	TRITD1AV1G218110 TRITD2AV1G256300 TRITD2BV1G149040 TRITD3AV1G219030 TRITD3AV1G238410 TRITD3BV1G211710 TRITD3BV1G228250 TRITD4AV1G030570 TRITD4AV1G066460 TRITD4BV1G109470 TRITD4BV1G116920 TRITD5AV1G021950 TRITD5BV1G022310 TRITD6AV1G078200 TRITD6AV1G192070 TRITD6AV1G217880 TRITD6AV1G218020 TRITD6BV1G085510 TRITD6BV1G183080 TRITD6BV1G216440 TRITD6BV1G216660 TRITD6BV1G216790 TRITD7AV1G160300 TRITD7AV…
GO:MF	7.43835e-05	114	1769	1.52503	GO:0140110	transcription regulator activity	TRITD1AV1G023780 TRITD1AV1G026820 TRITD1AV1G140190 TRITD1AV1G181740 TRITD1AV1G201450 TRITD1AV1G204020 TRITD1AV1G209580 TRITD1AV1G218480 TRITD1BV1G014350 TRITD1BV1G030070 TRITD1BV1G030900 TRITD1BV1G034590 TRITD1BV1G137860 TRITD1BV1G155770 TRITD1BV1G168480 TRITD1BV1G192600 TRITD1BV1G214620 TRITD1BV1G220590 TRITD2AV1G005330 TRITD2AV1G156500 TRITD2AV1G175240 TRITD2AV1G244990 TRITD2AV1G245090 TRITD2AV…
GO:MF	8.15037e-05	7	19	8.71856	GO:0004834	tryptophan synthase activity	TRITD1AV1G225320 TRITD1BV1G223090 TRITD5AV1G219720 TRITD5AV1G219730 TRITD5BV1G217490 TRITD5BV1G217500 TRITD7BV1G163280
GO:MF	0.000114425	9	35	6.0852	GO:0004089	carbonate dehydratase activity	TRITD0UV1G144970 TRITD4AV1G234200 TRITD7AV1G026250 TRITD7AV1G026260 TRITD7AV1G242290 TRITD7AV1G242340 TRITD7AV1G272120 TRITD7AV1G272170 TRITD7BV1G191070
GO:MF	0.000175015	41	477	2.03407	GO:0004601	peroxidase activity	TRITD1AV1G027810 TRITD1AV1G028410 TRITD1BV1G036520 TRITD1BV1G036530 TRITD1BV1G036690 TRITD2AV1G292560 TRITD2AV1G292690 TRITD2AV1G292700 TRITD2BV1G245780 TRITD2BV1G262440 TRITD2BV1G262460 TRITD3AV1G195370 TRITD3AV1G195390 TRITD3AV1G237640 TRITD3AV1G238630 TRITD3AV1G277510 TRITD3BV1G177050 TRITD3BV1G177280 TRITD3BV1G227230 TRITD3BV1G227290 TRITD3BV1G227300 TRITD3BV1G227310 TRITD3BV1G227350 TRITD4AV…
GO:MF	0.000188753	41	479	2.02558	GO:0016684	oxidoreductase activity acting on peroxide as accept	TRITD1AV1G027810 TRITD1AV1G028410 TRITD1BV1G036520 TRITD1BV1G036530 TRITD1BV1G036690 TRITD2AV1G292560 TRITD2AV1G292690 TRITD2AV1G292700 TRITD2BV1G245780 TRITD2BV1G262440 TRITD2BV1G262460 TRITD3AV1G195370 TRITD3AV1G195390 TRITD3AV1G237640 TRITD3AV1G238630 TRITD3AV1G277510 TRITD3BV1G177050 TRITD3BV1G177280 TRITD3BV1G227230 TRITD3BV1G227290 TRITD3BV1G227300 TRITD3BV1G227310 TRITD3BV1G227350 TRITD4AV…
GO:MF	0.000199765	39	448	2.06009	GO:0004842	ubiquitin-protein transferase activity	TRITD2AV1G163110 TRITD6AV1G078200 TRITD6AV1G095770 TRITD6BV1G085510 TRITD7AV1G160300 TRITD0UV1G047180 TRITD1AV1G218110 TRITD2AV1G256300 TRITD2BV1G149040 TRITD2BV1G217230 TRITD3AV1G212540 TRITD3AV1G219030 TRITD3AV1G238410 TRITD3BV1G195170 TRITD3BV1G211710 TRITD3BV1G228250 TRITD3BV1G276740 TRITD4AV1G030570 TRITD4AV1G066460 TRITD4BV1G109470 TRITD4BV1G116920 TRITD5AV1G021950 TRITD5AV1G143100 TRITD5AV…
GO:MF	0.000260493	18	140	3.0426	GO:0005507	copper ion binding	TRITD0UV1G020380 TRITD1AV1G010080 TRITD1BV1G013990 TRITD3AV1G223540 TRITD3AV1G253470 TRITD3AV1G253490 TRITD3BV1G246800 TRITD3BV1G246810 TRITD5AV1G168080 TRITD5BV1G117100 TRITD6AV1G012670 TRITD6BV1G017380 TRITD6BV1G177310 TRITD6BV1G214290 TRITD7AV1G055790 TRITD7AV1G055810 TRITD7AV1G252760 TRITD7BV1G032040
GO:MF	0.000267778	46	572	1.9031	GO:0015399	primary active transmembrane transporter activity	TRITD0UV1G010520 TRITD1AV1G161680 TRITD1AV1G199060 TRITD1AV1G199100 TRITD1BV1G147860 TRITD1BV1G185210 TRITD1BV1G188810 TRITD1BV1G188820 TRITD2AV1G002380 TRITD2AV1G256550 TRITD2AV1G256570 TRITD2AV1G265740 TRITD2AV1G268910 TRITD2BV1G014080 TRITD2BV1G219240 TRITD2BV1G260090 TRITD3AV1G045660 TRITD3AV1G142640 TRITD3AV1G172090 TRITD3AV1G172350 TRITD3AV1G221440 TRITD3AV1G225440 TRITD3BV1G053690 TRITD3BV…
GO:MF	0.000267778	23	209	2.60424	GO:0030170	pyridoxal phosphate binding	TRITD4AV1G015940 TRITD0UV1G133050 TRITD1AV1G024630 TRITD1AV1G192940 TRITD1BV1G032170 TRITD1BV1G165190 TRITD2BV1G196680 TRITD2BV1G240710 TRITD3AV1G032750 TRITD3BV1G040100 TRITD4AV1G028990 TRITD4AV1G190450 TRITD4BV1G016030 TRITD4BV1G157730 TRITD5AV1G198990 TRITD7AV1G014570 TRITD7AV1G014740 TRITD7AV1G201530 TRITD7AV1G208560 TRITD7AV1G208580 TRITD7BV1G143870 TRITD7BV1G161840 TRITD7BV1G163280
GO:MF	0.000267778	23	209	2.60424	GO:0070279	vitamin B6 binding	TRITD4AV1G015940 TRITD0UV1G133050 TRITD1AV1G024630 TRITD1AV1G192940 TRITD1BV1G032170 TRITD1BV1G165190 TRITD2BV1G196680 TRITD2BV1G240710 TRITD3AV1G032750 TRITD3BV1G040100 TRITD4AV1G028990 TRITD4AV1G190450 TRITD4BV1G016030 TRITD4BV1G157730 TRITD5AV1G198990 TRITD7AV1G014570 TRITD7AV1G014740 TRITD7AV1G201530 TRITD7AV1G208560 TRITD7AV1G208580 TRITD7BV1G143870 TRITD7BV1G161840 TRITD7BV1G163280
GO:MF	0.000273779	42	506	1.96426	GO:0004857	enzyme inhibitor activity	TRITD0UV1G001270 TRITD1AV1G004680 TRITD1AV1G004760 TRITD1AV1G167570 TRITD1AV1G167580 TRITD1AV1G167590 TRITD1AV1G167600 TRITD1BV1G006200 TRITD1BV1G006270 TRITD1BV1G137850 TRITD1BV1G152660 TRITD1BV1G153310 TRITD1BV1G153320 TRITD1BV1G153330 TRITD1BV1G153340 TRITD2AV1G047520 TRITD2AV1G047530 TRITD2AV1G047540 TRITD2AV1G220470 TRITD2BV1G060890 TRITD2BV1G060910 TRITD3AV1G011190 TRITD3AV1G011310 TRITD3AV…
GO:MF	0.000303881	39	459	2.01072	GO:0019787	ubiquitin-like protein transferase activity	TRITD2AV1G163110 TRITD6AV1G078200 TRITD6AV1G095770 TRITD6BV1G085510 TRITD7AV1G160300 TRITD0UV1G047180 TRITD1AV1G218110 TRITD2AV1G256300 TRITD2BV1G149040 TRITD2BV1G217230 TRITD3AV1G212540 TRITD3AV1G219030 TRITD3AV1G238410 TRITD3BV1G195170 TRITD3BV1G211710 TRITD3BV1G228250 TRITD3BV1G276740 TRITD4AV1G030570 TRITD4AV1G066460 TRITD4BV1G109470 TRITD4BV1G116920 TRITD5AV1G021950 TRITD5AV1G143100 TRITD5AV…
GO:MF	0.000378398	4	6	15.7764	GO:0004425	indole-3-glycerol-phosphate synthase activity	TRITD5AV1G125990 TRITD5BV1G104060 TRITD7AV1G265410 TRITD7BV1G217160
GO:MF	0.000399001	88	1349	1.54373	GO:0016757	glycosyltransferase activity	TRITD0UV1G013980 TRITD1AV1G183920 TRITD1AV1G215200 TRITD1AV1G217110 TRITD1AV1G223460 TRITD1BV1G007900 TRITD1BV1G124260 TRITD1BV1G171900 TRITD1BV1G191110 TRITD1BV1G204720 TRITD1BV1G208350 TRITD1BV1G218390 TRITD2AV1G006950 TRITD2AV1G017180 TRITD2AV1G183990 TRITD2AV1G251240 TRITD2BV1G006020 TRITD2BV1G008670 TRITD2BV1G030910 TRITD2BV1G133790 TRITD2BV1G151060 TRITD2BV1G213090 TRITD3AV1G001180 TRITD3AV…
GO:MF	0.00045503	54	727	1.75776	GO:0005509	calcium ion binding	TRITD0UV1G032140 TRITD0UV1G059920 TRITD0UV1G077470 TRITD1AV1G007560 TRITD1AV1G211830 TRITD1AV1G227430 TRITD1BV1G009660 TRITD1BV1G211620 TRITD2AV1G010630 TRITD2AV1G273950 TRITD2AV1G274170 TRITD2AV1G285170 TRITD2BV1G063950 TRITD2BV1G186150 TRITD2BV1G186770 TRITD2BV1G188140 TRITD2BV1G208060 TRITD2BV1G210420 TRITD2BV1G237280 TRITD2BV1G237290 TRITD3AV1G201950 TRITD3AV1G271100 TRITD3AV1G271120 TRITD3BV…
GO:MF	0.000477463	150	2582	1.37479	GO:0005215	transporter activity	TRITD0UV1G001170 TRITD0UV1G010520 TRITD0UV1G066680 TRITD0UV1G105630 TRITD1AV1G000480 TRITD1AV1G020960 TRITD1AV1G158230 TRITD1AV1G161680 TRITD1AV1G180340 TRITD1AV1G199060 TRITD1AV1G199100 TRITD1AV1G223550 TRITD1BV1G107010 TRITD1BV1G134520 TRITD1BV1G147860 TRITD1BV1G167220 TRITD1BV1G185210 TRITD1BV1G188810 TRITD1BV1G188820 TRITD1BV1G220620 TRITD1BV1G220780 TRITD1BV1G220800 TRITD2AV1G002380 TRITD2AV…
GO:MF	0.000477463	42	521	1.90771	GO:0016209	antioxidant activity	TRITD1AV1G027810 TRITD1AV1G028410 TRITD1BV1G036520 TRITD1BV1G036530 TRITD1BV1G036690 TRITD2AV1G292560 TRITD2AV1G292690 TRITD2AV1G292700 TRITD2BV1G245780 TRITD2BV1G262440 TRITD2BV1G262460 TRITD3AV1G195370 TRITD3AV1G195390 TRITD3AV1G237640 TRITD3AV1G238630 TRITD3AV1G277510 TRITD3BV1G177050 TRITD3BV1G177280 TRITD3BV1G227230 TRITD3BV1G227290 TRITD3BV1G227300 TRITD3BV1G227310 TRITD3BV1G227350 TRITD4AV…
GO:MF	0.000635676	147	2538	1.37065	GO:0022857	transmembrane transporter activity	TRITD0UV1G001170 TRITD0UV1G010520 TRITD0UV1G066680 TRITD0UV1G105630 TRITD1AV1G020960 TRITD1AV1G158230 TRITD1AV1G161680 TRITD1AV1G180340 TRITD1AV1G199060 TRITD1AV1G199100 TRITD1AV1G223550 TRITD1BV1G107010 TRITD1BV1G134520 TRITD1BV1G147860 TRITD1BV1G167220 TRITD1BV1G185210 TRITD1BV1G188810 TRITD1BV1G188820 TRITD1BV1G220620 TRITD1BV1G220780 TRITD1BV1G220800 TRITD2AV1G002380 TRITD2AV1G059110 TRITD2AV…
GO:MF	0.000992031	24	245	2.31817	GO:0140101	catalytic activity acting on a tRNA	TRITD1AV1G036990 TRITD1AV1G089280 TRITD1AV1G113360 TRITD1AV1G151270 TRITD1BV1G048890 TRITD1BV1G091430 TRITD1BV1G120360 TRITD1BV1G140430 TRITD3AV1G048060 TRITD3BV1G147080 TRITD3BV1G230580 TRITD4AV1G196410 TRITD4AV1G256140 TRITD4BV1G009460 TRITD4BV1G009640 TRITD4BV1G017270 TRITD5AV1G184660 TRITD5BV1G174130 TRITD7AV1G006820 TRITD7AV1G037330 TRITD7AV1G068900 TRITD7BV1G009060 TRITD7BV1G044490 TRITD7BV…
GO:MF	0.00139181	17	148	2.71824	GO:0016831	carboxy-lyase activity	TRITD0UV1G133050 TRITD1AV1G192940 TRITD2BV1G240710 TRITD3BV1G275530 TRITD4AV1G028990 TRITD4AV1G190450 TRITD4BV1G016030 TRITD4BV1G133560 TRITD5AV1G125990 TRITD5BV1G104060 TRITD7AV1G014570 TRITD7AV1G014740 TRITD7AV1G208560 TRITD7AV1G208580 TRITD7AV1G265410 TRITD7BV1G161840 TRITD7BV1G217160
GO:MF	0.00159279	54	767	1.66609	GO:0008194	UDP-glycosyltransferase activity	TRITD0UV1G013980 TRITD1AV1G223460 TRITD1BV1G124260 TRITD1BV1G191110 TRITD2AV1G006950 TRITD2AV1G017180 TRITD2BV1G006020 TRITD2BV1G008670 TRITD2BV1G133790 TRITD3AV1G014610 TRITD3AV1G030540 TRITD3AV1G043260 TRITD3AV1G043400 TRITD3AV1G043450 TRITD3AV1G259280 TRITD3BV1G031870 TRITD3BV1G051660 TRITD3BV1G051740 TRITD3BV1G152180 TRITD3BV1G241510 TRITD3BV1G252860 TRITD4AV1G032220 TRITD4BV1G137530 TRITD4BV…
GO:MF	0.0016121	9	50	4.25964	GO:0015145	monosaccharide transmembrane transporter activity	TRITD1AV1G020960 TRITD1BV1G134520 TRITD2AV1G076870 TRITD2AV1G145890 TRITD2BV1G085450 TRITD2BV1G129770 TRITD4BV1G147030 TRITD5AV1G132650 TRITD5AV1G245480
GO:MF	0.00174169	25	271	2.18309	GO:0019842	vitamin binding	TRITD4AV1G015940 TRITD0UV1G133050 TRITD1AV1G024630 TRITD1AV1G192940 TRITD1BV1G032170 TRITD1BV1G165190 TRITD2BV1G196680 TRITD2BV1G240710 TRITD3AV1G032750 TRITD3AV1G252590 TRITD3BV1G040100 TRITD3BV1G244890 TRITD4AV1G028990 TRITD4AV1G190450 TRITD4BV1G016030 TRITD4BV1G157730 TRITD5AV1G198990 TRITD7AV1G014570 TRITD7AV1G014740 TRITD7AV1G201530 TRITD7AV1G208560 TRITD7AV1G208580 TRITD7BV1G143870 TRITD7BV…
GO:MF	0.00245703	15	128	2.7732	GO:0015144	carbohydrate transmembrane transporter activity	TRITD1AV1G020960 TRITD1BV1G134520 TRITD2AV1G066110 TRITD2AV1G066230 TRITD2AV1G076870 TRITD2AV1G145890 TRITD2AV1G273010 TRITD2AV1G287900 TRITD2BV1G085450 TRITD2BV1G129770 TRITD2BV1G236270 TRITD4BV1G147030 TRITD4BV1G191670 TRITD5AV1G132650 TRITD5AV1G245480
GO:MF	0.00385446	10	68	3.4801	GO:0051119	sugar transmembrane transporter activity	TRITD1AV1G020960 TRITD1BV1G134520 TRITD2AV1G076870 TRITD2AV1G145890 TRITD2BV1G085450 TRITD2BV1G129770 TRITD4BV1G147030 TRITD4BV1G191670 TRITD5AV1G132650 TRITD5AV1G245480
GO:MF	0.00567669	4	11	8.60533	GO:0009916	alternative oxidase activity	TRITD2AV1G252640 TRITD2AV1G252650 TRITD2AV1G252980 TRITD2BV1G214460
GO:MF	0.00702405	15	142	2.49979	GO:0042910	xenobiotic transmembrane transporter activity	TRITD2AV1G073860 TRITD2AV1G164720 TRITD2AV1G164760 TRITD2BV1G083240 TRITD3AV1G193910 TRITD3BV1G269040 TRITD5AV1G197260 TRITD5BV1G190330 TRITD5BV1G204590 TRITD6AV1G163770 TRITD6AV1G221600 TRITD6BV1G149350 TRITD7AV1G259910 TRITD7BV1G208070 TRITD7BV1G210010
GO:MF	0.00715359	19	203	2.21492	GO:0016830	carbon-carbon lyase activity	TRITD0UV1G133050 TRITD1AV1G192940 TRITD2BV1G240710 TRITD3BV1G275530 TRITD4AV1G028990 TRITD4AV1G040170 TRITD4AV1G190450 TRITD4BV1G016030 TRITD4BV1G130740 TRITD4BV1G133560 TRITD5AV1G125990 TRITD5BV1G104060 TRITD7AV1G014570 TRITD7AV1G014740 TRITD7AV1G208560 TRITD7AV1G208580 TRITD7AV1G265410 TRITD7BV1G161840 TRITD7BV1G217160
GO:MF	0.00788278	4	12	7.88822	GO:0004824	lysine-tRNA ligase activity	TRITD3BV1G147080 TRITD4AV1G196410 TRITD4BV1G009460 TRITD4BV1G009640
GO:MF	0.0082569	13	116	2.65207	GO:0016701	oxidoreductase activity acting on single donors with	TRITD6BV1G061930 TRITD0UV1G068560 TRITD1AV1G152570 TRITD1AV1G154500 TRITD3BV1G216470 TRITD4AV1G000580 TRITD4AV1G002670 TRITD4BV1G174150 TRITD5AV1G132540 TRITD5BV1G011050 TRITD7AV1G092020 TRITD7AV1G193160 TRITD7BV1G151640
GO:MF	0.00875902	3	6	11.8323	GO:0008661	1-deoxy-D-xylulose-5-phosphate synthase activity	TRITD0UV1G003140 TRITD1BV1G207880 TRITD2AV1G294880
GO:MF	0.0123497	9	67	3.17883	GO:0015276	ligand-gated ion channel activity	TRITD2BV1G222510 TRITD5AV1G141290 TRITD5AV1G141400 TRITD5BV1G130590 TRITD5BV1G130600 TRITD5BV1G130640 TRITD6AV1G206880 TRITD6BV1G203410 TRITD7BV1G022050
GO:MF	0.0123497	9	67	3.17883	GO:0022834	ligand-gated channel activity	TRITD2BV1G222510 TRITD5AV1G141290 TRITD5AV1G141400 TRITD5BV1G130590 TRITD5BV1G130600 TRITD5BV1G130640 TRITD6AV1G206880 TRITD6BV1G203410 TRITD7BV1G022050
GO:MF	0.0132115	10	81	2.92156	GO:0008483	transaminase activity	TRITD4AV1G015940 TRITD1AV1G024630 TRITD1BV1G032170 TRITD1BV1G165190 TRITD4AV1G026820 TRITD4BV1G142950 TRITD4BV1G157730 TRITD5AV1G198990 TRITD7AV1G201530 TRITD7BV1G143870
GO:MF	0.0132115	10	81	2.92156	GO:0016769	transferase activity transferring nitrogenous groups	TRITD4AV1G015940 TRITD1AV1G024630 TRITD1BV1G032170 TRITD1BV1G165190 TRITD4AV1G026820 TRITD4BV1G142950 TRITD4BV1G157730 TRITD5AV1G198990 TRITD7AV1G201530 TRITD7BV1G143870
GO:MF	0.0138945	3	7	10.142	GO:0004827	proline-tRNA ligase activity	TRITD3BV1G230580 TRITD7AV1G068900 TRITD7BV1G044490
GO:MF	0.0177756	7	46	3.60114	GO:0004568	chitinase activity	TRITD0UV1G009810 TRITD1AV1G160460 TRITD1BV1G145830 TRITD2AV1G211360 TRITD2AV1G211370 TRITD2BV1G175440 TRITD3AV1G173680
GO:MF	0.0212147	19	226	1.98951	GO:0015297	antiporter activity	TRITD2AV1G073860 TRITD2AV1G164720 TRITD2AV1G164760 TRITD2BV1G083240 TRITD3AV1G153940 TRITD3AV1G193910 TRITD3BV1G269040 TRITD5AV1G013990 TRITD5AV1G014000 TRITD5AV1G197260 TRITD5BV1G013000 TRITD5BV1G190330 TRITD5BV1G204590 TRITD6AV1G163770 TRITD6AV1G221600 TRITD6BV1G149350 TRITD7AV1G259910 TRITD7BV1G208070 TRITD7BV1G210010
GO:MF	0.021686	13	131	2.3484	GO:0010333	terpene synthase activity	TRITD1BV1G194010 TRITD2AV1G005770 TRITD2AV1G006680 TRITD2AV1G038310 TRITD2BV1G001900 TRITD2BV1G002040 TRITD2BV1G006670 TRITD2BV1G051840 TRITD2BV1G210160 TRITD2BV1G210240 TRITD2BV1G210330 TRITD4AV1G020400 TRITD6BV1G022720
GO:MF	0.0265738	25	335	1.76602	GO:0050660	flavin adenine dinucleotide binding	TRITD0UV1G066460 TRITD0UV1G066810 TRITD0UV1G100530 TRITD0UV1G135280 TRITD1AV1G021870 TRITD1AV1G223820 TRITD1BV1G025330 TRITD1BV1G220650 TRITD2BV1G021270 TRITD3AV1G219870 TRITD4AV1G011490 TRITD4AV1G011600 TRITD4BV1G161600 TRITD4BV1G200680 TRITD5AV1G158460 TRITD5AV1G251840 TRITD5BV1G049430 TRITD6AV1G038760 TRITD6AV1G085800 TRITD6BV1G205710 TRITD7AV1G042290 TRITD7AV1G190220 TRITD7BV1G124710 TRITD7BV…
GO:MF	0.02801	5	27	4.38234	GO:0004427	inorganic diphosphatase activity	TRITD1AV1G161680 TRITD1AV1G170230 TRITD1BV1G147860 TRITD1BV1G156390 TRITD3BV1G281220
GO:MF	0.0282611	2	3	15.7764	GO:0003861	3-isopropylmalate dehydratase activity	TRITD6AV1G020430 TRITD6BV1G030870
GO:MF	0.0282611	2	3	15.7764	GO:0004821	histidine-tRNA ligase activity	TRITD1AV1G036990 TRITD1BV1G048890
GO:MF	0.0282611	2	3	15.7764	GO:0018580	nitronate monooxygenase activity	TRITD1AV1G152570 TRITD1AV1G154500
GO:MF	0.031329	13	138	2.22928	GO:0016838	carbon-oxygen lyase activity acting on phosphates	TRITD1BV1G194010 TRITD2AV1G005770 TRITD2AV1G006680 TRITD2AV1G038310 TRITD2BV1G001900 TRITD2BV1G002040 TRITD2BV1G006670 TRITD2BV1G051840 TRITD2BV1G210160 TRITD2BV1G210240 TRITD2BV1G210330 TRITD4AV1G020400 TRITD6BV1G022720
GO:MF	0.0379592	6	41	3.46312	GO:0008061	chitin binding	TRITD0UV1G009810 TRITD1AV1G160460 TRITD1BV1G145830 TRITD2AV1G211360 TRITD2BV1G175440 TRITD3AV1G173680
GO:MF	0.0461992	21	281	1.76853	GO:0005216	ion channel activity	TRITD1AV1G180340 TRITD1AV1G223550 TRITD1BV1G167220 TRITD1BV1G220620 TRITD1BV1G220780 TRITD1BV1G220800 TRITD2BV1G222510 TRITD3AV1G166310 TRITD3AV1G214510 TRITD3BV1G198890 TRITD4AV1G219620 TRITD5AV1G004790 TRITD5AV1G141290 TRITD5AV1G141400 TRITD5BV1G130590 TRITD5BV1G130600 TRITD5BV1G130640 TRITD5BV1G240850 TRITD6AV1G206880 TRITD6BV1G203410 TRITD7BV1G022050
GO:MF	0.046469	4	20	4.73293	GO:0016778	diphosphotransferase activity	TRITD3AV1G186250 TRITD3AV1G252590 TRITD3BV1G169010 TRITD3BV1G244890
GO:MF	0.0497323	2	4	11.8323	GO:0003995	acyl-CoA dehydrogenase activity	TRITD1AV1G021870 TRITD1BV1G025330
GO:MF	0.0497323	2	4	11.8323	GO:0004049	anthranilate synthase activity	TRITD4AV1G040170 TRITD4BV1G130740
GO:MF	0.0497323	23	320	1.7009	GO:0015291	secondary active transmembrane transporter activity	TRITD2AV1G073860 TRITD2AV1G164720 TRITD2AV1G164760 TRITD2BV1G083240 TRITD3AV1G153940 TRITD3AV1G193910 TRITD3BV1G170350 TRITD3BV1G269040 TRITD4BV1G167840 TRITD5AV1G013990 TRITD5AV1G014000 TRITD5AV1G147860 TRITD5AV1G197260 TRITD5BV1G013000 TRITD5BV1G138100 TRITD5BV1G190330 TRITD5BV1G204590 TRITD6AV1G163770 TRITD6AV1G221600 TRITD6BV1G149350 TRITD7AV1G259910 TRITD7BV1G208070 TRITD7BV1G210010
GO:MF	0.0497323	2	4	11.8323	GO:0052736	beta-glucanase activity	TRITD5AV1G140470 TRITD5BV1G120500
GO:MF	0.0497323	2	4	11.8323	GO:0052861	glucan endo-1,3-beta-glucanase activity C-3 substitu	TRITD5AV1G140470 TRITD5BV1G120500
GO:CC	2.33347e-07	50	462	2.56110946900421	GO:0005576	extracellular region	TRITD0UV1G020380 TRITD1AV1G004680 TRITD1AV1G004760 TRITD1AV1G010080 TRITD1AV1G167570 TRITD1AV1G167580 TRITD1AV1G167590 TRITD1AV1G167600 TRITD1BV1G013990 TRITD1BV1G153310 TRITD1BV1G153320 TRITD1BV1G153330 TRITD1BV1G153340 TRITD2AV1G220470 TRITD2AV1G251240 TRITD2BV1G213090 TRITD3AV1G011190 TRITD3AV1G011310 TRITD3AV1G223540 TRITD3AV1G253470 TRITD3AV1G253490 TRITD3AV1G263280 TRITD3BV1G009260 TRITD3BV…
GO:CC	8.43307e-05	8	21	9.01510533089481	GO:0005887	integral component of plasma membrane	TRITD1AV1G180340 TRITD1BV1G167220 TRITD2AV1G273010 TRITD2BV1G236270 TRITD3AV1G214510 TRITD3BV1G198890 TRITD4AV1G219620 TRITD5BV1G240850
GO:CC	0.000125571	8	23	8.2311831282083	GO:0031226	intrinsic component of plasma membrane	TRITD1AV1G180340 TRITD1BV1G167220 TRITD2AV1G273010 TRITD2BV1G236270 TRITD3AV1G214510 TRITD3BV1G198890 TRITD4AV1G219620 TRITD5BV1G240850
GO:CC	0.0207036	14	121	2.73805885049904	GO:0048046	apoplast	TRITD1AV1G010080 TRITD1BV1G013990 TRITD2AV1G251240 TRITD2BV1G213090 TRITD3AV1G223540 TRITD3AV1G253470 TRITD3AV1G253490 TRITD3BV1G246800 TRITD3BV1G246810 TRITD6BV1G214290 TRITD7AV1G055790 TRITD7AV1G055810 TRITD7BV1G032040 TRITD7BV1G179680
