# Supplementary material for: Transcriptional Response of Durum Wheat During Interaction with Debaryomyces hansenii and Fusarium graminearum
Source: Int J Mol Sci. 2026 Jan 1;27(1):457. doi: 10.3390/ijms27010457 (PMC12786629; doi:10.3390/ijms27010457)
Supplement: Supplementary file 1 [file ijms-27-00457-s001.zip › Table S7.xlsx]

## Sheet: Table S7
Table S7. KEGG pathways enriched with orthologs of T. turgidum DEGs mapped to bread wheat.
DEGs	Term	Count	%	PValue	Genes	List Total	Pop Hits	Pop Total	Fold Enrichment	Bonferroni	Benjamini	FDR
upregulated	taes00941:Flavonoid biosynthesis	8	1.384083044982699	6.311125613416507E-5	LOC123162411, LOC123151823, LOC123190869, LOC123105650, LOC123133137, LOC123047221, LOC123043285, LOC123148568	96	197	18807	7.9555837563451774	0.004093957914250601	0.0027503166707380554	0.002623378978242453
	taes01110:Biosynthesis of secondary metabolites	46	7.958477508650519	8.462512833040171E-5	LOC123088341, LOC123069569, LOC123093873, LOC123151823, LOC123061385, LOC123068277, LOC123133137, LOC123130001, LOC123081903, LOC123133136, LOC123069969, LOC123063345, LOC123111371, LOC123117055, LOC123189901, LOC123188374, LOC123190869, LOC123148979, LOC123081052, LOC123112646, LOC542837, LOC123099945, LOC123162101, LOC123128760, LOC123088098, LOC123047221, LOC123190141, LOC123043285, LOC1230866…	96	5394	18807	1.6706873377827216	0.005485764040740193	0.0027503166707380554	0.002623378978242453
	taes01100:Metabolic pathways	63	10.899653979238755	2.507806572210629E-4	LOC123069569, LOC123093873, LOC123128786, LOC123068277, LOC123131635, LOC123133137, LOC123133136, LOC123069969, LOC123063345, LOC123045158, LOC123117055, LOC123189901, LOC123188374, LOC123081052, LOC123112646, LOC123103760, LOC123108177, LOC542837, LOC123099945, LOC123146452, LOC123162101, LOC123090650, LOC123088098, LOC123125941, LOC123190141, LOC123047221, LOC123086677, LOC123043462, LOC1231354…	96	8843	18807	1.3956908006332693	0.016170615812118316	0.0054335809064563634	0.0051828002492353
	taes00944:Flavone and flavonol biosynthesis	4	0.6920415224913495	3.3446011952508657E-4	LOC123162411, LOC123151823, LOC123133137, LOC123148568	96	27	18807	29.02314814814815	0.021508857341949184	0.005434976942282657	0.005184131852638842
	taes00500:Starch and sucrose metabolism	9	1.5570934256055362	0.007258864112265956	LOC123088341, LOC123069569, LOC123189901, LOC123188374, LOC123112646, LOC123104365, LOC123063345, LOC542837, LOC123062864	96	558	18807	3.1597782258064515	0.3772106632943606	0.09436523345945744	0.09000991499209786
	taes00196:Photosynthesis - antenna proteins	4	0.6920415224913495	0.011339407398650829	LOC123132051, LOC123103760, LOC123060502, LOC123146452	96	92	18807	8.51766304347826	0.5234927129931954	0.12284358015205064	0.11717387645272524
	taes00940:Phenylpropanoid biosynthesis	10	1.7301038062283738	0.043742080820359006	LOC542866, LOC123061385, LOC123148979, LOC123081903, LOC123072335, LOC123040632, LOC123099945, LOC123157455, LOC123117055, LOC123111371	96	924	18807	2.120197510822511	0.9453767031358717	0.3939441814953635	0.3757621423494236
	taes01310:Nitrogen cycle	2	0.34602076124567477	0.058976497990109074	LOC123131635, LOC123135422	96	12	18807	32.651041666666664	0.980767729759356	0.3939441814953635	0.3757621423494236
	taes00460:Cyanoamino acid metabolism	5	0.8650519031141869	0.05999931688775811	LOC123069569, LOC123189901, LOC123112646, LOC123104365, LOC123062864	96	291	18807	3.36608676975945	0.9820802891148742	0.3939441814953635	0.3757621423494236
	taes00999:Biosynthesis of various plant secondary metabolites	5	0.8650519031141869	0.060606797153132844	LOC123069569, LOC123189901, LOC123112646, LOC123104365, LOC123062864	96	292	18807	3.354559075342466	0.9828176772046772	0.3939441814953635	0.3757621423494236
	taes02010:ABC transporters	4	0.6920415224913495	0.08167801877667134	LOC123062022, LOC123103263, LOC123084887, LOC123171111	96	201	18807	3.89863184079602	0.9960674551020897	0.48264283822578524	0.4603670149230567
downregulated	taes00480:Glutathione metabolism	42	1.664025356576862	3.888240908689671E-12	LOC123041772, LOC123152656, LOC123090840, LOC123050746, LOC123088224, LOC123042649, LOC123048324, LOC123081849, LOC123152392, LOC123049416, LOC123102955, LOC123061821, LOC123049437, LOC100682469, LOC123085509, LOC123185485, LOC123090839, LOC123072460, LOC123117115, LOC123090838, LOC123185209, LOC123091347, LOC123090954, LOC123059391, LOC123107979, LOC100037646, LOC123087125, LOC123103037, LOC1231…	469	473	18807	3.5606954655895997	4.743632153747512E-10	4.743653908601399E-10	4.315947408645535E-10
	taes01110:Biosynthesis of secondary metabolites	197	7.805071315372425	4.4248776637579664E-10	LOC123062094, LOC123130300, LOC123051081, LOC123130662, LOC100682469, LOC123112201, LOC123138838, LOC123041286, LOC123051747, LOC123059909, LOC123101319, LOC123094250, LOC123114056, LOC123079304, LOC123111229, LOC123186248, LOC123093611, LOC123038761, LOC123104911, LOC123083251, LOC123152239, LOC123103026, LOC123099040, LOC123057967, LOC123077258, LOC542896, LOC123186690, LOC123128323, LOC1231135…	469	5394	18807	1.4645424553697426	5.398349955942905E-8	2.6991753748923594E-8	2.4558071033856714E-8
	taes02010:ABC transporters	24	0.9508716323296356	1.231004299752401E-9	LOC123148330, LOC123127269, LOC101290576, LOC123061790, LOC123159999, LOC123061447, LOC123062645, LOC101290580, LOC542790, LOC101290581, LOC123190579, LOC123116326, LOC123162874, LOC123070092, LOC123136885, LOC123090918, LOC123042849, LOC100286396, LOC123107189, LOC123114528, LOC123121288, LOC123133819, LOC123039876, LOC123071468	469	201	18807	4.788085160551189	1.5018251320331188E-7	5.0060841523264304E-8	4.5547159090838836E-8
	taes01100:Metabolic pathways	283	11.212361331220286	4.054867009967303E-9	LOC123063062, LOC123081849, LOC123130300, LOC123051081, LOC123062893, LOC123134342, LOC123049437, LOC100682469, LOC123112201, LOC123072460, LOC123161053, LOC123147421, LOC123041286, LOC123051747, LOC123059909, LOC123101319, LOC123094250, LOC123048910, LOC123114056, LOC123082952, LOC123087725, LOC123049448, LOC123079304, LOC123156141, LOC123159095, LOC123111229, LOC123050547, LOC123189633, LOC1231…	469	8843	18807	1.2833156554507956	4.946936523753109E-7	1.2367344380400276E-7	1.1252255952659266E-7
	taes00400:Phenylalanine, tyrosine and tryptophan biosynthesis	18	0.7131537242472267	1.0315940899468792E-7	LOC123149077, LOC123085371, LOC123187908, LOC123106921, LOC123157897, LOC123045378, LOC123045687, LOC123150771, LOC123111561, LOC123161104, LOC123189455, LOC123189133, LOC123160985, LOC123070244, LOC123092669, LOC123148347, LOC123097813, LOC123098815	469	143	18807	5.047579286385257	1.258536935255794E-5	2.1924190009780925E-6	1.994741877939084E-6
	taes04016:MAPK signaling pathway - plant	36	1.4263074484944533	1.0782388529400455E-7	LOC123105821, LOC123151128, LOC123094122, LOC123100317, LOC123117211, LOC123132005, LOC123134445, LOC100192132, LOC100049024, LOC123154257, LOC123045850, LOC123136873, LOC123061816, LOC123058378, LOC123150903, LOC123149227, LOC123108032, LOC123108033, LOC123186875, LOC123110808, LOC123123202, LOC100049055, LOC543221, LOC123062465, LOC123080767, LOC123046237, LOC543437, LOC123162158, LOC123117209,…	469	520	18807	2.776168607511891	1.3154428191275436E-5	2.1924190009780925E-6	1.994741877939084E-6
	taes00940:Phenylpropanoid biosynthesis	50	1.9809825673534072	5.121896640739201E-7	LOC123066130, LOC123124986, LOC123161575, LOC123058353, LOC123087681, LOC123066124, LOC123066123, LOC123066126, LOC123134975, LOC123154562, LOC123156302, LOC123042538, LOC123159216, LOC123094250, LOC123087649, LOC123066127, LOC123079304, LOC123060617, LOC123104341, LOC123058982, LOC123147832, LOC123186689, LOC123058622, LOC100136987, LOC123186248, LOC123086483, LOC123102338, LOC123086484, LOC1231…	469	924	18807	2.1699249577714395	6.248520274443337E-5	8.92673414528832E-6	8.121864673172161E-6
	taes04626:Plant-pathogen interaction	41	1.624405705229794	7.292439939409295E-5	LOC123105821, LOC123151128, LOC123069222, LOC123100317, LOC123117211, LOC100049024, LOC123157783, LOC123115996, LOC123136873, LOC123077258, LOC123183220, LOC123058573, LOC123151957, LOC123059422, LOC123058378, LOC123150903, LOC123108032, LOC123108033, LOC123065673, LOC123110808, LOC123107759, LOC123123202, LOC123107614, LOC123106885, LOC123156923, LOC123105435, LOC100049055, LOC123062465, LOC1231…	469	842	18807	1.9526232090311926	0.008857639053012623	0.0011120970907599174	0.0010118260415930397
	taes00970:Aminoacyl-tRNA biosynthesis	19	0.7527733755942948	2.2332942660745433E-4	LOC123125365, LOC123089941, LOC123130302, LOC123104598, LOC123044836, LOC123087202, LOC123167052, LOC123151141, LOC123159543, LOC123094290, LOC123060576, LOC123150462, LOC123181183, LOC123053630, LOC100270649, LOC123157170, LOC123112866, LOC123071931, LOC123090755	469	278	18807	2.740662054578086	0.026881321928146962	0.003027354449567714	0.0027543962614919367
	taes01230:Biosynthesis of amino acids	34	1.347068145800317	2.505895326197939E-4	LOC123085371, LOC123156316, LOC123093135, LOC123103026, LOC123131953, LOC123127339, LOC123084961, LOC123045378, LOC123150771, LOC123099040, LOC123137025, LOC123062549, LOC123189760, LOC123160985, LOC123070244, LOC123113519, LOC123098815, LOC123093127, LOC123149077, LOC123187908, LOC123106921, LOC123085100, LOC123157897, LOC606323, LOC123045687, LOC123111561, LOC123161104, LOC123189455, LOC1231121…	469	686	18807	1.987474124587392	0.030113043650232374	0.003057192297961485	0.002781543812079712
	taes00904:Diterpenoid biosynthesis	11	0.4358161648177496	0.004375178910584233	LOC123040055, LOC100873147, LOC123062094, LOC101290665, LOC123040050, LOC123090390, LOC123070818, LOC123046473, LOC123046476, LOC100286848, LOC100873131	469	150	18807	2.9406823027718554	0.4142972775982995	0.04852471155375241	0.04414953264316818
	taes00901:Indole alkaloid biosynthesis	6	0.2377179080824089	0.008566674418758	LOC123152136, LOC123152137, LOC123083251, LOC123152529, LOC123042445, LOC123075844	469	51	18807	4.717672143484259	0.6499350862279443	0.087094523257373	0.0792417383735115
	taes00052:Galactose metabolism	12	0.4754358161648178	0.010213400667801869	LOC123159330, LOC123042674, LOC123115324, LOC123060270, LOC123094423, LOC123112116, LOC123106016, LOC101290655, LOC123060420, LOC123045652, LOC123041226, LOC123051455	469	196	18807	2.455115095078543	0.7141938996637969	0.09584883703629446	0.08720672877892365
	taes00965:Betalain biosynthesis	6	0.2377179080824089	0.014517279674613375	LOC123152136, LOC123152137, LOC123083251, LOC123152529, LOC123066028, LOC123042445	469	58	18807	4.148297919270642	0.8320501318630763	0.12650772287877368	0.11510128884872033
	taes00945:Stilbenoid, diarylheptanoid and gingerol biosynthesis	9	0.35657686212361334	0.02056692840701761	LOC123048375, LOC123060617, LOC123124986, LOC123159216, LOC123134357, LOC123130662, LOC123083302, LOC123128323, LOC123083316	469	136	18807	2.6536905807098963	0.9207642360123661	0.16727768437707655	0.1521952702119303
	taes00350:Tyrosine metabolism	10	0.39619651347068147	0.03037644471722919	LOC123191900, LOC123152136, LOC123152137, LOC123086540, LOC123136502, LOC123083251, LOC123152529, LOC543156, LOC123088096, LOC123042445	469	174	18807	2.3046099551503567	0.976794806276854	0.23162039096887257	0.2107365852257775
	taes00950:Isoquinoline alkaloid biosynthesis	7	0.277337559429477	0.04036132009449822	LOC123191900, LOC123152136, LOC123152137, LOC123083251, LOC123152529, LOC543156, LOC123042445	469	101	18807	2.779222698389242	0.9934363585883902	0.28965182656051663	0.2635356782640766
	taes00600:Sphingolipid metabolism	7	0.277337559429477	0.09220150341535327	LOC123150885, LOC123094575, LOC123160900, LOC123152471, LOC123160354, LOC123082207, LOC123082952	469	125	18807	2.2456119402985073	0.9999925059943114	0.6249213009262833	0.5685759377280118
