# Supplementary material for: Transcriptional Response of Durum Wheat During Interaction with Debaryomyces hansenii and Fusarium graminearum
Source: Int J Mol Sci. 2026 Jan 1;27(1):457. doi: 10.3390/ijms27010457 (PMC12786629; doi:10.3390/ijms27010457)
Supplement: Supplementary file 1 [file ijms-27-00457-s001.zip › Table S9.xlsx]

## Sheet: Table S9
Table S9. Significantly enriched KEGG pathways associated with expressed D. hansenii genes involved in secondary metabolism.
Pathway Id	Pathway	Unique Gene Count	Genes
ec00010	Glycolysis / Gluconeogenesis	30	DEHA2A05654g | DEHA2C00880g | DEHA2C00880g | DEHA2C00880g | DEHA2C01342g | DEHA2C01518g | DEHA2C01518g | DEHA2C04510g | DEHA2C04510g | DEHA2C09152g | DEHA2C09856g | DEHA2D02112g | DEHA2D10186g | DEHA2D12606g | DEHA2D12606g | DEHA2D16984g | DEHA2D17798g | DEHA2E03894g | DEHA2E18568g | DEHA2E18568g | DEHA2E21054g | DEHA2E21054g | DEHA2F00792g | DEHA2F00792g | DEHA2F00792g | DEHA2F00792g | DEHA2F011…
ec00620	Pyruvate metabolism	28	DEHA2A04488g | DEHA2A05654g | DEHA2A13156g | DEHA2B02596g | DEHA2B03058g | DEHA2B04488g | DEHA2B13288g | DEHA2B16368g | DEHA2C00880g | DEHA2C00880g | DEHA2C01342g | DEHA2C04510g | DEHA2C04510g | DEHA2C09152g | DEHA2D09614g | DEHA2D12606g | DEHA2D12606g | DEHA2E03894g | DEHA2E07458g | DEHA2E18282g | DEHA2E18568g | DEHA2E18568g | DEHA2F00792g | DEHA2F00792g | DEHA2F00792g | DEHA2F01804g | DEHA2F039…
ec00680	Methane metabolism	24	DEHA2B02596g | DEHA2B03058g | DEHA2C01518g | DEHA2C09856g | DEHA2D02112g | DEHA2D07964g | DEHA2D10186g | DEHA2D12606g | DEHA2D17798g | DEHA2E01694g | DEHA2E02266g | DEHA2E06600g | DEHA2E21054g | DEHA2F01100g | DEHA2F01804g | DEHA2F03960g | DEHA2F06402g | DEHA2F13992g | DEHA2F24618g | DEHA2G05808g | DEHA2G10384g | DEHA2G14058g | DEHA2G20768g | DEHA2G23584g
ec00380	Tryptophan metabolism	23	DEHA2A06886g | DEHA2B00968g | DEHA2B16214g | DEHA2B16368g | DEHA2C01342g | DEHA2C05236g | DEHA2D07964g | DEHA2D09614g | DEHA2D16984g | DEHA2D16984g | DEHA2E02640g | DEHA2E03630g | DEHA2E03894g | DEHA2E18282g | DEHA2E19272g | DEHA2F00792g | DEHA2F08712g | DEHA2F08866g | DEHA2F10582g | DEHA2F17798g | DEHA2F17798g | DEHA2G03740g | DEHA2G09372g | DEHA2G15642g | DEHA2G18348g | DEHA2G18348g
ec00030	Pentose phosphate pathway	22	DEHA2A07480g | DEHA2A09328g | DEHA2B08096g | DEHA2C01518g | DEHA2C01518g | DEHA2C09856g | DEHA2C10010g | DEHA2C10274g | DEHA2C10274g | DEHA2C10274g | DEHA2C12738g | DEHA2D06160g | DEHA2D06160g | DEHA2D10186g | DEHA2D17798g | DEHA2F00792g | DEHA2F00792g | DEHA2F00792g | DEHA2F01100g | DEHA2F03960g | DEHA2F03960g | DEHA2F13156g | DEHA2F13618g | DEHA2F19932g | DEHA2G03498g | DEHA2G03740g | DEHA2G037…
ec00230	Purine metabolism	22	DEHA2B08096g | DEHA2B15862g | DEHA2B15862g | DEHA2C01012g | DEHA2C01012g | DEHA2C01518g | DEHA2C10010g | DEHA2D07964g | DEHA2D09614g | DEHA2D12606g | DEHA2E01694g | DEHA2E20900g | DEHA2E20900g | DEHA2F01804g | DEHA2F11924g | DEHA2F11924g | DEHA2F12980g | DEHA2F13332g | DEHA2F14960g | DEHA2F14960g | DEHA2F14960g | DEHA2F26070g | DEHA2F26070g | DEHA2F26070g | DEHA2F26554g | DEHA2G03498g | DEHA2G057…
ec00020	Citrate cycle (TCA cycle)	20	DEHA2A05654g | DEHA2B02596g | DEHA2B03058g | DEHA2B04488g | DEHA2C01342g | DEHA2C09152g | DEHA2C10758g | DEHA2E02266g | DEHA2E03894g | DEHA2E03894g | DEHA2E07458g | DEHA2E18568g | DEHA2E18568g | DEHA2E22748g | DEHA2F01804g | DEHA2F05346g | DEHA2F17798g | DEHA2F17798g | DEHA2G05786g | DEHA2G05786g | DEHA2G10384g | DEHA2G10384g | DEHA2G12870g | DEHA2G19382g | DEHA2G23584g | DEHA2G23584g
ec00720	Carbon fixation pathways in prokaryotes	19	DEHA2B02596g | DEHA2B03058g | DEHA2B04488g | DEHA2B16368g | DEHA2D07964g | DEHA2D07964g | DEHA2D11396g | DEHA2D12606g | DEHA2D12606g | DEHA2E02266g | DEHA2E07458g | DEHA2E18282g | DEHA2E22748g | DEHA2F01804g | DEHA2F05346g | DEHA2F08712g | DEHA2G05786g | DEHA2G05808g | DEHA2G10384g | DEHA2G19382g | DEHA2G23584g
ec00350	Tyrosine metabolism	18	DEHA2B00968g | DEHA2C00880g | DEHA2C04510g | DEHA2C05236g | DEHA2C05236g | DEHA2D09614g | DEHA2D12606g | DEHA2D16984g | DEHA2E02266g | DEHA2E03630g | DEHA2E03630g | DEHA2F00792g | DEHA2F00792g | DEHA2F03938g | DEHA2F13332g | DEHA2F23342g | DEHA2G03740g | DEHA2G03740g | DEHA2G05808g | DEHA2G09372g | DEHA2G15642g | DEHA2G18348g
ec00520	Amino sugar and nucleotide sugar metabolism	17	DEHA2A03014g | DEHA2C01518g | DEHA2C01518g | DEHA2C01518g | DEHA2C12738g | DEHA2D00924g | DEHA2D02112g | DEHA2E08228g | DEHA2F01056g | DEHA2F01056g | DEHA2F01056g | DEHA2F13156g | DEHA2F13992g | DEHA2F13992g | DEHA2F13992g | DEHA2F24574g | DEHA2F24596g | DEHA2F24618g | DEHA2F24618g | DEHA2G02222g | DEHA2G05984g | DEHA2G14058g | DEHA2G22990g | DEHA2G23452g
ec00260	Glycine, serine and threonine metabolism	16	DEHA2A06798g | DEHA2B14784g | DEHA2B14784g | DEHA2C00880g | DEHA2C01342g | DEHA2C04510g | DEHA2C07282g | DEHA2D05368g | DEHA2D11396g | DEHA2D12320g | DEHA2E01694g | DEHA2E01694g | DEHA2E01694g | DEHA2E06600g | DEHA2E06600g | DEHA2E06600g | DEHA2E21054g | DEHA2F00792g | DEHA2F03938g | DEHA2G03740g | DEHA2G05808g
ec00630	Glyoxylate and dicarboxylate metabolism	16	DEHA2B02596g | DEHA2B03058g | DEHA2B16214g | DEHA2B16368g | DEHA2D12606g | DEHA2E01694g | DEHA2E02266g | DEHA2E06600g | DEHA2E18282g | DEHA2F01804g | DEHA2F08712g | DEHA2F10582g | DEHA2F17798g | DEHA2G10384g | DEHA2G15642g | DEHA2G23584g
ec00250	Alanine, aspartate and glutamate metabolism	15	DEHA2A04488g | DEHA2B02420g | DEHA2B09680g | DEHA2C05236g | DEHA2C09042g | DEHA2C13662g | DEHA2E01694g | DEHA2E03630g | DEHA2E07458g | DEHA2F05346g | DEHA2F06006g | DEHA2F13332g | DEHA2F26554g | DEHA2G02222g | DEHA2G15642g | DEHA2G15642g
ec00650	Butanoate metabolism	15	DEHA2A02926g | DEHA2B04488g | DEHA2B16368g | DEHA2C09042g | DEHA2E02266g | DEHA2E07458g | DEHA2E18282g | DEHA2E21604g | DEHA2F00792g | DEHA2F06006g | DEHA2F08712g | DEHA2G02134g | DEHA2G03740g | DEHA2G05808g | DEHA2G19382g
ec00710	Carbon fixation in photosynthetic organisms	15	DEHA2A07480g | DEHA2A09328g | DEHA2B02596g | DEHA2B03058g | DEHA2C01518g | DEHA2C05236g | DEHA2C09856g | DEHA2C09856g | DEHA2D17798g | DEHA2E03630g | DEHA2E18568g | DEHA2F01100g | DEHA2F01804g | DEHA2F03960g | DEHA2F13618g | DEHA2F15202g | DEHA2F15202g
ec00051	Fructose and mannose metabolism	14	DEHA2A09328g | DEHA2C01518g | DEHA2C01518g | DEHA2C09856g | DEHA2C09856g | DEHA2C09856g | DEHA2D10186g | DEHA2D17798g | DEHA2F01056g | DEHA2F01056g | DEHA2F01100g | DEHA2F03938g | DEHA2F13332g | DEHA2F13992g | DEHA2F15202g | DEHA2F23342g | DEHA2F24618g | DEHA2G20768g
ec00270	Cysteine and methionine metabolism	14	DEHA2A06798g | DEHA2A06798g | DEHA2A06798g | DEHA2A06798g | DEHA2A06798g | DEHA2A07414g | DEHA2B02596g | DEHA2B03058g | DEHA2C05236g | DEHA2C05236g | DEHA2C07282g | DEHA2C15202g | DEHA2D06952g | DEHA2D11396g | DEHA2E01694g | DEHA2E03630g | DEHA2E03630g | DEHA2E03630g | DEHA2E14212g | DEHA2F01804g | DEHA2G15642g
ec00330	Arginine and proline metabolism	14	DEHA2B00968g | DEHA2C05236g | DEHA2C09042g | DEHA2C09042g | DEHA2D09614g | DEHA2D12606g | DEHA2E02640g | DEHA2E02640g | DEHA2E03630g | DEHA2E17952g | DEHA2F00792g | DEHA2F00792g | DEHA2F02728g | DEHA2F02728g | DEHA2F06006g | DEHA2G03740g | DEHA2G03740g | DEHA2G09372g | DEHA2G24706g
ec00310	Lysine degradation	13	DEHA2B16368g | DEHA2C01342g | DEHA2C07018g | DEHA2D07964g | DEHA2E03894g | DEHA2E06600g | DEHA2E18282g | DEHA2F00792g | DEHA2F00792g | DEHA2F00792g | DEHA2F08712g | DEHA2F17424g | DEHA2F17798g | DEHA2F17798g | DEHA2G03740g | DEHA2G03740g | DEHA2G03740g | DEHA2G09372g
ec00280	Valine, leucine and isoleucine degradation	12	DEHA2A02926g | DEHA2B16368g | DEHA2B16368g | DEHA2C01342g | DEHA2D06952g | DEHA2E18282g | DEHA2E18282g | DEHA2F00792g | DEHA2F06006g | DEHA2F08712g | DEHA2F08712g | DEHA2G03740g | DEHA2G09372g | DEHA2G13332g | DEHA2G15642g
ec00300	Lysine biosynthesis	12	DEHA2C05236g | DEHA2C07018g | DEHA2C07282g | DEHA2C09042g | DEHA2C11660g | DEHA2D07964g | DEHA2D09614g | DEHA2D11396g | DEHA2E02266g | DEHA2E03630g | DEHA2F06006g | DEHA2F17424g
ec00040	Pentose and glucuronate interconversions	11	DEHA2A07480g | DEHA2C00880g | DEHA2C04510g | DEHA2D09614g | DEHA2F00792g | DEHA2F01056g | DEHA2F03938g | DEHA2F13618g | DEHA2G03740g | DEHA2G05984g | DEHA2G22990g
ec00071	Fatty acid degradation	11	DEHA2B16368g | DEHA2B16368g | DEHA2C00880g | DEHA2C04510g | DEHA2E18282g | DEHA2E18282g | DEHA2E19272g | DEHA2F00792g | DEHA2F03938g | DEHA2F08712g | DEHA2F08712g | DEHA2G03740g | DEHA2G05808g | DEHA2G09372g
ec00220	Arginine biosynthesis	11	DEHA2A04488g | DEHA2A06292g | DEHA2B02420g | DEHA2C05236g | DEHA2C09042g | DEHA2C13662g | DEHA2D11396g | DEHA2E03630g | DEHA2F06006g | DEHA2F10736g | DEHA2F10736g | DEHA2F10736g | DEHA2G24706g
ec00290	Valine, leucine and isoleucine biosynthesis	11	DEHA2A06886g | DEHA2A13156g | DEHA2B13288g | DEHA2C11660g | DEHA2D06952g | DEHA2D14124g | DEHA2E02266g | DEHA2E21604g | DEHA2F09570g | DEHA2G02134g | DEHA2G05786g
ec00400	Phenylalanine, tyrosine and tryptophan biosynthesis	11	DEHA2A04774g | DEHA2A07480g | DEHA2B12034g | DEHA2B12034g | DEHA2B12034g | DEHA2C05236g | DEHA2C05236g | DEHA2D12320g | DEHA2D12320g | DEHA2E02266g | DEHA2E03630g | DEHA2E03630g | DEHA2E03784g | DEHA2G08822g | DEHA2G12914g | DEHA2G12914g | DEHA2G15642g
ec00052	Galactose metabolism	10	DEHA2C01518g | DEHA2D10186g | DEHA2F01056g | DEHA2F13332g | DEHA2F13992g | DEHA2F13992g | DEHA2F13992g | DEHA2F23342g | DEHA2F24574g | DEHA2F24618g | DEHA2F24618g | DEHA2G20768g | DEHA2G22990g
ec00770	Pantothenate and CoA biosynthesis	10	DEHA2D06952g | DEHA2D14124g | DEHA2E09262g | DEHA2E21604g | DEHA2F00792g | DEHA2F09570g | DEHA2G02134g | DEHA2G03740g | DEHA2G09372g | DEHA2G13332g
ec00900	Terpenoid backbone biosynthesis	10	DEHA2A02926g | DEHA2B02640g | DEHA2B02640g | DEHA2B02640g | DEHA2B02640g | DEHA2B02640g | DEHA2B02640g | DEHA2B02640g | DEHA2B16368g | DEHA2D09614g | DEHA2E02266g | DEHA2E18282g | DEHA2F03960g | DEHA2F08272g | DEHA2F08272g | DEHA2F08272g | DEHA2F08712g | DEHA2G18832g
ec00340	Histidine metabolism	9	DEHA2A04488g | DEHA2B00968g | DEHA2C15004g | DEHA2C15004g | DEHA2D12606g | DEHA2E02640g | DEHA2F00792g | DEHA2F00792g | DEHA2F09086g | DEHA2F09086g | DEHA2F09086g | DEHA2G03740g | DEHA2G03740g | DEHA2G09372g | DEHA2G09372g
ec00626	Naphthalene degradation	9	DEHA2B00968g | DEHA2C00880g | DEHA2C04510g | DEHA2D09614g | DEHA2D12606g | DEHA2E02266g | DEHA2F03938g | DEHA2F08866g | DEHA2G05808g
ec00980	Metabolism of xenobiotics by cytochrome P450	9	DEHA2C00880g | DEHA2C04510g | DEHA2C15202g | DEHA2E19272g | DEHA2F00792g | DEHA2F00792g | DEHA2F03938g | DEHA2G03740g | DEHA2G03740g | DEHA2G05808g | DEHA2G09372g
ec00281	Geraniol degradation	8	DEHA2B16368g | DEHA2C00880g | DEHA2C04510g | DEHA2E18282g | DEHA2F00792g | DEHA2F03938g | DEHA2F08712g | DEHA2G03740g
ec00360	Phenylalanine metabolism	8	DEHA2C05236g | DEHA2C05236g | DEHA2D16984g | DEHA2E03630g | DEHA2E03630g | DEHA2F00792g | DEHA2F00792g | DEHA2F00792g | DEHA2G03740g | DEHA2G03740g | DEHA2G03740g | DEHA2G09372g | DEHA2G15642g | DEHA2G18348g
ec00561	Glycerolipid metabolism	8	DEHA2C00880g | DEHA2C04510g | DEHA2F00792g | DEHA2F01056g | DEHA2F03938g | DEHA2G03740g | DEHA2G09372g | DEHA2G22990g
ec00592	alpha-Linolenic acid metabolism	8	DEHA2B00968g | DEHA2B16368g | DEHA2C00880g | DEHA2C04510g | DEHA2E18282g | DEHA2F03938g | DEHA2F08712g | DEHA2G05808g
ec00640	Propanoate metabolism	8	DEHA2C01342g | DEHA2C09042g | DEHA2D09614g | DEHA2D11396g | DEHA2D12606g | DEHA2D12606g | DEHA2F06006g | DEHA2G10384g | DEHA2G10384g | DEHA2G23584g | DEHA2G23584g
ec00670	One carbon pool by folate	8	DEHA2D05368g | DEHA2D07964g | DEHA2D07964g | DEHA2D07964g | DEHA2D07964g | DEHA2E06600g | DEHA2F00792g | DEHA2F14960g | DEHA2F14960g | DEHA2F26070g | DEHA2F26070g | DEHA2G03740g | DEHA2G05764g | DEHA2G05764g
ec00982	Drug metabolism - cytochrome P450	8	DEHA2C00880g | DEHA2C04510g | DEHA2E19272g | DEHA2F00792g | DEHA2F03938g | DEHA2G03740g | DEHA2G05808g | DEHA2G09372g
ec00053	Ascorbate and aldarate metabolism	7	DEHA2C00880g | DEHA2C04510g | DEHA2D09614g | DEHA2F00792g | DEHA2F00792g | DEHA2F03938g | DEHA2G03740g | DEHA2G03740g | DEHA2G09372g
ec00362	Benzoate degradation	7	DEHA2B16368g | DEHA2B16368g | DEHA2D09614g | DEHA2E02266g | DEHA2E18282g | DEHA2E18282g | DEHA2F00792g | DEHA2F08712g | DEHA2F08712g | DEHA2G03740g
ec00500	Starch and sucrose metabolism	7	DEHA2C01518g | DEHA2F01056g | DEHA2F03960g | DEHA2F13156g | DEHA2F13992g | DEHA2F13992g | DEHA2F24618g | DEHA2G22990g
ec00625	Chloroalkane and chloroalkene degradation	7	DEHA2C00880g | DEHA2C04510g | DEHA2F00792g | DEHA2F03938g | DEHA2G03740g | DEHA2G05808g | DEHA2G09372g
ec00830	Retinol metabolism	7	DEHA2C00880g | DEHA2C04510g | DEHA2E19272g | DEHA2F00792g | DEHA2F03938g | DEHA2G03740g | DEHA2G05808g
ec00903	Limonene and pinene degradation	7	DEHA2B00968g | DEHA2D12606g | DEHA2E02266g | DEHA2F00792g | DEHA2F08866g | DEHA2G03740g | DEHA2G09372g
ec00940	Phenylpropanoid biosynthesis	7	DEHA2B00968g | DEHA2C04510g | DEHA2D12606g | DEHA2F03938g | DEHA2F08866g | DEHA2F10582g | DEHA2G09372g
ec00950	Isoquinoline alkaloid biosynthesis	7	DEHA2B00968g | DEHA2C05236g | DEHA2C05236g | DEHA2D12606g | DEHA2D16984g | DEHA2E03630g | DEHA2E03630g | DEHA2G15642g | DEHA2G18348g
ec00410	beta-Alanine metabolism	6	DEHA2C09042g | DEHA2E09262g | DEHA2F00792g | DEHA2F00792g | DEHA2F00792g | DEHA2F06006g | DEHA2G03740g | DEHA2G03740g | DEHA2G03740g | DEHA2G09372g | DEHA2G09372g
ec00470	D-Amino acid metabolism	6	DEHA2A04488g | DEHA2A06798g | DEHA2A06798g | DEHA2B14784g | DEHA2D09614g | DEHA2F00792g | DEHA2G03740g
ec00480	Glutathione metabolism	6	DEHA2C10274g | DEHA2C15202g | DEHA2D06160g | DEHA2D09614g | DEHA2E22748g | DEHA2G05786g
ec00660	C5-Branched dibasic acid metabolism	6	DEHA2E02266g | DEHA2E21604g | DEHA2G02134g | DEHA2G05786g | DEHA2G10384g | DEHA2G23584g
ec00730	Thiamine metabolism	6	DEHA2C01012g | DEHA2C01012g | DEHA2C09856g | DEHA2F03960g | DEHA2F11924g | DEHA2F17798g | DEHA2G12078g
ec00740	Riboflavin metabolism	6	DEHA2C01012g | DEHA2C09856g | DEHA2F13992g | DEHA2F17798g | DEHA2F24618g | DEHA2G02222g
ec00760	Nicotinate and nicotinamide metabolism	6	DEHA2C01012g | DEHA2C11660g | DEHA2E07458g | DEHA2F00792g | DEHA2G03740g | DEHA2G23584g
ec00790	Folate biosynthesis	6	DEHA2A07480g | DEHA2B02420g | DEHA2B12034g | DEHA2C01012g | DEHA2C15202g | DEHA2G02222g
ec00860	Porphyrin metabolism	6	DEHA2C09856g | DEHA2C15202g | DEHA2E07128g | DEHA2E07128g | DEHA2E07128g | DEHA2F06402g | DEHA2F08888g | DEHA2F08888g | DEHA2F23012g
ec00960	Tropane, piperidine and pyridine alkaloid biosynthesis	6	DEHA2B00968g | DEHA2C05236g | DEHA2C05236g | DEHA2D12606g | DEHA2E03630g | DEHA2E03630g | DEHA2F13332g | DEHA2F23342g
ec00062	Fatty acid elongation	5	DEHA2B00968g | DEHA2B00968g | DEHA2B16368g | DEHA2E18282g | DEHA2F08712g | DEHA2G05478g
ec00100	Steroid biosynthesis	5	DEHA2B00968g | DEHA2D17622g | DEHA2E19272g | DEHA2F08866g | DEHA2G14300g
ec00261	Monobactam biosynthesis	5	DEHA2B00968g | DEHA2C07282g | DEHA2D09614g | DEHA2D12606g | DEHA2F08866g
ec00541	O-Antigen nucleotide sugar biosynthesis	5	DEHA2B00968g | DEHA2C01518g | DEHA2D12606g | DEHA2F01056g | DEHA2F01056g | DEHA2G22990g
ec00624	Polycyclic aromatic hydrocarbon degradation	5	DEHA2A04488g | DEHA2B00968g | DEHA2D09614g | DEHA2E06600g | DEHA2F08866g
ec00906	Carotenoid biosynthesis	5	DEHA2B00968g | DEHA2D12606g | DEHA2F08866g | DEHA2F13332g | DEHA2F23342g
ec00930	Caprolactam degradation	5	DEHA2C00880g | DEHA2C04510g | DEHA2F00792g | DEHA2F03938g | DEHA2G03740g
ec01040	Biosynthesis of unsaturated fatty acids	5	DEHA2B00968g | DEHA2B16368g | DEHA2E18282g | DEHA2F08712g | DEHA2G05478g
ec00130	Ubiquinone and other terpenoid-quinone biosynthesis	4	DEHA2D09614g | DEHA2D11022g | DEHA2D11022g | DEHA2E02266g | DEHA2F08866g | DEHA2F08866g
ec00524	Neomycin, kanamycin and gentamicin biosynthesis	4	DEHA2F13332g | DEHA2F13992g | DEHA2F13992g | DEHA2F23342g | DEHA2F24618g
ec00540	Lipopolysaccharide biosynthesis	4	DEHA2A04774g | DEHA2B00968g | DEHA2D12606g | DEHA2G08822g
ec00621	Dioxin degradation	4	DEHA2B00968g | DEHA2D09614g | DEHA2F00792g | DEHA2G03740g
ec00622	Xylene degradation	4	DEHA2B00968g | DEHA2D09614g | DEHA2F00792g | DEHA2G03740g
ec00627	Aminobenzoate degradation	4	DEHA2B00968g | DEHA2D12606g | DEHA2E19272g | DEHA2F08866g
ec00941	Flavonoid biosynthesis	4	DEHA2C15202g | DEHA2F08866g | DEHA2F13332g | DEHA2F23342g
ec00942	Anthocyanin biosynthesis	4	DEHA2B00968g | DEHA2D12606g | DEHA2F13332g | DEHA2F23342g
ec00965	Betalain biosynthesis	4	DEHA2B00968g | DEHA2D12606g | DEHA2F13332g | DEHA2F23342g
ec00983	Drug metabolism - other enzymes	4	DEHA2D12606g | DEHA2F01804g | DEHA2F12980g | DEHA2G12078g
ec01057	Biosynthesis of type II polyketide products	4	DEHA2E02266g | DEHA2F08866g | DEHA2F13332g | DEHA2F23342g
ec01059	Biosynthesis of enediyne antibiotics	4	DEHA2B00968g | DEHA2D12606g | DEHA2F13332g | DEHA2F23342g
ec00061	Fatty acid biosynthesis	3	DEHA2B00968g | DEHA2C15202g | DEHA2D12606g
ec00140	Steroid hormone biosynthesis	3	DEHA2B00968g | DEHA2C15202g | DEHA2E19272g
ec00240	Pyrimidine metabolism	3	DEHA2C01012g | DEHA2C01012g | DEHA2F12980g | DEHA2G12078g
ec00332	Carbapenem biosynthesis	3	DEHA2B00968g | DEHA2D12606g | DEHA2F02728g | DEHA2F02728g
ec00405	Phenazine biosynthesis	3	DEHA2A07480g | DEHA2B12034g | DEHA2G12914g
ec00521	Streptomycin biosynthesis	3	DEHA2C01518g | DEHA2F13992g | DEHA2F13992g | DEHA2F13992g | DEHA2F24618g | DEHA2F24618g
ec00522	Biosynthesis of 12-, 14- and 16-membered macrolides	3	DEHA2F08866g | DEHA2F13332g | DEHA2F23342g
ec00563	Glycosylphosphatidylinositol (GPI)-anchor biosynthesis	3	DEHA2D07964g | DEHA2F13332g | DEHA2F23342g
ec00564	Glycerophospholipid metabolism	3	DEHA2B00968g | DEHA2D09614g | DEHA2D12606g
ec00642	Ethylbenzene degradation	3	DEHA2B16368g | DEHA2E18282g | DEHA2F08712g
ec00643	Styrene degradation	3	DEHA2F00792g | DEHA2F08866g | DEHA2G03740g
ec00902	Monoterpenoid biosynthesis	3	DEHA2C00880g | DEHA2C04510g | DEHA2F03938g
ec00904	Diterpenoid biosynthesis	3	DEHA2B00968g | DEHA2D12606g | DEHA2F08866g
ec00910	Nitrogen metabolism	3	DEHA2A03014g | DEHA2D07964g | DEHA2G15642g | DEHA2G15642g
ec00945	Stilbenoid, diarylheptanoid and gingerol biosynthesis	3	DEHA2F08866g | DEHA2F13332g | DEHA2F23342g
ec00970	Aminoacyl-tRNA biosynthesis	3	DEHA2F23012g | DEHA2F23012g | DEHA2F26070g | DEHA2F26070g | DEHA2G05764g
ec00981	Insect hormone biosynthesis	3	DEHA2F00792g | DEHA2G03740g | DEHA2G09372g
ec00996	Biosynthesis of various alkaloids	3	DEHA2B00968g | DEHA2D12606g | DEHA2F08866g
ec00998	Biosynthesis of various antibiotics	3	DEHA2B00968g | DEHA2D12606g | DEHA2F08866g
ec01051	Biosynthesis of ansamycins	3	DEHA2F03960g | DEHA2F13332g | DEHA2F23342g
ec01056	Biosynthesis of type II polyketide backbone	3	DEHA2B00968g | DEHA2D12606g | DEHA2E02266g
ec00333	Prodigiosin biosynthesis	2	DEHA2B00968g | DEHA2D12606g
ec00361	Chlorocyclohexane and chlorobenzene degradation	2	DEHA2B00968g | DEHA2F08866g
ec00363	Bisphenol degradation	2	DEHA2E02266g | DEHA2F08866g
ec00401	Novobiocin biosynthesis	2	DEHA2C05236g | DEHA2C05236g | DEHA2E03630g | DEHA2E03630g
ec00404	Staurosporine biosynthesis	2	DEHA2E02640g | DEHA2F08866g
ec00450	Selenocompound metabolism	2	DEHA2A06798g | DEHA2A06798g | DEHA2A06798g | DEHA2A06798g | DEHA2A07414g
ec00460	Cyanoamino acid metabolism	2	DEHA2D09614g | DEHA2E06600g
ec00512	Mucin type O-glycan biosynthesis	2	DEHA2F13332g | DEHA2F23342g
ec00513	Various types of N-glycan biosynthesis	2	DEHA2F13332g | DEHA2F23342g
ec00515	Mannose type O-glycan biosynthesis	2	DEHA2F13332g | DEHA2F23342g
ec00552	Teichoic acid biosynthesis	2	DEHA2F13332g | DEHA2F23342g
ec00562	Inositol phosphate metabolism	2	DEHA2D17798g | DEHA2F15202g
ec00565	Ether lipid metabolism	2	DEHA2B00968g | DEHA2D12606g
ec00571	Lipoarabinomannan (LAM) biosynthesis	2	DEHA2F13332g | DEHA2F23342g
ec00590	Arachidonic acid metabolism	2	DEHA2C15202g | DEHA2E19272g
ec00600	Sphingolipid metabolism	2	DEHA2F13332g | DEHA2F23342g
ec00601	Glycosphingolipid biosynthesis - lacto and neolacto series	2	DEHA2F13332g | DEHA2F23342g
ec00603	Glycosphingolipid biosynthesis - globo and isoglobo series	2	DEHA2F13332g | DEHA2F23342g
ec00604	Glycosphingolipid biosynthesis - ganglio series	2	DEHA2F13332g | DEHA2F23342g
ec00623	Toluene degradation	2	DEHA2B00968g | DEHA2F08866g
ec00785	Lipoic acid metabolism	2	DEHA2B00968g | DEHA2D12606g
ec00905	Brassinosteroid biosynthesis	2	DEHA2B00968g | DEHA2F08866g
ec00908	Zeatin biosynthesis	2	DEHA2F13332g | DEHA2F23342g
ec00909	Sesquiterpenoid and triterpenoid biosynthesis	2	DEHA2E19272g | DEHA2G14300g
ec00944	Flavone and flavonol biosynthesis	2	DEHA2F13332g | DEHA2F23342g
ec00966	Glucosinolate biosynthesis	2	DEHA2D06952g | DEHA2D06952g | DEHA2F08866g
ec00999	Biosynthesis of various plant secondary metabolites	2	DEHA2E14212g | DEHA2F08866g
ec00232	Caffeine metabolism	1	DEHA2E19272g
ec00253	Tetracycline biosynthesis	1	DEHA2E02266g
ec00364	Fluorobenzoate degradation	1	DEHA2B00968g
ec00440	Phosphonate and phosphinate metabolism	1	DEHA2E01694g
ec00523	Polyketide sugar unit biosynthesis	1	DEHA2E02266g
ec00525	Acarbose and validamycin biosynthesis	1	DEHA2E02266g
ec00591	Linoleic acid metabolism	1	DEHA2E19272g
ec00780	Biotin metabolism	1	DEHA2C15202g
ec00901	Indole alkaloid biosynthesis	1	DEHA2F08866g
ec00920	Sulfur metabolism	1	DEHA2A06798g | DEHA2A06798g
ec00943	Isoflavonoid biosynthesis	1	DEHA2F08866g
ec00984	Steroid degradation	1	DEHA2B00968g
